# Supplementary material for: Tri­phenyl­tellurium chloride
Source: Acta Crystallogr Sect E Struct Rep Online. 2014 Mar 12;70(Pt 4):o421–2. doi: 10.1107/S160053681400498X (PMC3998628; doi:10.1107/S160053681400498X)
Supplement: Supplementary file 1 [file e-70-0o421-sup1.cif]

##############################################################################
#                                                                            #
# This CIF contains the data in a paper accepted for publication in          #
# Acta Crystallographica Section E. It conforms to the requirements of       #
# Notes for Authors for Acta Crystallographica Section E, and has been       #
# peer reviewed under the auspices of the IUCr Commission on Journals.       #
#                                                                            #
# Full details of the Crystallographic Information File format               #
# are given in the paper "The Crystallographic Information File (CIF):       #
# a New Standard Archive File for Crystallography" by S. R. Hall, F. H.      #
# Allen and I. D. Brown [Acta Cryst. (1991), A47, 655-685].                  #
#                                                                            #
# The current version of the core CIF dictionary is obtainable from          #
# ftp://ftp.iucr.org/pub/cif_core.dic.                                       #
#                                                                            #
# Software is freely available for graphical display of the structure(s)     #
# in this CIF. For information consult the CIF software page                 #
# http://www.iucr.org/resources/cif/software.                                #
#                                                                            #
# This file may be used for bona fide research purposes within the           #
# scientific community so long as proper attribution is given to the journal # 
# article from which it was obtained.                                        #
#                                                                            #
##############################################################################
data_I
_database_code_depnum_ccdc_archive 'CCDC 990042'
_audit_creation_method     SHELXL-2013
_journal_date_recd_electronic     2014-02-13
_journal_date_accepted     2014-03-04
_journal_name_full     'Acta Crystallographica, Section E'
_journal_year     2014
_journal_volume     70
_journal_issue      4
_journal_page_first     o421
_journal_page_last     o422
_journal_paper_category     QO
_journal_paper_doi     10.1107/S160053681400498X
_journal_coeditor_code     JJ2184
_publ_contact_author_name     'Srivastava, Sanjay K.'
_publ_contact_author_address
;
School of Studies in Chemistry
Jiwaji University
Gwalior 474011
India
;
_publ_contact_author_email     sksrivas7@yahoo.com
_publ_contact_author_fax     '751 244-2768'
_publ_contact_author_phone     '942 512-2093'
_publ_section_title
;
Triphenyltellurium chloride
;
_publ_section_title_footnote     .
loop_
    _publ_author_name
    _publ_author_address
    'Chopra, Ambika'
;
School of Studies in Chemistry,
Jiwaji University
Gwalior 474011, India
;
    'Jain, Shalini'
;
School of Studies in Chemistry,
Jiwaji University
Gwalior 474011, India
;
    'Srivastava, Sanjay K.'
;
School of Studies in Chemistry,
Jiwaji University
Gwalior 474011, India
;
    'Gupta, Sushil K.'
;
School of Studies in Chemistry
Jiwaji University
Gwalior 474011, India
;
    'Butcher, Ray J.'
;
Department of Chemistry
Howard University
525 College Street NW,
Washington, DC 20059, USA
;
_publ_section_synopsis
;
X-ray structure of first unsolvated moleular organotelllurium compound is
reported.
;
_chemical_name_systematic
;
Triphenyltellurium chloride
;
_chemical_name_common     ?
_chemical_formula_moiety     'C18 H15 Cl Te'
_chemical_formula_sum     'C18 H15 Cl Te'
_chemical_formula_iupac     'C18 H15 Cl Te'
_chemical_formula_weight     394.35
_chemical_melting_point     ?
_shelx_space_group_comment
;
The symmetry employed for this shelxl refinement is uniquely defined
by the following loop, which should always be used as a source of
symmetry information in preference to the above space-group names.
They are only intended as comments.
;
_space_group_crystal_system     monoclinic
_space_group_name_H-M_alt     'P 21/c'
_space_group_name_Hall     '-P 2ybc'
loop_
    _space_group_symop_operation_xyz
    'x, y, z'
    '-x, y+1/2, -z+1/2'
    '-x, -y, -z'
    'x, -y-1/2, z-1/2'
_cell_length_a     18.7514(3)
_cell_length_b     9.60800(15)
_cell_length_c     18.4367(3)
_cell_angle_alpha     90.00
_cell_angle_beta     105.2453(16)
_cell_angle_gamma     90.00
_cell_volume     3204.74(9)
_cell_formula_units_Z     8
_cell_measurement_reflns_used     8646
_cell_measurement_theta_min     2.9886
_cell_measurement_theta_max     75.3283
_cell_measurement_temperature     123(2)
_exptl_crystal_description     prism
_exptl_crystal_colour     colorless
_exptl_crystal_size_max     0.25
_exptl_crystal_size_mid     0.12
_exptl_crystal_size_min     0.08
_exptl_crystal_density_diffrn     1.635
_exptl_crystal_density_meas     ?
_exptl_crystal_density_method     'not measured'
_exptl_crystal_F_000     1536
_exptl_absorpt_coefficient_mu     16.068
_exptl_absorpt_correction_type     multi-scan
_exptl_absorpt_process_details
;
(CrysAlis PRO; Agilent, 2012)
;
_exptl_absorpt_correction_T_min     0.21449
_exptl_absorpt_correction_T_max     1.00000
_exptl_special_details     ?
_diffrn_ambient_temperature     123(2)
_diffrn_radiation_type     CuK\a
_diffrn_radiation_wavelength     1.54184
_diffrn_measurement_device_type     'Agilent Xcalibur (Ruby, Gemini)'
_diffrn_measurement_method     '\w scans'
_diffrn_detector_area_resol_mean     10.5081
_diffrn_reflns_number     12435
_diffrn_reflns_av_R_equivalents     0.0514
_diffrn_reflns_theta_min     4.889
_diffrn_reflns_theta_max     75.511
_diffrn_reflns_theta_full     67.500
_diffrn_measured_fraction_theta_max     0.970
_diffrn_measured_fraction_theta_full     0.998
_diffrn_reflns_limit_h_min     -23
_diffrn_reflns_limit_h_max     22
_diffrn_reflns_limit_k_min     -11
_diffrn_reflns_limit_k_max     11
_diffrn_reflns_limit_l_min     -15
_diffrn_reflns_limit_l_max     22
_refine_special_details     ?
_reflns_number_total     6446
_reflns_number_gt     5854
_reflns_threshold_expression     I>2\s(I)
_refine_ls_structure_factor_coef     Fsqd
_refine_ls_matrix_type     full
_refine_ls_R_factor_all     0.0392
_refine_ls_R_factor_gt     0.0336
_refine_ls_wR_factor_gt     0.0750
_refine_ls_wR_factor_ref     0.0773
_refine_ls_goodness_of_fit_ref     1.036
_refine_ls_restrained_S_all     1.036
_refine_ls_number_reflns     6446
_refine_ls_number_parameters     361
_refine_ls_number_restraints     0
_refine_ls_hydrogen_treatment     constr
_refine_ls_weighting_scheme     calc
_refine_ls_weighting_details
                      'w=1/[\s^2^(Fo^2^)+(0.0353P)^2^] where P=(Fo^2^+2Fc^2^)/3'
_atom_sites_solution_hydrogens     geom
_atom_sites_solution_primary     ?
_atom_sites_solution_secondary     ?
_refine_ls_shift/su_max     0.002
_refine_ls_shift/su_mean     0.000
_refine_diff_density_max     0.977
_refine_diff_density_min     -1.237
_refine_ls_extinction_method     none
_refine_ls_extinction_coef     .
loop_
    _atom_type_symbol
    _atom_type_description
    _atom_type_scat_dispersion_real
    _atom_type_scat_dispersion_imag
    _atom_type_scat_source
    'C' 'C' 0.0181 0.0091
                         'International Tables Vol C Tables 4.2.6.8 and 6.1.1.4'
    'H' 'H' 0.0000 0.0000
                         'International Tables Vol C Tables 4.2.6.8 and 6.1.1.4'
    'Te' 'Te' -0.1759 6.3531
                         'International Tables Vol C Tables 4.2.6.8 and 6.1.1.4'
    'Cl' 'Cl' 0.3639 0.7018
                         'International Tables Vol C Tables 4.2.6.8 and 6.1.1.4'
_computing_data_collection     '<i>CrysAlis PRO</i> (Agilent, 2012)'
_computing_cell_refinement     '<i>CrysAlis PRO</i> (Agilent, 2012)'
_computing_data_reduction     '<i>CrysAlis PRO</i> (Agilent, 2012)'
_computing_structure_solution     'SHELXS2013 (Sheldrick, 2008)'
_computing_structure_refinement     'SHELXL2013 (Sheldrick, 2008)'
_computing_molecular_graphics     'SHELXTL (Sheldrick, 2008)'
_computing_publication_material     'SHELXTL (Sheldrick, 2008)'
loop_
    _atom_site_type_symbol
    _atom_site_label
    _atom_site_fract_x
    _atom_site_fract_y
    _atom_site_fract_z
    _atom_site_U_iso_or_equiv
    _atom_site_adp_type
    _atom_site_calc_flag
    _atom_site_occupancy
    _atom_site_disorder_assembly
    _atom_site_disorder_group
    Te Te1 0.94906(2) 0.68564(2) 0.31239(2) 0.01281(7) Uani d 1 . .
    Cl Cl1A 0.89902(5) 0.50007(10) 0.36822(5) 0.02617(18) Uani d 1 . .
    C C1A 0.90760(17) 0.8720(3) 0.34765(15) 0.0117(5) Uani d 1 . .
    C C2A 0.95451(18) 0.9705(4) 0.39152(17) 0.0174(6) Uani d 1 . .
    H H2AA 1.0060 0.9520 0.4089 0.021 Uiso calc 1 . .
    C C3A 0.9264(2) 1.0956(4) 0.40997(19) 0.0221(7) Uani d 1 . .
    H H3AA 0.9586 1.1625 0.4395 0.027 Uiso calc 1 . .
    C C4A 0.8510(2) 1.1227(4) 0.38521(19) 0.0203(7) Uani d 1 . .
    H H4AA 0.8318 1.2084 0.3976 0.024 Uiso calc 1 . .
    C C5A 0.80402(18) 1.0247(4) 0.34240(17) 0.0177(6) Uani d 1 . .
    H H5AA 0.7525 1.0427 0.3260 0.021 Uiso calc 1 . .
    C C6A 0.83215(17) 0.9001(4) 0.32338(16) 0.0136(6) Uani d 1 . .
    H H6AA 0.7997 0.8337 0.2936 0.016 Uiso calc 1 . .
    C C7A 0.90531(16) 0.6542(4) 0.19509(16) 0.0132(6) Uani d 1 . .
    C C8A 0.9106(2) 0.7593(4) 0.14490(18) 0.0192(6) Uani d 1 . .
    H H8AA 0.9337 0.8449 0.1632 0.023 Uiso calc 1 . .
    C C9A 0.8819(2) 0.7394(4) 0.06757(18) 0.0241(7) Uani d 1 . .
    H H9AA 0.8860 0.8112 0.0334 0.029 Uiso calc 1 . .
    C C10A 0.8474(2) 0.6147(4) 0.04067(18) 0.0253(8) Uani d 1 . .
    H H10A 0.8277 0.6015 -0.0119 0.030 Uiso calc 1 . .
    C C11A 0.84169(19) 0.5095(4) 0.0903(2) 0.0217(7) Uani d 1 . .
    H H11A 0.8182 0.4243 0.0717 0.026 Uiso calc 1 . .
    C C12A 0.87045(18) 0.5289(4) 0.16747(19) 0.0175(6) Uani d 1 . .
    H H12A 0.8664 0.4569 0.2014 0.021 Uiso calc 1 . .
    C C13A 1.06448(16) 0.6564(3) 0.35559(16) 0.0113(5) Uani d 1 . .
    C C14A 1.11265(18) 0.6647(4) 0.30923(16) 0.0157(6) Uani d 1 . .
    H H14A 1.0936 0.6821 0.2570 0.019 Uiso calc 1 . .
    C C15A 1.18813(18) 0.6477(4) 0.33918(18) 0.0183(6) Uani d 1 . .
    H H15A 1.2206 0.6547 0.3076 0.022 Uiso calc 1 . .
    C C16A 1.21641(18) 0.6202(4) 0.41587(19) 0.0196(7) Uani d 1 . .
    H H16A 1.2681 0.6082 0.4363 0.023 Uiso calc 1 . .
    C C17A 1.16919(19) 0.6103(4) 0.46211(17) 0.0175(6) Uani d 1 . .
    H H17A 1.1884 0.5911 0.5141 0.021 Uiso calc 1 . .
    C C18A 1.09335(18) 0.6286(3) 0.43220(16) 0.0143(6) Uani d 1 . .
    H H18A 1.0611 0.6220 0.4641 0.017 Uiso calc 1 . .
    Te Te2 0.45436(2) 0.55648(2) 0.33256(2) 0.01326(7) Uani d 1 . .
    Cl Cl1B 0.40664(5) 0.72841(10) 0.39883(5) 0.02692(18) Uani d 1 . .
    C C1B 0.40378(16) 0.5962(4) 0.21742(16) 0.0139(6) Uani d 1 . .
    C C2B 0.4015(2) 0.4914(4) 0.16450(18) 0.0191(6) Uani d 1 . .
    H H2BA 0.4224 0.4030 0.1806 0.023 Uiso calc 1 . .
    C C3B 0.3690(2) 0.5145(4) 0.08827(18) 0.0216(7) Uani d 1 . .
    H H3BA 0.3680 0.4424 0.0528 0.026 Uiso calc 1 . .
    C C4B 0.33825(19) 0.6434(4) 0.06456(18) 0.0207(7) Uani d 1 . .
    H H4BA 0.3159 0.6593 0.0127 0.025 Uiso calc 1 . .
    C C5B 0.33996(18) 0.7490(4) 0.11611(18) 0.0186(6) Uani d 1 . .
    H H5BA 0.3191 0.8373 0.0995 0.022 Uiso calc 1 . .
    C C6B 0.37254(17) 0.7257(3) 0.19282(17) 0.0146(6) Uani d 1 . .
    H H6BA 0.3734 0.7980 0.2282 0.017 Uiso calc 1 . .
    C C7B 0.56983(16) 0.5920(3) 0.36148(16) 0.0110(5) Uani d 1 . .
    C C8B 0.60684(17) 0.5895(4) 0.30504(15) 0.0138(6) Uani d 1 . .
    H H8BA 0.5800 0.5717 0.2546 0.017 Uiso calc 1 . .
    C C9B 0.68260(19) 0.6128(4) 0.32186(17) 0.0182(6) Uani d 1 . .
    H H9BA 0.7073 0.6108 0.2830 0.022 Uiso calc 1 . .
    C C10B 0.72222(18) 0.6392(4) 0.39582(18) 0.0188(6) Uani d 1 . .
    H H10B 0.7740 0.6550 0.4075 0.023 Uiso calc 1 . .
    C C11B 0.68595(18) 0.6424(4) 0.45235(17) 0.0164(6) Uani d 1 . .
    H H11B 0.7130 0.6611 0.5027 0.020 Uiso calc 1 . .
    C C12B 0.60982(18) 0.6181(4) 0.43578(16) 0.0148(6) Uani d 1 . .
    H H12B 0.5853 0.6194 0.4748 0.018 Uiso calc 1 . .
    C C13B 0.41530(17) 0.3643(3) 0.36394(15) 0.0121(6) Uani d 1 . .
    C C14B 0.46223(18) 0.2532(4) 0.39384(17) 0.0173(6) Uani d 1 . .
    H H14B 0.5143 0.2645 0.4044 0.021 Uiso calc 1 . .
    C C15B 0.4328(2) 0.1266(4) 0.40814(19) 0.0229(7) Uani d 1 . .
    H H15B 0.4649 0.0514 0.4281 0.027 Uiso calc 1 . .
    C C16B 0.3565(2) 0.1092(4) 0.39335(18) 0.0219(7) Uani d 1 . .
    H H16B 0.3365 0.0222 0.4027 0.026 Uiso calc 1 . .
    C C17B 0.30978(19) 0.2199(4) 0.36487(18) 0.0205(7) Uani d 1 . .
    H H17B 0.2578 0.2090 0.3557 0.025 Uiso calc 1 . .
    C C18B 0.33869(17) 0.3461(4) 0.34975(16) 0.0145(6) Uani d 1 . .
    H H18B 0.3063 0.4208 0.3296 0.017 Uiso calc 1 . .
loop_
    _atom_site_aniso_label
    _atom_site_aniso_U_11
    _atom_site_aniso_U_22
    _atom_site_aniso_U_33
    _atom_site_aniso_U_12
    _atom_site_aniso_U_13
    _atom_site_aniso_U_23
    Te1 0.01195(10) 0.01092(11) 0.01414(9) 0.00276(7) 0.00093(7) 0.00010(6)
    Cl1A 0.0262(4) 0.0210(4) 0.0342(4) 0.0001(3) 0.0131(3) 0.0099(3)
    C1A 0.0140(14) 0.0102(14) 0.0114(11) 0.0027(11) 0.0043(10) -0.0017(10)
    C2A 0.0125(14) 0.0214(18) 0.0168(13) -0.0011(13) 0.0010(11) -0.0029(12)
    C3A 0.0222(17) 0.0186(18) 0.0268(16) -0.0052(14) 0.0085(13) -0.0093(14)
    C4A 0.0259(17) 0.0130(16) 0.0254(15) 0.0060(13) 0.0131(13) -0.0020(12)
    C5A 0.0143(15) 0.0195(17) 0.0197(13) 0.0084(13) 0.0051(11) 0.0036(12)
    C6A 0.0124(14) 0.0135(15) 0.0131(12) 0.0006(12) 0.0004(10) -0.0001(11)
    C7A 0.0080(13) 0.0125(15) 0.0176(13) 0.0057(11) 0.0008(10) -0.0012(11)
    C8A 0.0234(17) 0.0118(16) 0.0191(14) 0.0002(13) 0.0001(12) -0.0017(12)
    C9A 0.0317(19) 0.0200(18) 0.0170(14) 0.0076(15) 0.0002(13) 0.0034(13)
    C10A 0.0245(17) 0.029(2) 0.0171(14) 0.0161(16) -0.0045(12) -0.0083(14)
    C11A 0.0174(16) 0.0165(17) 0.0271(16) 0.0042(13) -0.0014(12) -0.0115(13)
    C12A 0.0133(14) 0.0129(16) 0.0249(15) 0.0009(12) 0.0026(12) -0.0050(12)
    C13A 0.0082(12) 0.0096(14) 0.0134(12) 0.0003(11) -0.0019(10) -0.0023(10)
    C14A 0.0189(15) 0.0152(16) 0.0122(12) 0.0010(12) 0.0027(11) -0.0017(11)
    C15A 0.0134(14) 0.0190(17) 0.0240(15) 0.0018(13) 0.0071(12) -0.0047(13)
    C16A 0.0110(14) 0.0183(17) 0.0250(15) 0.0030(13) -0.0030(12) -0.0043(13)
    C17A 0.0177(15) 0.0157(16) 0.0136(12) 0.0049(13) -0.0057(11) -0.0012(11)
    C18A 0.0165(15) 0.0129(15) 0.0130(12) 0.0007(12) 0.0031(11) -0.0015(11)
    Te2 0.01147(10) 0.01182(11) 0.01491(10) -0.00067(7) 0.00070(7) 0.00025(6)
    Cl1B 0.0253(4) 0.0222(4) 0.0349(4) 0.0029(3) 0.0109(3) -0.0098(3)
    C1B 0.0070(13) 0.0157(16) 0.0165(13) -0.0049(12) -0.0012(10) -0.0002(12)
    C2B 0.0233(17) 0.0115(16) 0.0204(14) -0.0034(13) 0.0020(12) 0.0003(12)
    C3B 0.0301(18) 0.0161(17) 0.0172(14) -0.0052(14) 0.0038(13) -0.0037(12)
    C4B 0.0191(16) 0.0219(18) 0.0175(14) -0.0076(14) -0.0019(12) 0.0066(13)
    C5B 0.0135(15) 0.0165(17) 0.0224(15) -0.0028(12) -0.0012(12) 0.0078(13)
    C6B 0.0111(13) 0.0098(15) 0.0203(14) -0.0022(12) -0.0004(11) 0.0013(11)
    C7B 0.0076(12) 0.0088(14) 0.0144(12) 0.0018(11) -0.0011(10) 0.0018(10)
    C8B 0.0166(15) 0.0140(15) 0.0091(11) -0.0023(12) 0.0003(10) 0.0027(10)
    C9B 0.0186(15) 0.0202(18) 0.0171(14) -0.0020(13) 0.0070(11) 0.0059(12)
    C10B 0.0139(14) 0.0168(17) 0.0228(15) -0.0017(13) -0.0002(12) 0.0007(12)
    C11B 0.0138(14) 0.0162(16) 0.0157(13) -0.0014(12) -0.0024(11) -0.0029(11)
    C12B 0.0166(15) 0.0159(16) 0.0119(12) 0.0028(12) 0.0035(11) -0.0021(11)
    C13B 0.0152(14) 0.0121(15) 0.0081(11) -0.0024(12) 0.0016(10) 0.0029(10)
    C14B 0.0152(15) 0.0185(17) 0.0187(13) 0.0029(13) 0.0052(11) 0.0033(12)
    C15B 0.0334(19) 0.0160(17) 0.0208(14) 0.0064(15) 0.0100(13) 0.0056(12)
    C16B 0.0321(19) 0.0182(17) 0.0181(14) -0.0100(14) 0.0116(13) -0.0001(12)
    C17B 0.0178(16) 0.0253(19) 0.0187(13) -0.0090(14) 0.0056(12) -0.0025(13)
    C18B 0.0116(14) 0.0165(16) 0.0143(12) 0.0000(12) 0.0017(10) -0.0006(11)
_geom_special_details
;
All e.s.d.'s (except the e.s.d. in the dihedral angle between two l.s. planes)
are estimated using the full covariance matrix. The cell e.s.d.'s are taken
into account individually in the estimation of e.s.d.'s in distances, angles
and torsion angles; correlations between e.s.d.'s in cell parameters are only
used when they are defined by crystal symmetry. An approximate (isotropic)
treatment of cell e.s.d.'s is used for estimating e.s.d.'s involving l.s.
planes.
;
loop_
    _geom_bond_atom_site_label_1
    _geom_bond_atom_site_label_2
    _geom_bond_site_symmetry_2
    _geom_bond_distance
    _geom_bond_publ_flag
    Te1 C13A . 2.119(3) ?
    Te1 C1A . 2.121(3) ?
    Te1 C7A . 2.123(3) ?
    Te1 Cl1A . 2.3720(9) ?
    C1A C6A . 1.394(4) ?
    C1A C2A . 1.396(4) ?
    C2A C3A . 1.390(5) ?
    C2A H2AA . 0.9500 ?
    C3A C4A . 1.390(5) ?
    C3A H3AA . 0.9500 ?
    C4A C5A . 1.386(5) ?
    C4A H4AA . 0.9500 ?
    C5A C6A . 1.390(5) ?
    C5A H5AA . 0.9500 ?
    C6A H6AA . 0.9500 ?
    C7A C8A . 1.390(5) ?
    C7A C12A . 1.400(5) ?
    C8A C9A . 1.398(4) ?
    C8A H8AA . 0.9500 ?
    C9A C10A . 1.390(6) ?
    C9A H9AA . 0.9500 ?
    C10A C11A . 1.386(6) ?
    C10A H10A . 0.9500 ?
    C11A C12A . 1.396(5) ?
    C11A H11A . 0.9500 ?
    C12A H12A . 0.9500 ?
    C13A C18A . 1.399(4) ?
    C13A C14A . 1.400(4) ?
    C14A C15A . 1.387(5) ?
    C14A H14A . 0.9500 ?
    C15A C16A . 1.399(5) ?
    C15A H15A . 0.9500 ?
    C16A C17A . 1.384(5) ?
    C16A H16A . 0.9500 ?
    C17A C18A . 1.395(5) ?
    C17A H17A . 0.9500 ?
    C18A H18A . 0.9500 ?
    Te2 C7B . 2.117(3) ?
    Te2 C1B . 2.120(3) ?
    Te2 C13B . 2.122(3) ?
    Te2 Cl1B . 2.3659(9) ?
    C1B C2B . 1.395(5) ?
    C1B C6B . 1.399(5) ?
    C2B C3B . 1.395(5) ?
    C2B H2BA . 0.9500 ?
    C3B C4B . 1.387(5) ?
    C3B H3BA . 0.9500 ?
    C4B C5B . 1.385(5) ?
    C4B H4BA . 0.9500 ?
    C5B C6B . 1.403(4) ?
    C5B H5BA . 0.9500 ?
    C6B H6BA . 0.9500 ?
    C7B C8B . 1.395(4) ?
    C7B C12B . 1.401(4) ?
    C8B C9B . 1.390(5) ?
    C8B H8BA . 0.9500 ?
    C9B C10B . 1.394(5) ?
    C9B H9BA . 0.9500 ?
    C10B C11B . 1.387(5) ?
    C10B H10B . 0.9500 ?
    C11B C12B . 1.398(5) ?
    C11B H11B . 0.9500 ?
    C12B H12B . 0.9500 ?
    C13B C14B . 1.401(5) ?
    C13B C18B . 1.402(4) ?
    C14B C15B . 1.389(5) ?
    C14B H14B . 0.9500 ?
    C15B C16B . 1.395(6) ?
    C15B H15B . 0.9500 ?
    C16B C17B . 1.390(6) ?
    C16B H16B . 0.9500 ?
    C17B C18B . 1.386(5) ?
    C17B H17B . 0.9500 ?
    C18B H18B . 0.9500 ?
loop_
    _geom_angle_atom_site_label_1
    _geom_angle_atom_site_label_2
    _geom_angle_atom_site_label_3
    _geom_angle_site_symmetry_1
    _geom_angle_site_symmetry_3
    _geom_angle
    _geom_angle_publ_flag
    C13A Te1 C1A . . 114.64(12) ?
    C13A Te1 C7A . . 116.54(11) ?
    C1A Te1 C7A . . 110.95(11) ?
    C13A Te1 Cl1A . . 102.64(9) ?
    C1A Te1 Cl1A . . 106.43(9) ?
    C7A Te1 Cl1A . . 104.14(10) ?
    C6A C1A C2A . . 119.1(3) ?
    C6A C1A Te1 . . 119.2(2) ?
    C2A C1A Te1 . . 121.6(2) ?
    C3A C2A C1A . . 120.4(3) ?
    C3A C2A H2AA . . 119.8 ?
    C1A C2A H2AA . . 119.8 ?
    C2A C3A C4A . . 120.0(3) ?
    C2A C3A H3AA . . 120.0 ?
    C4A C3A H3AA . . 120.0 ?
    C5A C4A C3A . . 119.9(3) ?
    C5A C4A H4AA . . 120.0 ?
    C3A C4A H4AA . . 120.0 ?
    C4A C5A C6A . . 120.1(3) ?
    C4A C5A H5AA . . 119.9 ?
    C6A C5A H5AA . . 119.9 ?
    C5A C6A C1A . . 120.4(3) ?
    C5A C6A H6AA . . 119.8 ?
    C1A C6A H6AA . . 119.8 ?
    C8A C7A C12A . . 119.3(3) ?
    C8A C7A Te1 . . 119.9(2) ?
    C12A C7A Te1 . . 120.7(2) ?
    C7A C8A C9A . . 120.3(3) ?
    C7A C8A H8AA . . 119.9 ?
    C9A C8A H8AA . . 119.9 ?
    C10A C9A C8A . . 120.0(3) ?
    C10A C9A H9AA . . 120.0 ?
    C8A C9A H9AA . . 120.0 ?
    C11A C10A C9A . . 120.2(3) ?
    C11A C10A H10A . . 119.9 ?
    C9A C10A H10A . . 119.9 ?
    C10A C11A C12A . . 119.9(3) ?
    C10A C11A H11A . . 120.0 ?
    C12A C11A H11A . . 120.0 ?
    C11A C12A C7A . . 120.3(3) ?
    C11A C12A H12A . . 119.9 ?
    C7A C12A H12A . . 119.9 ?
    C18A C13A C14A . . 119.1(3) ?
    C18A C13A Te1 . . 119.4(2) ?
    C14A C13A Te1 . . 121.5(2) ?
    C15A C14A C13A . . 120.3(3) ?
    C15A C14A H14A . . 119.8 ?
    C13A C14A H14A . . 119.8 ?
    C14A C15A C16A . . 120.1(3) ?
    C14A C15A H15A . . 120.0 ?
    C16A C15A H15A . . 120.0 ?
    C17A C16A C15A . . 120.1(3) ?
    C17A C16A H16A . . 119.9 ?
    C15A C16A H16A . . 119.9 ?
    C16A C17A C18A . . 119.9(3) ?
    C16A C17A H17A . . 120.0 ?
    C18A C17A H17A . . 120.0 ?
    C17A C18A C13A . . 120.5(3) ?
    C17A C18A H18A . . 119.8 ?
    C13A C18A H18A . . 119.8 ?
    C7B Te2 C1B . . 112.45(11) ?
    C7B Te2 C13B . . 118.37(12) ?
    C1B Te2 C13B . . 109.51(11) ?
    C7B Te2 Cl1B . . 104.96(9) ?
    C1B Te2 Cl1B . . 105.13(10) ?
    C13B Te2 Cl1B . . 105.20(9) ?
    C2B C1B C6B . . 118.8(3) ?
    C2B C1B Te2 . . 119.6(2) ?
    C6B C1B Te2 . . 121.6(2) ?
    C1B C2B C3B . . 121.0(3) ?
    C1B C2B H2BA . . 119.5 ?
    C3B C2B H2BA . . 119.5 ?
    C4B C3B C2B . . 119.7(3) ?
    C4B C3B H3BA . . 120.2 ?
    C2B C3B H3BA . . 120.2 ?
    C5B C4B C3B . . 120.3(3) ?
    C5B C4B H4BA . . 119.8 ?
    C3B C4B H4BA . . 119.8 ?
    C4B C5B C6B . . 120.0(3) ?
    C4B C5B H5BA . . 120.0 ?
    C6B C5B H5BA . . 120.0 ?
    C1B C6B C5B . . 120.2(3) ?
    C1B C6B H6BA . . 119.9 ?
    C5B C6B H6BA . . 119.9 ?
    C8B C7B C12B . . 119.3(3) ?
    C8B C7B Te2 . . 119.1(2) ?
    C12B C7B Te2 . . 121.6(2) ?
    C9B C8B C7B . . 120.7(3) ?
    C9B C8B H8BA . . 119.6 ?
    C7B C8B H8BA . . 119.6 ?
    C8B C9B C10B . . 119.9(3) ?
    C8B C9B H9BA . . 120.1 ?
    C10B C9B H9BA . . 120.1 ?
    C11B C10B C9B . . 119.9(3) ?
    C11B C10B H10B . . 120.0 ?
    C9B C10B H10B . . 120.0 ?
    C10B C11B C12B . . 120.4(3) ?
    C10B C11B H11B . . 119.8 ?
    C12B C11B H11B . . 119.8 ?
    C11B C12B C7B . . 119.8(3) ?
    C11B C12B H12B . . 120.1 ?
    C7B C12B H12B . . 120.1 ?
    C14B C13B C18B . . 119.0(3) ?
    C14B C13B Te2 . . 123.0(2) ?
    C18B C13B Te2 . . 117.9(2) ?
    C15B C14B C13B . . 120.2(3) ?
    C15B C14B H14B . . 119.9 ?
    C13B C14B H14B . . 119.9 ?
    C14B C15B C16B . . 120.4(3) ?
    C14B C15B H15B . . 119.8 ?
    C16B C15B H15B . . 119.8 ?
    C17B C16B C15B . . 119.6(3) ?
    C17B C16B H16B . . 120.2 ?
    C15B C16B H16B . . 120.2 ?
    C18B C17B C16B . . 120.3(3) ?
    C18B C17B H17B . . 119.9 ?
    C16B C17B H17B . . 119.9 ?
    C17B C18B C13B . . 120.5(3) ?
    C17B C18B H18B . . 119.7 ?
    C13B C18B H18B . . 119.7 ?
loop_
    _geom_torsion_atom_site_label_1
    _geom_torsion_atom_site_label_2
    _geom_torsion_atom_site_label_3
    _geom_torsion_atom_site_label_4
    _geom_torsion_site_symmetry_1
    _geom_torsion_site_symmetry_2
    _geom_torsion_site_symmetry_3
    _geom_torsion_site_symmetry_4
    _geom_torsion
    _geom_torsion_publ_flag
    C6A C1A C2A C3A . . . . -0.7(5) ?
    Te1 C1A C2A C3A . . . . 176.0(3) ?
    C1A C2A C3A C4A . . . . 0.5(5) ?
    C2A C3A C4A C5A . . . . 0.3(5) ?
    C3A C4A C5A C6A . . . . -0.8(5) ?
    C4A C5A C6A C1A . . . . 0.6(5) ?
    C2A C1A C6A C5A . . . . 0.2(5) ?
    Te1 C1A C6A C5A . . . . -176.6(2) ?
    C12A C7A C8A C9A . . . . -0.6(5) ?
    Te1 C7A C8A C9A . . . . 180.0(3) ?
    C7A C8A C9A C10A . . . . 0.6(6) ?
    C8A C9A C10A C11A . . . . -0.4(6) ?
    C9A C10A C11A C12A . . . . 0.2(5) ?
    C10A C11A C12A C7A . . . . -0.2(5) ?
    C8A C7A C12A C11A . . . . 0.4(5) ?
    Te1 C7A C12A C11A . . . . 179.8(2) ?
    C18A C13A C14A C15A . . . . -1.0(5) ?
    Te1 C13A C14A C15A . . . . 178.8(3) ?
    C13A C14A C15A C16A . . . . 0.9(5) ?
    C14A C15A C16A C17A . . . . -0.2(6) ?
    C15A C16A C17A C18A . . . . -0.3(6) ?
    C16A C17A C18A C13A . . . . 0.2(5) ?
    C14A C13A C18A C17A . . . . 0.5(5) ?
    Te1 C13A C18A C17A . . . . -179.4(3) ?
    C6B C1B C2B C3B . . . . 0.2(5) ?
    Te2 C1B C2B C3B . . . . -179.6(3) ?
    C1B C2B C3B C4B . . . . -0.2(6) ?
    C2B C3B C4B C5B . . . . 0.3(5) ?
    C3B C4B C5B C6B . . . . -0.4(5) ?
    C2B C1B C6B C5B . . . . -0.3(5) ?
    Te2 C1B C6B C5B . . . . 179.5(2) ?
    C4B C5B C6B C1B . . . . 0.4(5) ?
    C12B C7B C8B C9B . . . . -0.1(5) ?
    Te2 C7B C8B C9B . . . . 179.8(3) ?
    C7B C8B C9B C10B . . . . -0.1(5) ?
    C8B C9B C10B C11B . . . . -0.1(6) ?
    C9B C10B C11B C12B . . . . 0.5(6) ?
    C10B C11B C12B C7B . . . . -0.7(5) ?
    C8B C7B C12B C11B . . . . 0.5(5) ?
    Te2 C7B C12B C11B . . . . -179.4(3) ?
    C18B C13B C14B C15B . . . . 0.8(4) ?
    Te2 C13B C14B C15B . . . . -175.3(2) ?
    C13B C14B C15B C16B . . . . -0.4(5) ?
    C14B C15B C16B C17B . . . . -0.7(5) ?
    C15B C16B C17B C18B . . . . 1.3(5) ?
    C16B C17B C18B C13B . . . . -0.9(5) ?
    C14B C13B C18B C17B . . . . -0.2(4) ?
    Te2 C13B C18B C17B . . . . 176.1(2) ?
loop_
    _geom_hbond_atom_site_label_D
    _geom_hbond_atom_site_label_H
    _geom_hbond_atom_site_label_A
    _geom_hbond_site_symmetry_A
    _geom_hbond_distance_DH
    _geom_hbond_distance_HA
    _geom_hbond_distance_DA
    _geom_hbond_angle_DHA
    C2A H2AA Cg2 2_555 0.95 2.96 3.587(4) 125
    C5A H5AA Cg4 1_555 0.95 2.65 3.497(4) 149
    C10A H10A Cg1 4_555 0.95 2.83 3.580(4) 137
    C5B H5BA Cg5 2_655 0.95 2.76 3.532(4) 139
    C11A H11A Cg3 2_545 0.95 2.91 3.601(4) 131
    C12B H12B Cg6 3_666 0.95 2.95 3.671(3) 134
    C14B H14B Cg4 2_645 0.95 2.86 3.589(4) 134
    C17B H17B Cg2 1_555 0.95 2.78 3.679(4) 158
_shelx_hkl_checksum     10690
_shelx_hkl_file
;
   2   0   0 104278.   1935.   5
   2   0   0 109459.   2127.   1
   3   0   0  488.02   61.38   5
   3   0   0  514.30   83.70   1
   4   0   067169.51 1397.12   5
   5   0   0 1704.63  144.95   5
   5   0   0 1774.60  228.81   4
   6   0   031742.66  885.43   5
   6   0   034244.21 1243.90   4
   7   0   0  929.02  210.00   4
   8   0   086414.10 2603.31   4
   9   0   0  185.17  129.53   4
  10   0   030219.75 1557.58   4
  11   0   0   80.37   93.15   4
  12   0   020566.59 1371.72   4
  13   0   0  781.78  280.63   4
  14   0   019628.17 1462.25   4
 -14   0   020590.89  768.19   8
  15   0   0 3049.86  312.85  11
  15   0   0 2405.30  507.01   4
 -15   0   0 2571.31  253.72   8
 -16   0   0 1334.84  188.98   8
 -17   0   0 2005.37  235.15   8
 -18   0   013795.83  625.11   8
 -19   0   0 2309.81  233.63   8
 -20   0   029364.64  898.68   8
 -21   0   0    1.02   31.85   8
 -22   0   019296.67  538.98   8
   0  -1   0   80.04   34.12   2
  -1  -1   0 3671.90  211.88   2
  -1  -1   0 4246.89  255.98   3
   2  -1   022058.56  558.81   4
  -2  -1   014882.28  589.53   3
  -3  -1   0 6699.38  364.60   3
   3  -1   0 9964.77  419.29   4
   4  -1   068034.97 1599.17   4
   4  -1   077051.78 1474.06   5
   5  -1   015385.22  492.07   5
   5  -1   014805.15  670.13   4
   6  -1   0 5024.22  418.42   4
   6  -1   0 5287.96  283.81   5
   6   1   0 5797.30  349.06   1
   7  -1   0 8094.62  590.68   4
   7  -1   0 8683.62  401.69   5
   8  -1   0 9576.83  699.89   4
   8  -1   010136.89  458.09   5
   9   1   0   25.71   54.09   4
   9  -1   0  141.73   86.73   4
  10   1   0  377.30  185.07   4
  10  -1   0  225.63  113.19   4
  11  -1   0 1452.57  335.53   4
  11   1   0 1331.14  344.72   4
  12  -1   0 4906.22  649.42   4
  12   1   0 4456.49  664.04   4
  13  -1   0 6091.12  753.81   4
  13   1   0 5786.87  765.24   4
  14   1   0 7672.79  456.86  11
  14  -1   0 6069.84  767.85   4
 -14  -1   0 6548.93  378.77   8
  14   1   0 6511.94  852.06   4
 -14   1   0 7058.92  444.95   8
  15   1   0 6113.01  852.92   4
  15  -1   0 5740.07  766.94   4
 -15   1   0 5911.82  415.78   8
 -15  -1   0 5814.20  361.91   8
 -16  -1   012809.42  577.24   8
 -16   1   012350.69  633.49   8
 -17   1   0  504.03  123.32   8
 -17  -1   0  547.44  113.48   8
 -18   1   0 9353.06  530.38   8
 -18  -1   0 9508.66  477.51   8
 -19  -1   0   90.57   56.70   8
 -19   1   0   58.56   61.40   8
 -20   1   0  481.98  108.21   8
 -20  -1   0  319.47   77.38   8
 -21   1   0  771.84  117.03   8
 -21  -1   0  678.70   91.40   8
 -22  -1   0 1606.91  108.16   8
 -22   1   0 1749.07  145.10   8
   0  -2   0  186.18   68.02   2
   1  -2   021833.84  803.71   2
  -1  -2   021723.10  747.65   2
   2  -2   0  108.81   61.84   2
  -2  -2   0  151.81   69.29   3
  -3  -2   049691.93 1436.67   3
  -4  -2   0  136.26   58.69   3
   4  -2   0    0.18   42.16   4
  -5  -2   0  112.26   49.29   3
   5  -2   0  168.06   72.61   4
   6  -2   0  926.32  147.52   5
  -6  -2   0  607.31  142.02   3
   6  -2   0  803.17  167.47   4
   7  -2   015003.18  593.00   5
   7  -2   012625.38  734.14   4
   7   2   014870.52  586.43   1
   8  -2   0 1120.43  154.10   5
   8  -2   0  792.00  193.14   4
   9  -2   026661.99 1284.31   4
  10  -2   0  210.98  123.79   4
  10  -2   0  235.22  114.72   2
  10   2   0  303.64  173.14   4
  11  -2   038030.68 1807.63   4
  11   2   038586.30 2019.48   4
  11  -2   043396.61 1815.74   2
  12   2   0 1524.27  415.61   4
  12  -2   0 1339.32  339.60   4
  13  -2   011701.95 1041.80   4
  13   2   011118.97 1171.26   4
  14  -2   0  968.86  303.45   4
 -14  -2   0 1375.68  157.94   8
  14   2   0 1581.44  446.57   4
  14  -2   0  826.15  157.83  11
  14  -2   0 1267.93  143.31  13
 -14   2   0 1255.47  203.16   8
 -15   2   0  100.81   90.01   8
 -15  -2   0  138.95   55.34   8
  15  -2   0  311.05   96.69  11
 -16  -2   0  792.80  128.49   8
 -16   2   0  725.16  164.77   8
 -17  -2   0 4684.84  306.23   8
 -17   2   0 4909.66  399.76   8
 -18   2   0  164.35   86.76   8
 -18  -2   0  115.76   49.81   8
 -19   2   0 6051.07  417.37   8
 -19  -2   0 6028.72  317.43   8
 -20  -2   0  104.64   39.35   8
 -20   2   0  107.14   77.45   8
 -21  -2   0 6159.90  244.13   8
 -21   2   0 6941.50  365.81   8
 -22   2   0  111.14   44.16   8
   0  -3   0   39.16   59.47   2
   1  -3   0   81.37   77.12   2
  -1  -3   0   59.38   52.90   2
  -2  -3   020708.25  822.55   2
  -2  -3   021673.09  892.17   3
   2  -3   019319.67  901.59   2
  -3  -3   0 5823.01  433.70   3
   3  -3   0 5267.35  463.91   2
   4  -3   0 1765.64  291.68   2
  -4  -3   0 1554.70  242.38   3
  -5  -3   053896.00 1742.65   3
   5  -3   057627.55 1871.85   2
  -6  -3   011865.99  723.90   3
   6  -3   015186.45  899.52   2
  -7  -3   032654.55 1303.45   3
   7  -3   040126.96 1583.71   2
   8  -3   020809.21 1099.05   4
   8  -3   022151.63 1208.01   2
  -8  -3   024363.96 1165.35   3
   9  -3   0 6773.36  626.83   4
   9  -3   0 7783.76  715.64   2
  10  -3   0 3199.22  455.80   4
  10  -3   0 3791.71  515.91   2
  11  -3   0  -83.33   89.61   4
  11  -3   0  -29.97   74.99   2
  11   3   0   60.25  110.85   4
  12  -3   0  163.48  130.10   2
  12   3   0  351.19  217.42   4
  13   3   010891.94 1211.04   4
  13  -3   011722.32  478.67  13
 -13  -3   011315.60  447.54   8
 -14  -3   0 2756.17  206.51   8
  14  -3   0 2973.83  230.64  13
 -14   3   0 3033.93  332.72   8
  15  -3   014981.26  577.69  13
 -15  -3   015676.50  567.06   8
 -15   3   015459.95  799.99   8
 -16  -3   0 3921.00  260.25   8
 -16   3   0 4097.17  400.42   8
 -17   3   0 8008.74  555.19   8
 -17  -3   0 8050.34  373.14   8
 -18  -3   0 3162.11  210.23   8
 -18   3   0 3351.51  337.45   8
 -19  -3   0 3693.26  207.17   8
 -19   3   0 3886.32  343.21   8
 -20   3   0 1827.62  218.06   8
 -20  -3   0 1449.45  107.01   8
 -21   3   0  137.28   65.74   8
   0  -4   0 5470.39  470.11   2
   1  -4   0  962.46  202.03   2
  -1  -4   0 1072.65  203.54   2
  -2  -4   0 5552.28  452.86   2
   2  -4   0 5430.17  508.71   2
  -2  -4   0 6023.24  493.42   3
   3  -4   0  703.22  186.61   2
  -3  -4   0  630.45  156.43   3
  -4  -4   0  111.34   82.62   3
   4  -4   0   45.37   51.71   2
  -5  -4   0  354.38  117.09   3
   5  -4   0  270.65  123.64   2
   6  -4   0  612.62  224.76   2
  -6  -4   0  789.52  183.11   3
   7  -4   0   32.71   72.56   2
  -7  -4   0   86.18   75.18   3
   8  -4   0 4267.81  558.14   2
   9  -4   0 1504.67  342.45   2
  10  -4   0  177.34  130.91   2
  11  -4   0  331.31  172.43   2
  12  -4   0 2665.41  483.56   2
  12  -4   0 3031.77  238.35  13
  12   4   0 2424.12  561.59   4
  13   4   0  216.68  182.91   4
  13  -4   0   55.82   51.60  13
  14  -4   0 2534.59  229.11  13
 -14   4   0 2579.19  340.43   8
 -15   4   0   12.77   67.39   8
  15  -4   0   59.94   39.77  13
 -16   4   0  174.75  110.67   8
 -17   4   0  265.16  125.32   8
 -18   4   0  203.17  106.02   8
 -19   4   0  108.33   99.63   8
 -20   4   0 1230.65  177.24   8
  21   4   0  192.62   41.38   7
 -21   4   0  285.83   76.69   8
   0  -5   0  -14.97   74.24   2
  -1  -5   0 6759.52  563.47   2
  -1  -5   0 7320.65  621.28   3
   1  -5   0 6259.43  569.02   2
   2  -5   023540.51 1194.21   2
  -2  -5   026518.47 1193.45   3
  -3  -5   025983.82 1151.13   3
   3  -5   023963.58 1254.33   2
  -4  -5   0 6404.38  547.41   3
   4  -5   0 5968.15  620.51   2
  -5  -5   037652.36 1430.01   3
   5  -5   029914.21 1525.50   2
   6  -5   0 2108.40  384.43   2
  -6  -5   0 2852.90  365.71   3
   7  -5   016841.20 1156.77   2
   8  -5   0  913.52  294.13   2
   9  -5   0 1711.78  380.81   2
  10  -5   0  900.88  285.56   2
  11  -5   0 1068.55  310.47   2
  11  -5   0 1173.72  153.46  13
  12  -5   0   82.67  106.66   2
  12  -5   0    8.59   36.21  13
 -13   5   0 4582.73  461.79   8
  13  -5   0 4346.83  311.11  13
  14  -5   0  414.54   93.53  13
 -14   5   0  547.45  168.02   8
  15  -5   0 7078.47  401.51  13
 -15   5   0 7828.32  627.38   8
 -16   5   0 2790.81  365.45   8
 -17   5   011288.86  706.19   8
 -18   5   0 2788.61  320.51   8
  18   5   0 2326.90  176.38   7
  19   5   0 4530.51  234.81   7
 -19   5   0 5164.65  380.81   8
  20   5   0 1783.71  121.39   7
   0  -6   0 3579.97  507.70   3
   0  -6   0 5924.73  596.44   2
  -1  -6   058133.71 2074.86   3
   1  -6   055778.71 2001.64   2
   2  -6   0 5650.48  688.15   2
  -2  -6   0  -42.02   63.30   3
   3  -6   0 7899.72  719.63   2
  -3  -6   0 9023.32  688.42   3
  -4  -6   0  146.86   90.68   3
   4  -6   0  453.92  217.92   2
   5  -6   0 3560.80  502.48   2
   6  -6   0  556.09  218.65   2
   7  -6   011748.98 1011.18   2
   8  -6   0  654.38  246.47   2
   8   6   0  523.90  107.70   7
   9   6   0 8580.82  447.15   7
   9  -6   0 9021.91  918.71   2
  10   6   0  148.77   62.29   7
  10  -6   0  261.32   81.78  13
  11   6   0 9206.06  467.68   7
  11  -6   012340.37  557.84  13
  12   6   0  473.98  100.71   7
  12  -6   0  510.57  113.61  13
  13   6   0 9230.46  448.61   7
  13  -6   0 9559.31  483.05  13
  14  -6   0  -17.76   38.35  13
  14   6   0   68.03   47.84   7
  15   6   0  655.90  108.03   7
  15  -6   0  341.10   76.99  13
  16   6   0 1079.06  130.19   7
  17   6   0 1030.62  118.88   7
  18   6   0 1690.80  134.92   7
  19   6   0 8256.25  285.15   7
   0  -7   0  626.69  199.16   3
   1  -7   0  428.75  173.48   3
   1  -7   0  744.45  217.17   2
   2  -7   010210.32  840.62   2
   2  -7   011606.23  937.00   3
   3  -7   0 1157.42  277.10   2
  -3  -7   0 2229.57  350.13   3
   4   7   029882.03 1108.79   7
   4  -7   024125.81 1365.43   2
   5   7   0 1504.45  209.15   7
   5  -7   0 1337.51  327.73   2
   6   7   032824.32 1105.58   7
   6  -7   031110.28 1628.71   2
   7  -7   0   48.22   30.47  13
   7   7   0  196.10   77.99   7
   8  -7   0 3974.80  288.05  13
   8   7   012626.37  555.51   7
   9  -7   0   16.77   45.12  13
   9   7   0   70.06   59.11   7
  10   7   0  384.51   98.17   7
  10  -7   0  172.75   68.62  13
  11   7   0 1943.83  205.98   7
  11  -7   0  638.50  115.37  13
  12  -7   0 3047.69  261.55  13
  12   7   0 7822.63  400.73   7
  13  -7   0  404.55   88.29  13
  13   7   0 1083.48  144.67   7
  14  -7   011843.30  495.86  13
  14   7   016643.14  565.88   7
  15   7   0   90.68   43.06   7
  16   7   0 9994.03  382.68   7
  17   7   0  587.32   77.00   7
  18   7   0 3211.94  159.97   7
   0   8   0 3118.44  375.52   7
   0  -8   0 3059.49  432.38   3
  -1   8   0  162.81  125.65   7
  -1  -8   0   38.14   52.18   3
   1  -8   0  -14.10   45.99   3
   1   8   0   63.77  107.71   7
  -2   8   025676.73 1093.40   6
   2   8   026446.77 1120.10   7
  -3   8   0  135.34   95.30   6
   3   8   0 1271.19  247.26   7
   4   8   020444.86  891.07   7
  -4   8   016434.82  798.98   6
  -5   8   0  -33.26   55.40   6
   5   8   0  204.38  104.68   7
   6   8   0  517.32  131.41   7
   7   8   0  540.85  131.85   7
   8   8   016889.01  711.43   7
   9   8   0  926.80  153.45   7
  10   8   038219.60 1123.87   7
  11   8   0  188.64   71.87   7
  12   8   025322.60  802.17   7
  13   8   0  332.48   79.91   7
  14   8   0 2268.75  180.74   7
  15   8   0 2096.69  157.01   7
  16   8   0 3811.67  189.90   7
  17   8   0 1623.58   98.79   7
   0   9   0   14.94   67.81   7
   1   9   0  602.43  180.94   7
  -1   9   0  565.77  159.70   6
   2   9   0 1841.89  293.03   7
  -2   9   0 1286.17  235.29   6
  -3   9   0 1714.83  259.51   6
   3   9   0 2055.15  278.30   7
  -4   9   0 3118.09  342.99   6
   4   9   0 5538.75  445.12   7
  -5   9   0 2678.94  295.72   6
   5   9   0 3596.57  338.41   7
   6   9   018779.30  806.66   7
   7   9   0 4795.20  367.76   7
   8   9   0 2054.69  237.01   7
   9   9   0  421.66  108.00   7
  10   9   0  325.07  100.50   7
  11   9   0  921.37  130.68   7
  12   9   0 1329.75  146.37   7
  13   9   0 2832.93  187.56   7
  14   9   0 4448.48  212.97   7
  15   9   0 3004.84  144.48   7
   0  10   0  355.39  155.07   6
  -1  10   015881.40  768.23   6
   1  10   015675.02  732.32   6
  -2  10   0  400.39  151.76   6
   2  10   0  398.83  135.42   6
   3  10   0 4047.41  354.54   7
  -3  10   0 3906.32  353.86   6
  -4  10   0 1236.65  195.33   6
   4  10   0 1325.41  193.89   7
   5  10   0 1144.86  174.43   7
   6  10   0  214.08   93.59   7
   7  10   0 2296.31  221.14   7
   8  10   0  613.23  122.22   7
   9  10   015267.34  552.23   7
  10  10   0 1187.56  133.88   7
  11  10   011035.88  389.53   7
  12  10   0  991.12   92.98   7
   0  11   0   88.25   62.74   6
  -1  11   0  712.66  119.57   6
   1  11   0  771.03  133.67   6
   2  11   0  665.28  109.32   6
  -2  11   0  741.58  120.25   6
   3  11   0 4053.87  267.14   6
   4  11   0  450.02   85.59   6
   5  11   0 3658.10  231.43   6
   6  11   0  884.19  107.41   6
   7  11   0 4354.01  228.84   6
   8  11   0   41.53   27.40   6
   9  11   0 1056.51   88.01   6
 -22   0   1   25.65   31.40   8
 -21   0   1   19.49   35.97   8
 -20   0   1   30.20   61.84   8
 -19   0   1   39.61   55.36   8
 -18   0   1   42.03   66.67   8
 -17   0   1   22.41   49.89   8
 -16   0   1   36.60   49.35   8
 -15   0   1   59.41   54.61   8
  15   0  -1  117.12  130.98   4
  14   0  -1  -10.85   50.19  11
  14   0  -1  -76.91   99.74   4
 -14   0   1   61.99   46.48   8
  13   0  -1   -2.18  105.13   4
  12   0  -1  -37.45   76.90   4
  11   0  -1  -47.29   80.53   4
  10   0  -1   -5.83   65.12   4
   9   0  -1   49.67   73.06   4
   8   0  -1   39.00   72.83   4
   7   0  -1   -8.75   55.57   4
   6   0  -1   31.80   40.80   1
   5   0  -1   45.82   45.59   1
   4   0  -1  250.50   72.93   1
   3   0  -1  611.68   93.21   1
  -3   0   1  710.12  112.63   3
  -2   0   1  468.75   73.54   3
  -1   0   1   44.06   23.41   3
   1   0   1  596.23   58.59   2
   1   0   1  463.22   58.38   4
   2   0   1  507.29   66.27   5
   2   0   1  434.51   73.04   4
   2   0   1  553.14   59.15   2
   3   0   1  141.23   39.92   5
   3   0   1   32.74   34.12   4
   4   0   1   17.93   29.51   5
   4   0   1   -0.19   38.12   4
   5   0   1   40.01   55.12   4
   5   0   1   51.56   44.66   5
   6   0   1   52.94   36.38   5
   6   0   1   63.01   91.99   4
   7   0   1   68.19   29.64   5
   7   0   1   88.50   69.95   4
   8   0   1   86.85   84.66   4
   9   0   1  101.66   80.32   4
  10   0   1  -62.89   79.08   4
  11   0   1  -18.97   59.15   4
  12   0   1   97.96   85.09   4
  13   0   1   33.13   79.69   4
  14   0   1   29.53   46.32  11
 -14   0  -1   63.16   63.25   8
  14   0   1  119.51  119.80   4
 -15   0  -1   11.01   48.90   8
  15   0   1   20.44   53.63  11
 -16   0  -1  -34.62   65.52   8
 -17   0  -1    2.18   42.89   8
 -18   0  -1   77.08   73.77   8
 -19   0  -1    7.99   42.89   8
 -20   0  -1   24.91   44.23   8
 -21   0  -1   44.52   38.15   8
 -22   0  -1   13.38   27.15   8
 -22   1   1 4659.88  251.91   8
 -22  -1   1 4292.68  204.55   8
 -21  -1   1  172.46   53.40   8
 -21   1   1  174.68   62.34   8
 -20  -1   1   34.81   37.56   8
 -20   1   1   64.72   54.04   8
 -19   1   1 2100.50  236.92   8
 -19  -1   1 2093.70  203.52   8
 -18   1   1 3374.16  312.78   8
 -18  -1   1 3449.85  276.74   8
 -17  -1   1 2439.25  237.26   8
 -17   1   1 2508.14  268.53   8
 -16   1   115550.17  713.68   8
 -16  -1   115605.05  645.79   8
 -15  -1   1 2020.45  208.54   8
  15  -1  -1 2019.52  439.87   4
 -15   1   1 2118.03  244.57   8
  15   1  -1 1644.84  435.70   4
  14   1  -120676.51 1543.86   4
  14  -1  -120739.76 1448.64   4
 -14   1   122144.79  836.44   8
 -14  -1   121578.00  736.13   8
  13  -1  -1 1784.52  412.73   4
  13   1  -1 1598.81  425.86   4
  12  -1  -110168.79  931.42   4
  12   1  -110146.24  999.19   4
  11  -1  -1 2805.14  448.85   4
  11   1  -1 2611.43  466.36   4
  10  -1  -1 2787.35  420.69   4
  10   1  -1 2602.16  430.96   4
   9  -1  -1 1628.81  306.77   4
   8  -1  -1  487.20  162.89   4
   8   1  -1  632.59  144.32   1
   7  -1  -1 9026.91  619.37   4
   7  -1  -1 8483.27  326.34   5
  -6  -1   1 1315.34  242.07   3
   6   1  -1 1275.13  191.29   1
   6  -1  -1  934.86   91.95   5
   6  -1  -1  840.60  165.90   4
   5  -1  -124955.24  620.71   5
   5  -1  -124217.81  904.64   4
   4  -1  -192629.20 2363.51   4
  -4  -1   1 191932.   3355.   3
   3  -1  -1 6491.74  323.66   4
  -3  -1   113929.10  595.53   3
  -2  -1   158246.32 1425.19   3
   2  -1  -138915.82  915.44   4
  -1  -1   113458.64  541.44   3
   0  -1   111907.87  465.85   2
  -1  -1  -1  805.67   70.66   2
   1  -1   1  873.84  124.24   2
   2  -1   1 1383.70  152.21   4
  -2  -1  -1 1317.46  111.03   3
   3  -1   1  415.79   89.89   4
  -3  -1  -1  424.48   66.75   3
   3  -1   1  494.05  103.62   2
   4  -1   128556.28  938.38   4
   4  -1   129742.31  795.97   5
  -4  -1  -131035.29  919.63   3
   5  -1   1 1862.67  172.41   5
   5  -1   1 1631.71  221.34   4
   6  -1   133546.91  967.66   5
   6  -1   132713.96 1213.01   4
   7  -1   116095.65  647.30   5
   7  -1   114976.70  846.48   4
   7   1   114673.20  876.50   4
   8  -1   134158.84 1067.10   5
   8  -1   133749.04 1288.29   2
   8   1   129421.94 1402.96   4
   8  -1   131073.42 1390.84   4
   9   1   110869.24  877.58   4
   9  -1   110868.80  839.83   4
   9  -1   112042.88  762.98   2
  10  -1   1 3018.54  465.43   4
  10   1   1 3010.22  487.85   4
  11   1   1 2653.82  483.23   4
  11  -1   1 2333.26  434.66   4
  12   1   1  566.48  235.45   4
  12  -1   1  625.43  231.49   4
  13  -1   1  104.19  109.68   4
  13   1   1  171.79  137.44   4
 -14  -1  -1  373.50   84.57   8
  14  -1   1  538.90  247.00   4
 -14   1  -1  313.87  105.31   8
  14   1   1  387.60  106.50  11
  14   1   1  236.58  237.33   4
  14  -1   1  306.26   98.64  11
 -15   1  -1  303.80   91.30   8
  15   1   1  436.26  108.09  11
  15  -1   1  489.18  134.75  11
 -15  -1  -1  376.77   95.93   8
 -16   1  -110737.70  584.10   8
 -16  -1  -110749.55  517.40   8
 -17   1  -1 2003.31  243.69   8
 -17  -1  -1 1857.00  204.34   8
 -18   1  -120048.35  806.90   8
 -18  -1  -120574.47  743.01   8
 -19  -1  -1 3383.74  252.81   8
 -19   1  -1 3311.11  290.93   8
 -20   1  -1 5755.51  355.94   8
 -20  -1  -1 5179.53  286.03   8
 -21   1  -1 3008.13  219.65   8
 -21  -1  -1 2603.89  165.30   8
 -22   1  -1  462.06   71.38   8
 -22  -2   1 2094.26  112.55   8
 -22   2   1 2620.83  188.41   8
 -21   2   1  282.38   86.38   8
 -21  -2   1  239.30   52.36   8
 -20  -2   112021.92  448.62   8
 -20   2   113306.89  595.88   8
 -19  -2   1   -4.03   38.63   8
 -19   2   1   51.42   74.49   8
 -18   2   110684.29  589.93   8
 -18  -2   110504.00  470.95   8
 -17   2   1   28.62   69.21   8
 -17  -2   1   74.08   42.83   8
 -16   2   1 3800.71  360.48   8
 -16  -2   1 3821.04  279.98   8
 -15  -2   1 1990.34  195.54   8
  15  -2  -1 2211.50  448.10   4
  15   2  -1 2035.20  516.02   4
 -15   2   1 2000.90  256.11   8
 -14  -2   1  430.25   86.86   8
 -14   2   1  392.41  120.41   8
  14  -2  -1  365.89   76.92  13
  14  -2  -1  110.95   41.08  11
  14   2  -1  378.05  195.10   4
  14  -2  -1  270.65  159.02   4
  13  -2  -1  901.78  297.13   4
  13   2  -1  768.98  304.65   4
  12  -2  -1 6225.06  699.93   4
  12  -2  -1 7529.27  744.83   2
  12   2  -1 6538.17  846.32   4
  11  -2  -1   46.98   60.21   4
  10  -2  -125334.27 1308.11   4
   9  -2  -1  184.08   85.32   4
  -8  -2   168201.83 2235.85   3
   8  -2  -148764.56 1803.78   4
   7  -2  -1  128.61   43.52   5
  -7  -2   1  103.18   82.99   3
   7  -2  -1  129.81   85.77   4
  -6  -2   131519.85 1304.40   3
   6  -2  -128635.54 1043.16   4
  -5  -2   1    3.76   72.44   3
   5  -2  -1   34.64   39.30   4
   4  -2  -121115.25  741.06   4
  -4  -2   120171.64  942.41   3
  -3  -2   1 1632.69  230.04   3
  -2  -2   159021.27 1629.73   3
  -1  -2   1  186.45   85.99   3
  -1  -2   1  171.74   75.55   2
   0  -2  -1 162026.   3273.   2
   0  -2   1 165892.   3431.   2
  -1  -2  -1  150.56   55.05   2
   1  -2   1  124.80   63.42   2
  -2  -2  -1 9580.85  460.94   3
   2  -2   1 9177.76  533.60   2
  -2  -2  -1 8934.35  399.90   2
   3  -2   1  405.64  117.32   2
  -3  -2  -1  399.72  100.99   3
   4  -2   140619.05 1280.49   2
   4  -2   137415.71 1139.70   4
  -5  -2  -1  451.54  103.06   3
   5  -2   1  801.71  194.62   2
   5  -2   1  749.08  166.21   4
   6  -2   1  358.60  136.81   2
  -6  -2  -1  226.88   76.24   3
   6  -2   1  361.24   92.54   5
   6  -2   1  188.35   88.52   4
   7  -2   1 1084.43  162.75   5
   7  -2   1 1065.45  220.13   4
   7  -2   1 1084.17  217.68   2
   8  -2   1 5213.29  517.10   2
   8  -2   1 5338.21  382.91   5
   8  -2   1 4588.15  482.64   4
   9  -2   1 1726.88  320.00   4
   9  -2   1 1941.83  336.25   2
   9   2   1 1526.78  332.30   4
  10  -2   111062.52  832.38   2
  10  -2   1 9809.09  833.28   4
  10   2   1 9541.20  914.51   4
  11   2   1  701.74  261.89   4
  11  -2   1  660.52  231.47   4
  12   2   134616.73 2019.68   4
  12  -2   132901.64 1780.62   4
  13  -2   1  220.98   56.84  13
  13  -2   1  194.28   80.31  11
  13  -2   1  281.23  163.70   4
  13   2   1  263.09   79.01  11
  14  -2   114506.65  511.89  13
  14  -2   115162.12 1230.62   4
 -14  -2  -115567.02  566.86   8
 -14   2  -114405.97  696.03   8
  14   2   114829.92 1345.77   4
 -15  -2  -1 1497.66  167.42   8
 -15   2  -1 1293.76  207.39   8
 -16   2  -1   77.33   72.48   8
 -16  -2  -1   50.02   43.23   8
  16  -2   1    7.95   57.03  11
 -17  -2  -1 1977.69  195.50   8
 -17   2  -1 1845.76  251.12   8
 -18  -2  -1 1766.77  176.51   8
 -18   2  -1 1706.23  232.45   8
 -19   2  -1 2199.72  250.64   8
 -19  -2  -1 2214.56  179.01   8
 -20  -2  -1 4776.07  234.83   8
 -20   2  -1 5233.94  353.83   8
 -21  -2  -1  141.23   31.57   8
 -21   2  -1  170.60   54.82   8
 -22   2  -1 9095.00  335.61   8
  22   3  -1 1383.45  100.27   7
 -22   3   1 1472.80  135.40   8
 -21   3   1 1456.14  173.49   8
 -21  -3   1 1104.87   80.49   8
 -20  -3   1  252.36   46.92   8
 -20   3   1  236.81   83.90   8
 -19   3   1   16.04   69.22   8
 -19  -3   1  -28.57   30.28   8
 -18  -3   1   64.04   29.18   8
 -18   3   1   50.64   70.26   8
 -17  -3   1 1355.72  143.63   8
 -17   3   1 1314.28  220.84   8
 -16   3   1  -20.91   75.32   8
 -16  -3   1   35.43   31.20   8
 -15  -3   111994.80  481.67   8
 -15   3   112817.52  716.15   8
  14   3  -1 1696.21  490.47   4
  14  -3  -1 1800.53  184.03  13
 -14  -3   1 1528.54  156.00   8
 -14   3   1 1567.77  236.68   8
  13  -3  -129024.74 1649.84   4
  13  -3  -133975.18  944.05  13
 -13   3   131498.00 1152.42   8
  13   3  -130787.50 2096.76   4
  12   3  -1 8414.70 1066.82   4
  12  -3  -1 7089.16  744.23   4
  12  -3  -1 7304.67  776.78   2
  11  -3  -119451.44 1238.20   2
  11  -3  -117648.85 1141.16   4
  10  -3  -1 1119.80  280.51   2
  10  -3  -1 1147.94  264.21   4
   9  -3  -1 3237.56  416.70   4
  -9  -3   1 3465.55  466.57   3
  -8  -3   1  204.80  106.97   3
   8  -3  -1  267.47  111.09   4
  -7  -3   120550.43 1062.28   3
   7  -3  -121538.14  983.93   4
  -6  -3   1 4940.25  492.21   3
  -5  -3   195243.91 2624.91   3
  -4  -3   1 7739.38  573.88   3
  -3  -3   129136.05 1129.43   3
   2  -3  -1 5453.98  428.65   2
  -2  -3   1 5756.42  457.72   3
   1  -3  -1 4721.52  388.40   2
  -1  -3   1 4873.47  407.83   2
  -1  -3   1 5340.93  447.36   3
   0  -3  -113701.12  661.17   2
   0  -3   113692.14  719.91   2
   1  -3   1 2768.49  321.71   2
  -1  -3  -1 2690.85  267.10   2
  -2  -3  -1 2971.58  296.76   3
   2  -3   1 2823.37  334.81   2
  -2  -3  -1 2896.59  266.92   2
   3  -3   1  150.53  101.79   2
  -3  -3  -1  283.13   90.49   3
  -4  -3  -1 4714.43  387.49   3
   4  -3   1 4950.69  477.95   2
  -5  -3  -125956.27 1032.42   3
   5  -3   135619.17 1399.68   2
   6  -3   114646.97  882.57   2
  -6  -3  -1 8918.36  553.13   3
   7  -3   181292.41 2041.90   5
   7  -3   167911.97 2288.80   2
   8  -3   111162.22  847.63   2
   8  -3   112336.90  682.48   5
   9  -3   138736.24 1727.37   2
  10   3   1  469.81  221.44   4
  10  -3   1  584.32  206.54   2
  11  -3   1 4455.16  583.65   2
  11   3   1 3529.84  627.12   4
  12   3   1 2769.85  572.77   4
  13   3   1 8914.93 1090.25   4
  13  -3   1 8558.72  377.72  13
 -14  -3  -1 3464.90  231.35   8
  14  -3   1 3128.90  235.75  13
 -15   3  -122523.54  951.20   8
  15  -3   122066.87  658.16  13
 -15  -3  -124034.00  658.85   8
 -16  -3  -1 2150.55  187.62   8
 -16   3  -1 2253.81  297.25   8
 -17  -3  -112874.44  483.61   8
 -17   3  -112843.25  708.45   8
 -18   3  -1  844.53  168.64   8
 -18  -3  -1  819.36  100.55   8
 -19  -3  -1 5636.97  248.03   8
 -19   3  -1 6468.76  442.62   8
 -20   3  -1  437.91  111.83   8
 -21   3  -1  175.18   66.99   8
 -21   4   114360.13  546.86   8
  21   4  -113739.05  402.99   7
 -20   4   1   20.23   58.08   8
 -19   4   126061.75 1011.28   8
 -18   4   1  869.29  186.53   8
 -17   4   122488.71 1028.46   8
 -16   4   1 1182.32  233.45   8
 -15   4   1 1886.77  290.93   8
  15  -4  -1 1877.14  206.08  13
 -14   4   1  146.65   85.33   8
  14  -4  -1  261.04   81.11  13
 -14   4   1  294.30   74.06  10
  13  -4  -1 2509.11  487.54   2
 -13   4   1 3164.89  347.08   8
  13   4  -1 2661.96  682.72   4
  13  -4  -1 3567.86  270.63  13
  12  -4  -1  143.27  129.81   2
  12  -4  -1  235.16   68.84  13
  11  -4  -127458.43 1573.61   2
  10  -4  -1  374.34  173.73   2
   9  -4  -185225.57 2883.00   2
  -8  -4   1  137.51   94.46   3
   8  -4  -1    2.12   56.66   2
  -7  -4   181510.59 2483.38   3
   7  -4  -171611.80 2484.84   2
  -6  -4   1   65.85   70.84   3
   6  -4  -1   69.00   62.21   2
  -5  -4   113360.95  819.39   3
   5  -4  -111592.38  816.51   2
  -4  -4   1  311.59  118.32   3
   4  -4  -1  185.91  102.08   2
  -3  -4   110267.08  661.58   3
   3  -4  -1 9283.58  670.96   2
  -2  -4   1   19.59   54.73   3
   2  -4  -1   19.55   44.81   2
  -1  -4   174629.87 2213.96   3
  -1  -4   169879.68 2027.01   2
   1  -4  -169175.93 2053.93   2
   0  -4  -1  607.72  155.14   2
   0  -4   1  615.33  161.73   2
  -1  -4  -1 115164.   2759.   2
   1  -4   1 116028.   3054.   2
  -2  -4  -1   99.33   55.11   2
   2  -4   1   60.34   71.91   2
  -2  -4  -1  132.29   71.95   3
   3  -4   157672.91 2042.46   2
  -3  -4  -161660.35 1751.61   3
  -4  -4  -1   45.00   50.01   3
   4  -4   1   65.39   99.59   2
  -5  -4  -110932.92  659.74   3
   5  -4   1 8639.96  791.19   2
   6  -4   1 4061.59  514.92   2
  -6  -4  -1 3416.45  369.26   3
   7  -4   1   57.11  105.82   2
   8  -4   1 4664.13  453.47   5
   8  -4   1 3488.58  503.70   2
   9  -4   120451.22 1320.18   2
  10  -4   1  365.82  175.31   2
  11  -4   148029.45 2137.01   2
  11   4   147937.05 2520.84   4
  12  -4   1   37.50   34.65  13
  12   4   1  -56.35  123.88   4
  13  -4   138346.89 1065.72  13
  13   4   139017.74 2362.04   4
  14  -4   1  761.83  118.70  13
 -14   4  -1  734.40  195.01   8
  15  -4   111818.95  515.66  13
 -15   4  -112645.28  786.77   8
 -16   4  -1 2557.43  344.42   8
 -17   4  -1  113.31   95.83   8
 -18   4  -1 2432.38  301.01   8
 -19   4  -110087.41  581.27   8
 -20   4  -1 1202.81  174.24   8
  20   4   1  998.29   99.98   7
  21   4   111752.71  330.25   7
  20   5  -1 2780.18  166.58   7
  19   5  -1   -0.08   32.43   7
 -19   5   1  135.17   76.41   8
 -18   5   1  165.44   97.02   8
 -17   5   1 2943.25  346.73   8
 -16   5   1 5380.58  489.32   8
 -15   5   1 6111.72  532.19   8
  15  -5  -1 6319.55  389.71  13
 -14   5   1 1463.59  255.23   8
  14  -5  -1 1636.26  195.36  13
  13  -5  -1 8196.38  444.95  13
  12  -5  -1  498.57  224.41   2
  12  -5  -1  835.21  139.56  13
  11  -5  -1 5266.18  690.58   2
  11  -5  -1 5309.71  341.01  13
  10  -5  -1  978.92  293.97   2
   9  -5  -1  -14.50   58.73   2
   8  -5  -1  137.04  110.72   2
  -7  -5   1 5376.16  549.21   3
   7  -5  -1 4350.36  616.08   2
  -6  -5   1  210.60  111.94   3
   6  -5  -1  161.78  177.15   2
   5  -5  -111074.93  853.70   2
  -5  -5   110458.25  753.20   3
  -4  -5   1 8475.15  654.96   3
   4  -5  -1 7345.60  704.06   2
   3  -5  -117302.17 1016.72   2
  -3  -5   118577.81  987.34   3
  -2  -5   152543.93 1831.73   3
   2  -5  -151428.88 1857.55   2
  -1  -5   119170.76 1049.76   3
   1  -5  -117207.65  956.45   2
  -1  -5   118096.53  977.70   2
   0  -5   1 1052.40  226.20   2
   0  -5   1 1036.75  241.08   3
   0  -5  -1  950.18  200.94   2
  -1  -5  -1 1589.94  276.20   3
  -1  -5  -1 1478.90  254.76   2
   1  -5   1 1444.99  283.25   2
  -2  -5  -110087.04  660.86   2
  -2  -5  -110185.56  692.11   3
   2  -5   1 9040.32  732.99   2
   3  -5   1 7798.09  698.94   2
  -3  -5  -1 8729.74  606.25   3
  -4  -5  -118700.41  910.24   3
   4  -5   116287.29 1061.90   2
   5  -5   123925.77 1334.63   2
   6  -5   1 5636.21  638.04   2
   7  -5   117645.15 1193.98   2
   8  -5   1  804.57  254.71   2
   9  -5   1 4889.89  640.77   2
  10  -5   1  123.44   52.92  13
  10  -5   1  139.03  123.24   2
  11  -5   1 -132.33  119.96   2
  11  -5   1   99.68   41.49  13
  12  -5   1 2131.27  207.27  13
  13  -5   1  658.41  116.04  13
 -14   5  -1 1380.52  280.91   8
  14  -5   1 1648.11  183.43  13
  15  -5   1 5201.23  329.25  13
 -15   5  -1 5514.31  541.72   8
 -16   5  -1 2819.38  377.61   8
 -17   5  -113399.82  781.24   8
  18   5   1 1436.07  133.62   7
 -18   5  -1 1633.82  248.78   8
  19   5   1 3023.13  182.35   7
 -19   5  -1 3411.74  304.18   8
  20   5   1  356.59   50.60   7
  19   6  -1  261.92   49.46   7
  18   6  -1 9143.72  348.74   7
  17   6  -1  101.47   48.69   7
  16   6  -1 5140.95  295.46   7
  15   6  -1  127.29   52.95   7
 -15   6   1  192.25   70.67  10
  15  -6  -1  -19.70   56.37  13
  14   6  -1 1633.43  174.00   7
  14  -6  -1  632.90  113.96  13
  13  -6  -1  575.40  114.36  13
  13   6  -1  905.12  135.35   7
  12  -6  -1 7630.46  452.11  13
  12   6  -114426.23  562.39   7
  11  -6  -1  391.77  101.71  13
  11   6  -1  888.14  137.24   7
  10   6  -112504.48  532.30   7
  10  -6  -111867.60 1038.14   2
   9  -6  -1   40.41   81.50   2
   9   6  -1  314.59   87.25   7
   8   6  -110967.91  536.15   7
   8  -6  -111226.98  987.58   2
   7  -6  -1  289.92  226.38   2
  -6  -6   118870.05 1052.45   3
   6  -6  -114781.09 1090.50   2
   5  -6  -1  973.91  280.93   2
  -5  -6   1  528.27  168.66   3
   4  -6  -1  102.57   91.94   2
  -4  -6   1  194.53  109.66   3
  -3  -6   1  250.60  117.99   3
   3  -6  -1 2000.98  403.80   2
   2  -6  -1 1652.34  302.86   2
  -2  -6   1 1391.45  280.79   3
   1  -6  -1 9913.88  790.88   2
  -1  -6   1  300.79  137.50   3
   0  -6   126035.39 1289.05   2
   0  -6  -128985.17 1395.92   3
   0  -6  -125980.28 1237.71   2
   0  -6   126139.30 1346.29   3
   1  -6   1 2324.33  389.46   2
   1  -6   1 2304.31  399.27   3
  -1  -6  -1 2598.44  395.97   3
   2  -6   158379.16 2187.61   2
  -2  -6  -166458.80 2095.84   3
   3  -6   1 2593.75  426.93   2
  -3  -6  -1 2942.94  367.59   3
   4  -6   110878.38  888.42   2
   5  -6   1  469.53  184.08   2
   6  -6   1 2894.61  479.57   2
   7  -6   1  290.36  159.92   2
   8  -6   1 8327.59  409.49  13
   8   6   1 8304.79  441.31   7
   8  -6   1 7772.13  813.70   2
   9   6   1   54.04   47.36   7
   9  -6   1   24.11   34.76  13
   9  -6   1   61.71   89.13   2
  10  -6   121952.84  779.15  13
  10   6   121210.88  751.91   7
  11   6   1   42.84   46.71   7
  11  -6   1   96.36   51.95  13
  12   6   1 9303.26  467.36   7
  12  -6   113227.63  559.06  13
  13  -6   1   80.81   50.82  13
  13   6   1  102.09   46.00   7
 -14   6  -1 6541.93  571.39   8
  14  -6   1 5395.83  336.97  13
  14   6   1 5587.73  326.64   7
  15   6   1 1962.96  183.02   7
 -15   6  -1 1976.14  308.67   8
  15  -6   1 1910.15  184.48  13
  16   6   1 2443.88  191.50   7
 -16   6  -1 2535.60  316.42   8
 -17   6  -1 2926.29  300.92   8
  17   6   1 2610.40  181.19   7
  18   6   1   76.51   34.36   7
  19   6   1  808.91   76.69   7
  18   7  -1 1264.88  100.81   7
  17   7  -1 1825.82  140.35   7
  16   7  -1 5767.09  285.38   7
  15   7  -1 1943.52  174.27   7
 -15   7   1 2289.52  227.87  10
  14   7  -1 8437.21  378.04   7
  14  -7  -1 1542.39  160.72  13
  13   7  -1  355.09   85.61   7
  13  -7  -1  -21.30   35.59  13
  12   7  -1 5171.34  326.03   7
  12  -7  -1  931.03  133.66  13
  11   7  -1  117.93   52.56   7
  10   7  -1 1715.77  200.85   7
   9   7  -1  343.15  101.55   7
   8   7  -1 1684.03  208.00   7
  -8   7   1 1867.33  215.36   6
   7  -7  -1  438.30  200.11   2
  -7   7   1  526.48  120.45   6
   7   7  -1  525.00  124.06   7
   6   7  -114766.17  705.95   7
  -6   7   114754.92  652.46   6
   6  -7  -112386.31  989.88   2
   5   7  -1  136.36   89.12   7
  -5   7   1  222.28   88.55   6
   5  -7  -1   48.55   79.85   2
   4  -7  -111043.62  910.47   2
   4   7  -118012.81  890.60   7
   3  -7  -1 5562.88  613.87   2
  -3  -7   1 6741.44  645.16   3
   2  -7  -113689.43  970.42   2
   2  -7  -114357.33 1055.18   3
   1  -7  -1 6348.53  632.17   2
  -1  -7   1 6724.22  656.06   3
   1  -7  -1 7067.00  698.10   3
   0  -7   1 2388.70  409.03   3
   0  -7  -1 2015.45  355.38   3
  -1  -7  -1 2878.30  403.23   3
   1  -7   1 2372.62  407.78   3
   2  -7   1  293.43  145.31   3
   2  -7   1  319.63  150.06   2
   3  -7   1  539.82  198.19   3
   3  -7   1  630.28  213.07   2
   3   7   1  778.02  170.34   7
   4  -7   1 5725.83  663.76   2
   4   7   1 6796.13  474.91   7
   5   7   1 7442.75  472.73   7
   5  -7   1 6732.72  728.71   2
   5  -7   1 6705.50  349.88  13
   6   7   115763.72  683.87   7
   6  -7   115059.27 1116.60   2
   7  -7   1 1396.84  162.52  13
   7   7   1 1697.43  204.69   7
   8   7   1 9477.84  481.61   7
   8  -7   1 6865.14  385.33  13
   9   7   1  673.65  125.12   7
   9  -7   1  506.91  100.91  13
  10  -7   1 5587.05  351.39  13
  10   7   1 8525.96  441.07   7
  11   7   1  321.78   90.18   7
  11  -7   1  210.47   73.39  13
  12  -7   1  102.47   56.38  13
  12   7   1  117.10   59.85   7
  13  -7   1  507.33   95.60  13
  13   7   1  466.65   96.20   7
  14  -7   1 4056.64  261.14  13
  14   7   1 4362.34  269.74   7
  15   7   1   43.94   31.74   7
  15  -7   1  -14.65   24.66  13
  16   7   1 2367.40  167.67   7
  17   7   1 2148.82  143.22   7
  18   7   1 3113.29  148.33   7
  17   8  -1   33.79   19.69   7
  16   8  -1 1035.36  100.06   7
  15   8  -1   61.55   32.17   7
  14   8  -1  230.09   60.22   7
  13   8  -1   72.71   52.74   7
  12   8  -1  680.15  117.73   7
  11   8  -1 2672.77  240.95   7
  10   8  -1 2659.15  255.14   7
   9   8  -1 1534.36  196.54   7
   8   8  -1 5629.87  481.81   7
  -8   8   1 2216.54  259.48   6
   7   8  -1  205.00   89.55   7
  -7   8   1   19.98   53.60   6
  -6   8   1  150.37   77.68   6
   6   8  -138183.29 1104.81   7
  -5   8   1  111.34   83.85   6
   5   8  -1  646.16  162.38   7
   4   8  -1 9154.24  580.16   7
  -4   8   1  556.94  166.64   6
   3  -8  -1  743.04  232.56   3
   3   8  -1  893.39  188.93   7
   3  -8  -1  572.95  197.72   2
  -3   8   1  737.91  190.80   6
  -2   8   1 2049.45  311.91   6
   2   8  -1 1654.55  264.95   7
   2  -8  -1 1376.84  304.52   3
  -2  -8   1 1375.93  287.62   3
   1   8  -1  326.62  157.99   7
   1  -8  -1   81.22   79.62   3
  -1   8   1  253.27  104.49   7
  -1  -8   1  196.13  116.31   3
   0   8  -1  863.28  253.97   7
   0  -8   1  659.46  209.09   3
   0   8   1 1115.88  251.00   7
  -1   8  -1 2106.29  284.48   7
   1   8   1 2665.25  325.29   7
  -2   8  -1  382.62  143.83   6
   2  -8   1  236.61  127.52   3
  -3   8  -1 4816.29  404.80   6
   3   8   1 5539.20  455.04   7
   4   8   1 5600.07  452.35   7
   4  -8   1 1243.84  139.68  13
   5   8   1 5199.38  407.70   7
   5  -8   1 5909.07  322.77  13
   6  -8   1  897.61  123.74  13
   6   8   1  820.96  158.55   7
   7   8   1  284.37   97.82   7
   7  -8   1  227.69   69.87  13
   8  -8   1    4.92   28.19  13
   8   8   1   86.83   75.44   7
   9   8   1  114.02   63.42   7
   9  -8   1  119.20   52.38  13
  10  -8   1  558.66   99.62  13
  10   8   1  643.09  130.82   7
  11  -8   1 2218.09  184.45  13
  11   8   1 2114.54  206.58   7
  12  -8   1 1600.37  148.46  13
  12   8   1 1633.83  175.24   7
  13  -8   1  908.67  101.59  13
  13   8   1  986.36  124.96   7
  14   8   1  696.73   98.76   7
  15   8   1  618.97   83.86   7
  16   8   1    4.35   18.85   7
  15   9  -1 3413.07  161.01   7
  14   9  -1 5814.73  253.07   7
  13   9  -1 1990.29  160.95   7
  12   9  -113678.71  506.21   7
  11   9  -1  600.62  120.34   7
  10   9  -111128.32  510.00   7
   9   9  -1  706.62  130.11   7
   8   9  -1 2842.91  270.97   7
   7   9  -1 3117.45  292.49   7
  -7   9   1 1714.91  243.71   6
  -6   9   120218.13  919.80   6
   6   9  -125029.52  935.03   7
  -5   9   1 1655.19  256.94   6
   5   9  -1 3069.33  345.72   7
  -4   9   110221.25  662.64   6
   4   9  -111398.12  645.62   7
  -3   9   1 1392.35  244.18   6
   3   9  -1 1622.47  258.73   7
   2   9  -1 8072.34  589.58   7
  -2   9   1 8501.98  609.44   6
   1   9  -1 1379.51  261.67   7
  -1   9   1 1202.51  221.36   6
   0   9   1 2470.20  334.22   7
   1   9   1   68.20   71.91   7
  -1   9  -1  116.16   99.84   6
  -2   9  -1  137.91   85.57   6
   2   9   1  243.83   85.32   7
   3   9   1  -13.81   73.11   7
  -3   9  -1  -19.91   74.96   6
   4   9   1 3269.42  327.90   7
   5   9   1  289.25  111.42   7
   6   9   111901.52  591.59   7
   7   9   1 3348.27  296.22   7
   8   9   118475.82  710.53   7
   9   9   1 1763.29  194.57   7
  10   9   1 7306.63  382.29   7
  11   9   1 1969.47  181.81   7
  12   9   1   53.57   34.52   7
  13   9   1  428.04   72.62   7
  14   9   1 5758.75  236.00   7
  12  10  -1  678.22   78.36   7
  11  10  -1  762.90  119.35   7
  10  10  -1 8692.33  371.93   7
   9  10  -1  643.85  125.66   7
   8  10  -111031.80  487.75   7
   7  10  -1 1040.82  160.25   7
   6  10  -1 6373.49  401.49   7
  -5  10   1 1305.08  204.49   6
   5  10  -1 1465.53  211.01   7
   4  10  -1  241.49   99.41   7
  -4  10   1  212.19   98.75   6
  -3  10   1  213.66  111.88   6
   3  10  -1  418.65  123.82   7
  -2  10   1 4062.26  378.27   6
   2  10  -1 4424.94  360.67   6
   1  10  -1  688.54  141.64   6
  -1  10   1 1067.41  200.29   6
   0  10   1 4389.44  375.40   6
   0  10  -1 4449.48  371.77   6
   1  10   1 3795.20  355.83   6
  -1  10  -1 4072.75  373.03   6
  -2  10  -113824.94  678.67   6
   2  10   113889.96  642.72   6
   3  10   1 1803.49  236.21   7
   4  10   1 3928.10  328.50   7
   5  10   1   72.62   65.85   7
   6  10   1   97.83   59.79   7
   7  10   1 1081.17  148.71   7
   8  10   1 1405.17  159.43   7
   9  10   1 2005.12  178.51   7
  10  10   1 3690.97  224.44   7
  11  10   1  922.55  100.59   7
  12  10   1 5269.73  214.34   7
   9  11  -1   74.67   29.85   6
   8  11  -1   73.91   36.55   6
   7  11  -1 1999.37  152.09   6
   6  11  -1  640.84   90.98   6
   5  11  -1 7857.33  352.70   6
   4  11  -1  266.70   69.31   6
   3  11  -120252.31  649.71   6
  -3  11   120276.80  702.10   6
   2  11  -1  329.98   74.15   6
  -2  11   1  381.43  102.11   6
  -1  11   114264.87  576.78   6
   1  11  -114566.14  552.15   6
   0  11  -1  105.26   67.10   6
   0  11   1   98.64   62.29   6
   1  11   1  414.13   93.66   6
   2  11   1  251.83   84.40   6
   3  11   1 8238.63  384.96   6
   4  11   1  702.52  108.60   6
   5  11   117044.24  556.50   6
   6  11   1  566.88   88.18   6
   7  11   110127.03  364.94   6
   8  11   1  129.14   38.85   6
   9  11   1 1777.11  109.51   6
 -23   0   2 1734.44  114.71   8
 -22   0   2  541.74   82.77   8
 -21   0   2 1411.81  153.30   8
 -20   0   223234.60  782.77   8
 -19   0   2 1135.68  163.04   8
 -18   0   241484.00 1233.49   8
 -17   0   2  397.23  107.04   8
 -16   0   231425.26 1034.87   8
  15   0  -2 1950.85  447.18   4
 -15   0   2 2042.42  223.78   8
  14   0  -2 2622.02  503.04   4
 -14   0   2 2657.28  245.58   8
  13   0  -2  402.91  197.09   4
  12   0  -2 5582.10  704.71   4
  11   0  -2 -214.25  137.06   4
  10   0  -211758.14  913.28   4
   9   0  -2   22.83   87.27   4
   8   0  -278983.85 2270.73   1
   7   0  -2  218.51  100.82   1
   6   0  -2 163495.   3565.   1
   5   0  -2 1815.90  219.60   1
   4   0  -2 102517.   2269.   1
  -4   0   2 108117.   2570.   3
  -3   0   2 3413.82  269.24   3
  -2   0   2 5516.34  295.52   3
  -2   0   2 6096.59  182.99   5
  -1   0   2 1316.90   91.87   5
  -1   0   2 1311.64  117.35   3
   0   0   244237.95  940.68   3
   1   0   2 1993.56  136.19   3
   1   0   2 1749.21  129.44   4
   2   0   2 103701.   2133.   4
   3   0   2  535.90  105.24   4
   3   0   2  609.00   78.33   2
   3   0   2  593.44   96.69   5
   4   0   2 135252.   2677.   2
   4   0   2 151708.   3072.   5
   4   0   2 144063.   3119.   4
   5   0   2 4246.67  267.26   2
   5   0   2 4278.28  313.31   5
   5   0   2 4159.93  372.52   4
   6   0   234960.95 1313.24   4
   6   0   233437.05 1087.33   5
   6   0   234735.43 1001.48   2
   7   0   2 9413.58  540.40   5
   7   0   210842.58  517.54   2
   7   0   2 8722.53  664.70   4
   8   0   2  446.43  168.45   4
   8   0   2  502.52  128.13   5
   9   0   2 2962.08  440.47   4
  10   0   216636.99 1141.85   4
  11   0   2  409.58  163.48   4
  12   0   234165.84 1862.51   4
  13   0   2  209.29  147.66   4
  13   0   2  229.84   75.52  11
 -13   0  -2  184.02   66.56   8
  14   0   239874.52 1233.28  11
 -14   0  -234564.19 1103.25   8
  14   0   232939.45 1904.22   4
 -15   0  -2  258.73   79.13   8
  15   0   2  237.47   70.70  11
  16   0   213700.48  657.59  11
 -16   0  -211353.77  584.29   8
 -17   0  -2 2373.11  248.28   8
 -18   0  -2 5948.60  387.93   8
 -19   0  -2 5854.53  357.72   8
 -20   0  -2 1034.26  133.72   8
 -21   0  -2 4459.16  233.11   8
 -23   1   2 1311.62  104.96   8
 -22  -1   2 8563.13  325.46   8
 -22   1   2 9037.43  376.98   8
 -21  -1   2  570.44   92.19   8
 -21   1   2  640.08  111.78   8
 -20   1   2 4000.00  306.78   8
 -20  -1   2 3957.82  266.41   8
 -19  -1   2  831.62  130.36   8
 -19   1   2 1026.00  168.93   8
 -18  -1   2  924.28  145.32   8
 -18   1   2  845.20  158.71   8
 -17  -1   2   79.02   56.30   8
 -17   1   2   62.37   75.98   8
 -16  -1   2 3205.53  270.56   8
 -16   1   2 3362.17  317.58   8
  15   1  -2  -77.70  106.05   4
 -15  -1   2   38.88   45.17   8
 -15   1   2   69.88   60.74   8
  15  -1  -2 -108.77  125.02   4
  14  -1  -220085.83 1425.00   4
 -14   1   220435.60  811.19   8
 -14  -1   220089.92  720.02   8
  14   1  -219243.96 1522.40   4
  13  -1  -2 1370.93  352.77   4
  13   1  -2 1223.77  355.54   4
  12  -1  -222632.52 1390.66   4
  12   1  -222139.15 1490.03   4
  11   1  -214677.68 1132.62   4
  11  -1  -216118.63 1097.75   4
  10  -1  -2 2746.76  418.39   4
   9  -1  -223510.81 1214.46   4
   9   1  -226237.87 1166.29   1
   8  -1  -2 5288.11  507.66   4
   8   1  -2 5900.49  493.13   1
   7   1  -2 5388.70  474.45   1
   7  -1  -2 4222.78  411.00   4
  -7  -1   2 4958.92  593.44   3
  -6  -1   2  354.55  154.14   3
   6  -1  -2  152.84   79.17   4
   5  -1  -231912.70  660.84   5
   5  -1  -232992.10 1042.14   4
   4  -1  -263662.43 1738.63   1
   4  -1  -259115.36 1468.71   4
   3  -1  -2 5528.92  353.36   1
   3  -1  -2 5334.44  266.18   4
   2  -1  -253045.94 1338.62   1
  -2  -1   257472.31 1657.64   3
  -1  -1   213325.07  604.76   3
   1  -1  -214156.53  470.38   1
   0  -1   229032.05  950.89   3
   0  -1  -224826.68  628.67   1
   1  -1   2 2100.32  206.01   2
   2  -1   2 1269.35  160.29   2
   3  -1   2 4650.35  334.90   2
   3  -1   2 4797.59  329.71   4
   3  -1   2 5111.20  295.45   5
   4   1   2 4858.51  370.10   4
   4  -1   2 4849.13  303.83   5
   4  -1   2 4965.20  360.89   2
   4  -1   2 4518.30  350.19   4
   5  -1   2  229.83   84.45   4
   5   1   2  232.54   96.77   4
   5  -1   2  294.35   80.19   5
   5  -1   2  293.11   93.64   2
   6  -1   271666.79 1768.76   5
   6   1   267718.11 2042.51   4
   6  -1   266947.92 2005.78   4
   6  -1   271699.36 1952.79   2
   7  -1   2 7492.38  464.01   5
   7  -1   2 7894.61  548.72   2
   7   1   2 7015.06  615.35   4
   7  -1   2 6888.97  576.48   4
   8  -1   234230.71 1509.53   4
   8  -1   238733.28 1413.14   2
   8   1   234253.45 1551.74   4
   8  -1   238232.88 1240.46   5
   9  -1   2 9264.03  656.15   2
   9  -1   2 7874.47  717.00   4
   9   1   2 8078.79  763.21   4
   9  -1   2 9005.33  562.45   5
  10  -1   2 3121.80  482.95   4
  10   1   2 3404.13  516.57   4
  11  -1   2   17.20   60.72   4
  11   1   2  132.96  118.03   4
  12  -1   2  961.58  277.61   4
  12   1   2  937.60  295.28   4
 -13  -1  -2  129.63   69.04   8
  13   1   2  143.55  127.61   4
  13  -1   2   36.93   45.48  11
  13   1   2  122.07   44.65  11
  13  -1   2   56.34   26.01  13
  13  -1   2  139.23  128.36   4
 -14   1  -2 1143.10  181.77   8
  14   1   2 1196.24  168.95  11
  14  -1   2 1018.38  322.58   4
 -14  -1  -2  993.11  148.64   8
  14   1   2  656.19  273.93   4
  14  -1   2 1003.36  170.53  11
 -15   1  -2 2731.18  286.81   8
 -15  -1  -2 2829.73  255.49   8
  15  -1   2 3268.31  324.71  11
  15   1   2 3188.15  285.60  11
 -16  -1  -2 6934.62  410.77   8
  16  -1   2 7601.35  505.22  11
 -16   1  -2 7035.63  471.94   8
 -17  -1  -2 7726.95  428.34   8
 -17   1  -2 7316.59  471.23   8
 -18   1  -211668.05  590.49   8
 -18  -1  -211733.08  524.50   8
 -19   1  -2 2013.29  224.54   8
 -19  -1  -2 1955.80  182.20   8
 -20  -1  -2 5666.13  281.53   8
 -20   1  -2 6162.93  356.56   8
 -21  -1  -2  203.19   43.05   8
 -21   1  -2  230.75   65.36   8
 -22  -2   2  261.01   43.56   8
 -22   2   2  333.04   70.51   8
 -21  -2   2 4782.43  238.29   8
 -21   2   2 5578.09  337.84   8
 -20   2   2   96.14   67.48   8
 -20  -2   2   74.81   43.30   8
 -19   2   2 6745.04  443.83   8
 -19  -2   2 6000.66  327.17   8
 -18  -2   2   90.46   42.71   8
 -18   2   2   81.47   65.59   8
 -17  -2   2 7947.61  407.62   8
 -17   2   2 7770.91  514.39   8
 -16  -2   2   16.98   39.14   8
 -16   2   2   20.47  110.10   8
 -15   2   2 4033.10  361.48   8
 -15   2   2 4556.93  300.21  10
 -15  -2   2 3905.66  280.32   8
  15  -2  -2 4488.65  656.82   4
  15   2  -2 4408.38  774.72   4
  14  -2  -2  106.69  108.43   4
 -14   2   2  152.89   86.84   8
 -14  -2   2  196.22   61.98   8
  14   2  -2  271.46  197.04   4
  13  -2  -2 8326.81  836.32   4
  13   2  -2 8938.51 1036.63   4
  12  -2  -2  271.85  148.73   4
  12   2  -2  350.96  177.90   4
  11  -2  -2  147.32  105.80   4
  10  -2  -2  150.21   96.87   4
  -9  -2   2 199368.   4518.   3
   9   2  -2 196158.   3719.   1
   8  -2  -2   57.15   48.47   4
  -8  -2   2   90.80   73.96   3
   7  -2  -2 129662.   2603.   5
   7  -2  -2 121977.   3028.   4
  -6  -2   2 2077.66  326.14   3
   6  -2  -2 1558.44  215.33   4
   5  -2  -211787.48  553.55   4
  -5  -2   212640.08  825.40   3
  -4  -2   2  953.33  201.96   3
   4  -2  -2  900.68  130.49   4
  -3  -2   217715.83  890.60   3
   3  -2  -219478.63  617.45   4
  -2  -2   2  802.15  177.68   3
  -1  -2   260588.10 1741.68   3
   0  -2   2   42.96   61.45   2
  -1  -2  -215298.16  524.52   2
   1  -2   215352.07  717.62   2
   2  -2   2  223.36   95.43   2
  -2  -2  -2  257.08   55.07   2
  -2  -2  -2  337.95   73.43   3
  -3  -2  -2 7186.15  349.03   3
   3  -2   2 9060.68  569.22   2
   4  -2   2  366.77  138.61   2
  -4  -2  -2  231.76   59.53   3
  -5  -2  -213677.01  552.92   3
   5  -2   213192.35  636.38   5
   6  -2   2  537.67  163.34   2
   6  -2   2  773.30  145.14   5
   6  -2   2  702.52  169.71   4
   7  -2   212957.46  814.47   4
   7  -2   215482.14  896.31   2
   7   2   213101.17  875.09   4
   7  -2   215066.88  717.79   5
   8   2   2 1733.83  340.92   4
   8  -2   2 1525.50  293.01   4
   8  -2   2 1857.97  242.55   5
   8  -2   2 1812.56  305.65   2
   9  -2   2 1079.14  261.99   4
   9  -2   2 1365.26  283.68   2
   9  -2   2 1508.60  231.82   5
   9   2   2 1207.55  310.58   4
  10  -2   2 4212.25  557.84   4
  10   2   2 4430.85  629.35   4
  10  -2   2 5403.52  579.19   2
  11  -2   219364.73 1298.14   4
  11   2   219769.75 1420.44   4
  12   2   2  594.30  265.64   4
  12  -2   2  663.15  241.67   4
  13   2   236163.33 2073.62   4
 -13  -2  -236230.44  972.56   8
  13   2   236482.51  999.17  11
  13  -2   234055.30  888.33  13
  13  -2   234632.92 1898.74   4
 -14  -2  -2 1535.19  170.09   8
  14   2   2 1466.18  179.58  11
  14  -2   2 1242.84  197.02  11
  14  -2   2 1506.26  158.33  13
  14   2   2 1633.85  443.06   4
 -15   2  -216678.84  777.61   8
 -15  -2  -217458.53  618.66   8
  16  -2   2 3712.63  354.75  11
 -16  -2  -2 4062.60  287.42   8
 -16   2  -2 3876.23  364.47   8
 -17  -2  -2 1950.03  191.18   8
 -17   2  -2 1985.09  254.62   8
 -18  -2  -2 2602.26  205.59   8
 -18   2  -2 2322.44  267.00   8
 -19  -2  -2 3446.78  213.40   8
 -19   2  -2 3731.36  316.26   8
 -20   2  -2  499.65  109.91   8
 -20  -2  -2  303.14   52.52   8
 -21   2  -2 4301.95  258.48   8
 -22   3   2  477.45   83.50   8
 -21   3   2 4338.09  298.12   8
 -21  -3   2 3454.35  165.99   8
 -20  -3   2  -31.46   42.89   8
 -20   3   2   21.99   57.43   8
 -19   3   2   -8.86   62.13   8
 -19  -3   2   68.36   38.21   8
 -18  -3   2   73.03   40.32   8
 -18   3   2   50.88   67.43   8
 -17   3   2  100.44   68.02   8
 -17  -3   2  131.78   51.07   8
 -16  -3   2  628.20  101.58   8
 -16   3   2  661.16  158.54   8
 -16   3   2  655.91  114.20  10
 -15  -3   2 3075.91  226.72   8
 -15   3   2 3276.10  356.70   8
 -15   3   2 3402.68  259.64  10
 -14  -3   2 4006.85  258.25   8
 -14   3   2 4238.24  385.80   8
 -14   3   2 4676.92  293.73  10
  14  -3  -2 4319.78  617.94   4
  14  -3  -2 4649.65  309.09  13
  13   3  -226883.06 2075.64   4
  13  -3  -226844.74  837.51  13
 -13   3   224694.37  975.43   8
  13  -3  -220946.71 1361.38   4
  13  -3  -223859.07 1478.39   2
  12  -3  -2 5068.07  608.43   4
  12  -3  -2 5098.65  644.45   2
  11  -3  -229232.84 1454.43   4
 -10  -3   2 3810.56  579.99   3
  10  -3  -2 3002.57  406.45   4
   9  -3  -211361.70  769.74   4
  -9  -3   214892.34 1063.69   3
  -8  -3   2 4344.51  523.76   3
   8  -3  -2 4427.54  439.59   4
   7  -3  -2 1859.78  265.53   4
  -7  -3   2 1893.09  331.02   3
  -6  -3   2 2160.39  350.18   3
  -5  -3   245688.25 1704.39   3
  -4  -3   214218.88  835.66   3
  -3  -3   233633.75 1285.86   3
  -2  -3   211197.18  678.77   3
  -1  -3   219968.74  946.77   3
   0  -3  -224390.31  889.49   2
   0  -3   224640.24 1042.32   2
  -1  -3  -216599.13  683.08   2
   1  -3   216454.22  846.56   2
  -2  -3  -2  158.84   67.87   2
  -2  -3  -2  143.41   70.44   3
   2  -3   2   71.90   64.18   2
  -3  -3  -2  367.31   99.80   3
   3  -3   2  475.91  144.65   2
  -4  -3  -2  426.35  102.81   3
   4  -3   2  457.93  163.84   2
  -5  -3  -2 1810.65  201.44   3
   5  -3   2 2522.09  371.59   2
   6  -3   2  207.24  113.34   2
   6  -3   2   94.87   75.84   5
   7  -3   216503.63  831.76   5
   7  -3   218222.83 1104.02   2
   8  -3   2 3673.19  377.53   5
   8  -3   2 4221.76  556.96   2
   9  -3   230494.02 1523.48   2
   9   3   228220.45 1617.44   4
  10  -3   2 3312.83  488.57   2
  10   3   2 3406.49  571.82   4
  11   3   220840.55 1543.74   4
  12   3   2 9235.09  422.59  11
  12   3   2 9207.87 1055.82   4
  12  -3   2 9453.64  416.11  13
  13   3   2 2656.90  561.44   4
  13  -3   2 3141.86  229.21  13
  14  -3   2 4907.83  295.68  13
  14  -3   2 1562.12  220.02  11
 -15   3  -2 2707.39  327.15   8
  15  -3   2 2395.36  210.20  13
 -16   3  -2  445.58  138.06   8
 -16  -3  -2  594.22   98.36   8
 -17   3  -210623.72  646.53   8
 -18   3  -2 3387.62  337.53   8
 -19   3  -210279.07  556.95   8
 -20   3  -2 1129.81  158.73   8
 -21   3  -2 2618.76  196.89   8
  21   3   2 2323.99  128.50   7
 -21   4   2  353.82   87.68   8
  21   4  -2  385.34   63.12   7
 -20   4   2  225.09   83.46   8
 -19  -4   2  138.98   34.70   8
 -19   4   2  356.43  138.59   8
 -18  -4   2 1250.12  115.51   8
 -18   4   2 1444.94  233.24   8
 -17   4   2  722.72  200.60   8
 -17  -4   2  699.45   91.73   8
 -16   4   2 2008.45  293.97   8
 -16  -4   2 1846.08  156.69   8
 -16   4   2 1972.95  204.75  10
 -15   4   2  274.06   80.99  10
 -15  -4   2  158.52   52.82   8
 -15   4   2  196.57  117.39   8
  14  -4  -2  302.75   83.57  13
 -14  -4   2  227.66   56.13   8
 -14   4   2  157.80   82.73   8
  13  -4  -2  661.40  121.37  13
 -13   4   2  584.84  154.02   8
  13  -4  -2  385.61  197.32   2
 -13  -4   2  570.00   83.72   8
  12  -4  -2 7783.93  836.61   2
  11  -4  -2 3967.87  599.96   2
  10  -4  -2  485.03  208.32   2
   9  -4  -2  854.11  847.88   2
  -9  -4   2  292.00  143.00   3
   8  -4  -2 5083.04  588.15   2
  -8  -4   2 5320.59  574.18   3
  -7  -4   2 1105.00  259.45   3
  -6  -4   2 4296.26  498.01   3
  -5  -4   2  692.07  191.74   3
   5  -4  -2  503.01  168.63   2
   4  -4  -2  886.74  207.26   2
  -4  -4   2  880.37  213.82   3
  -3  -4   2  100.99   95.71   3
   3  -4  -2   73.50   84.61   2
   2  -4  -2 5054.17  454.95   2
  -2  -4   2 5422.67  493.85   3
  -1  -4   2  132.43   93.49   3
   1  -4  -2   41.55   57.98   2
   0  -4   2  764.57  196.44   2
   0  -4  -2  746.48  163.16   2
  -1  -4  -2  178.69   79.55   2
   1  -4   2  115.75   86.96   2
  -2  -4  -2  796.56  158.98   3
  -2  -4  -2  789.79  159.94   2
   2  -4   2  679.27  194.53   2
  -3  -4  -2  363.28  107.05   3
   3  -4   2  267.85  141.28   2
   4  -4   2 1792.10  325.84   2
  -4  -4  -2 2010.33  255.02   3
   5  -4   2  765.66  223.30   2
   6  -4   210916.63  872.63   2
   7  -4   2  976.13  268.88   2
   7  -4   2 1033.45  229.54   5
   8  -4   2 7865.80  629.66   5
   8  -4   2 6698.49  722.30   2
   9  -4   2   79.81  110.12   2
   9   4   2  158.51  132.85   4
  10   4   2  -92.71  122.77   4
  10  -4   2  380.48  162.89   2
  11  -4   2  913.15  121.59  13
  11   4   2 1157.12  384.71   4
  11  -4   2 1026.66  302.97   2
  12   4   2 3393.59  652.73   4
  12  -4   2 3226.79  246.21  13
  13  -4   2  310.95   75.35  13
  14  -4   2    2.61   26.28  13
 -15   4  -2   32.57   75.93   8
  15  -4   2   81.80   53.49  13
 -16   4  -2 1824.40  286.25   8
 -17   4  -2  294.09  136.64   8
 -18   4  -2 1203.44  214.76   8
 -19   4  -2   88.97   93.66   8
  20   4   2  391.86   58.47   7
 -20   4  -2  483.20  109.58   8
  21   5  -2 6223.06  217.96   7
  20   5  -2  817.99   90.45   7
 -19   5   2 1018.48  164.73   8
  19   5  -2  997.95  112.49   7
 -18   5   2  102.87   96.86   8
 -17   5   2 2229.51  293.53   8
 -16   5   2 3923.94  401.42   8
 -16   5   2 4674.64  325.44  10
 -15   5   2 8835.92  463.89  10
 -15   5   2 7166.09  541.42   8
  14  -5  -2 2632.49  251.44  13
  13  -5  -212461.01  572.11  13
 -12   5   2 1067.18  140.28   6
  12  -5  -2  747.01  266.08   2
  12  -5  -2 1000.67  142.52  13
  11  -5  -2 8882.09  911.37   2
  10  -5  -2 2146.79  431.97   2
   9  -5  -2 3419.73  533.14   2
   8  -5  -2  635.09  221.41   2
  -8  -5   2  827.54  235.90   3
   7  -5  -2 1187.45  356.90   2
  -7  -5   2  459.59  170.38   3
   6  -5  -2   34.43   90.88   2
  -6  -5   2   -1.87   56.43   3
  -5  -5   2 2818.19  405.00   3
   5  -5  -2 3948.61  508.02   2
  -4  -5   2  799.89  206.53   3
   4  -5  -2  899.47  239.21   2
  -3  -5   226064.76 1216.37   3
   3  -5  -224848.70 1215.75   2
   2  -5  -2 9797.66  714.52   2
  -2  -5   210121.10  737.60   3
  -1  -5   260265.04 2064.98   3
   1  -5  -259159.02 1939.58   2
   0  -5  -2  944.90  202.40   2
   0  -5   2  726.34  205.40   3
   0  -5   2  693.85  195.01   2
   1  -5   231506.19 1441.44   2
  -1  -5  -232880.30 1284.45   2
  -1  -5  -236431.33 1429.72   3
  -2  -5  -213670.53  757.33   2
   2  -5   212590.27  898.32   2
  -2  -5  -213591.43  773.02   3
  -3  -5  -2  309.14  107.77   3
   3  -5   2  250.38  120.17   2
   4  -5   2  277.36  150.07   2
   5  -5   224286.88 1366.02   2
   6  -5   2 1621.72  345.62   2
   7  -5   238273.11 1845.01   2
   8  -5   2 8779.86  857.71   2
   8  -5   210780.48  828.33   5
   9  -5   225758.61 1523.53   2
  10  -5   2 9979.32  929.60   2
  10  -5   212360.71  505.35  13
  11  -5   2 3146.00  518.45   2
  11  -5   2 3349.56  263.28  13
  12  -5   2  345.55   86.98  13
  13  -5   2  240.56   71.89  13
  14  -5   2  683.87  119.30  13
 -14   5  -2  655.25  210.90   8
 -15   5  -2 1067.46  247.70   8
  15  -5   2 1126.37  146.74  13
  16  -5   2 1096.17  137.67  13
 -16   5  -2 1109.18  249.42   8
 -17   5  -2 8190.85  604.54   8
  17   5   2 6830.02  323.01   7
 -18   5  -2  500.75  137.35   8
  18   5   2  428.08   72.27   7
 -19   5  -210190.48  531.29   8
  19   5   2 9205.83  320.00   7
  20   6  -2  179.76   35.20   7
  19   6  -212181.54  382.35   7
  18   6  -2  607.43   87.54   7
  17   6  -215685.88  534.73   7
  16   6  -2 1022.79  131.40   7
 -16   6   2  957.83  152.93  10
 -15   6   2 7173.78  429.44  10
  15   6  -2 6512.72  356.73   7
  14   6  -2  182.16   58.69   7
  14  -6  -2   27.48   31.50  13
  13  -6  -2   94.70   50.46  13
  13   6  -2  284.47   74.27   7
  12   6  -2    3.52   43.45   7
 -11   6   210351.97  495.18   6
  11   6  -2 9300.11  482.09   7
 -10   6   2  171.50   76.03   6
  10   6  -2   96.06   40.83   7
  10  -6  -2  218.01  158.53   2
  -9   6   2 9511.15  462.40   6
   9  -6  -2 8403.50  878.37   2
   9   6  -2 8788.89  480.90   7
   8  -6  -2  459.73  295.30   2
   8   6  -2   62.48   43.32   7
   7  -6  -211944.42  992.14   2
  -7  -6   215616.35 1002.15   3
  -6  -6   2  525.77  204.14   3
   6  -6  -2 2762.27  492.62   2
  -5  -6   223663.43 1260.36   3
   5  -6  -220072.81 1225.82   2
  -4  -6   2  772.11  214.32   3
   4  -6  -2  517.49  177.06   2
  -3  -6   2 8343.26  705.05   3
   3  -6  -2 8340.81  714.14   2
   2  -6  -2  547.28  178.68   2
  -2  -6   2  585.13  184.91   3
   1  -6  -2 6209.60  578.71   2
  -1  -6   2 5952.57  605.79   3
   0  -6   2 2143.85  365.70   3
   0  -6  -2 2528.36  375.92   3
   0  -6  -2 2446.38  355.35   2
  -1  -6  -238059.03 1510.63   3
   1  -6   232506.55 1547.09   2
   1  -6   232567.66 1598.04   3
  -1  -6  -237376.38 1475.78   2
   2  -6   2 1981.81  382.58   3
   2  -6   2 2004.81  366.59   2
  -2  -6  -2 2160.51  305.31   3
   3  -6   221480.51 1275.50   2
   4  -6   2  320.64  175.24   2
   5  -6   214534.30 1086.54   2
   6  -6   2 1631.51  367.98   2
   7   6   2  147.86   74.01   7
   7  -6   2  150.18  118.23   2
   8   6   2 2324.76  226.26   7
   8  -6   2 2355.85  204.93  13
   8  -6   2 2332.58  454.85   2
   9   6   2 1900.60  201.29   7
   9  -6   2 2031.26  193.32  13
   9  -6   2 1943.60  418.99   2
  10  -6   2 1343.59  164.87  13
  10   6   2 1225.83  162.29   7
  11  -6   2 2037.76  210.60  13
  11   6   2 1487.52  176.84   7
  12  -6   2  664.29  115.82  13
  12   6   2  381.26   89.33   7
  13   6   2 9394.12  458.81   7
  13  -6   212249.25  529.70  13
  14  -6   2   60.51   42.44  13
 -14   6  -2   21.80  107.72   8
  14   6   2    6.92   32.04   7
  15  -6   2 5371.05  306.64  13
 -15   6  -2 5764.72  547.29   8
  15   6   2 5281.21  297.86   7
 -16   6  -2   -1.97  100.65   8
  16   6   2   32.18   30.31   7
 -17   6  -2 1732.28  241.59   8
  17   6   2 1550.41  132.92   7
  18   6   2  783.57   83.44   7
  18   7  -2  182.77   41.06   7
  17   7  -2  810.33   95.85   7
  16   7  -2 1967.44  162.54   7
 -16   7   2 2186.52  219.27  10
  15   7  -2   23.41   29.50   7
 -15   7   2   67.42   73.16  10
  14   7  -211198.64  479.57   7
  13   7  -2 1485.24  173.60   7
  12   7  -222667.07  787.70   7
  11   7  -2  297.46   86.74   7
  10   7  -217888.52  727.87   7
 -10   7   219631.45  765.04   6
  -9   7   2  -66.41   69.01   6
   9   7  -2   13.47   50.13   7
  -8   7   2  799.89  155.11   6
   8   7  -2  684.51  135.35   7
  -7   7   2  869.90  154.54   6
   7   7  -2  839.26  155.94   7
   7  -7  -2  544.59  200.04   2
  -6   7   2 5826.99  408.92   6
   6   7  -2 5823.07  428.09   7
   6  -7  -2 4497.67  585.36   2
  -5   7   2  230.73   84.88   6
   5  -7  -2    2.86   45.83   2
   5   7  -2  146.73   74.41   7
   4  -7  -220746.54 1224.32   2
  -4  -7   225154.92 1324.81   3
  -4   7   226513.65  972.59   6
   4   7  -224563.20 1004.27   7
  -3  -7   2 3767.71  496.60   3
   3  -7  -2 3159.14  458.41   2
  -3   7   2 5524.53  470.09   7
  -2  -7   231529.02 1505.97   3
   2  -7  -230330.79 1470.98   2
  -1  -7   2 1306.42  302.17   3
   1  -7  -2 1257.67  270.37   2
   1  -7  -2 1458.90  305.33   3
   0  -7   216026.01 1069.87   3
   0  -7  -218891.31 1082.38   2
   0  -7  -217986.61 1060.90   3
   1  -7   2 1022.79  263.51   3
   2  -7   2 7422.01  744.64   3
   2   7   2 8692.21  564.03   7
   3  -7   2  677.71  240.71   3
   3   7   2 1022.22  185.21   7
   4  -7   2 2365.61  424.57   2
   4   7   2 2743.32  291.09   7
   4  -7   2 2372.76  442.12   3
   5   7   2 5670.93  407.64   7
   5  -7   2 5187.46  644.08   2
   5  -7   2 5864.77  322.94  13
   6  -7   215472.05  574.59  13
   6  -7   215207.00 1141.91   2
   6   7   215345.17  672.00   7
   7  -7   2 2554.67  217.02  13
   7   7   2 2437.98  242.38   7
   8   7   221552.38  775.25   7
   8  -7   220524.94  712.43  13
   9  -7   2  942.11  135.12  13
   9   7   2 1028.29  151.79   7
  10  -7   218763.73  683.92  13
  10   7   220075.31  722.76   7
  11   7   2  387.84   92.26   7
  11  -7   2  294.17   83.13  13
  12  -7   2 2453.75  216.91  13
  12   7   2 2446.15  217.28   7
  13   7   2 2489.21  208.86   7
  13  -7   2 2964.45  228.83  13
  14   7   2 1897.08  170.57   7
  14  -7   2 2270.49  184.68  13
  15  -7   2 2928.64  194.20  13
  15   7   2 2576.68  187.56   7
  16   7   2 5895.25  265.36   7
  17   7   2 2204.50  137.57   7
  17   8  -2   21.14   16.58   7
  16   8  -213790.60  429.03   7
  15   8  -2  -16.58   26.14   7
 -15   8   2   50.26   59.92  10
  14   8  -2 5742.57  302.88   7
  13   8  -2  909.37  131.34   7
  12   8  -2  172.86   62.73   7
  11   8  -2  452.90  106.05   7
  10   8  -216834.74  687.25   7
 -10   8   215600.26  708.59   6
  -9   8   2    9.37   49.15   6
   9   8  -2   67.82   68.37   7
  -8   8   233852.38 1192.49   6
   8   8  -237282.06 1197.98   7
  -7   8   2  262.23   94.64   6
   7   8  -2  439.48  136.94   7
   6   8  -236457.87 1195.60   7
  -6   8   227251.54 1102.50   6
  -5   8   2  336.94  115.82   6
   5   8  -2 1933.30  264.88   7
  -4   8   2 4466.45  419.18   6
   4   8  -2 6030.89  474.02   7
   3   8  -2  368.38  138.98   7
  -3   8   2  233.20  108.52   6
   3  -8  -2  216.07  125.48   3
   2  -8  -2  181.06  113.00   3
  -2   8   2  305.23  131.39   7
  -2  -8   2  341.39  152.15   3
  -2   8   2  608.98  169.26   6
   2   8  -2  419.82  137.57   7
  -1  -8   2  639.79  205.87   3
   1   8  -2  908.25  187.62   7
  -1   8   2  974.56  205.73   7
   0  -8   219954.35 1180.58   3
   0   8   222817.39 1041.20   7
   1  -8   2 -120.11   99.72   3
   1   8   2  105.39  103.84   7
   2   8   228810.02 1142.75   7
   3   8   2   85.86   87.00   7
   4   8   214797.99  735.82   7
   4  -8   217705.94  594.05  13
   5  -8   2   55.18   35.56  13
   5   8   2   49.77   48.38   7
   6  -8   215782.06  575.79  13
   6   8   214279.58  665.61   7
   7  -8   2  223.63   62.00  13
   7   8   2  392.17  101.77   7
   8   8   2  908.55  152.12   7
   8  -8   2  858.51  120.70  13
   9   8   2 2366.70  232.61   7
   9  -8   2 2250.61  198.01  13
  10   8   2 6935.16  391.27   7
  10  -8   2 6577.95  344.78  13
  11   8   2 2833.59  234.97   7
  11  -8   2 2600.79  201.38  13
  12   8   220841.47  691.60   7
  12  -8   221814.59  644.95  13
  13  -8   2  222.66   52.08  13
  13   8   2  280.57   68.52   7
  14  -8   221313.76  538.33  13
  14   8   218532.45  585.57   7
  15   8   2 1040.92  102.04   7
  16   8   2 9100.19  288.05   7
  15   9  -2 2711.94  143.75   7
  14   9  -2 2136.23  147.10   7
 -14   9   2 1513.56  198.71  10
  13   9  -2 5978.94  288.85   7
  12   9  -2 6449.74  350.31   7
  11   9  -2 3492.37  258.69   7
  10   9  -223659.99  809.11   7
   9   9  -2  829.73  143.60   7
  -9   9   2   82.57   75.24   6
  -8   9   2  116.25   94.71   6
   8   9  -211417.30  554.39   7
  -7   9   2 1174.84  218.56   6
   7   9  -2 1457.41  207.42   7
  -6   9   2 3049.01  353.68   6
   6   9  -2 3038.36  309.86   7
  -5   9   2 2986.73  350.66   6
   5   9  -2 3400.55  337.82   7
   4   9  -2 2215.54  297.44   7
  -4   9   2 1908.15  291.68   6
  -3   9   2 3003.27  356.45   6
   3   9  -2 2735.97  321.47   7
  -2   9   2 8066.63  590.69   6
   2   9  -2 7166.98  537.92   7
  -1   9   2 3355.00  368.50   6
   1   9  -2 2594.66  324.44   7
   0   9  -2 7036.05  530.23   6
   0   9   2 6250.38  523.93   7
   1   9   2  174.56   96.52   7
  -1   9  -2  264.37  129.87   6
   2   9   2  142.95   97.17   7
   2  -9   2  297.91   70.47  13
   3   9   2  360.96  113.84   7
   3  -9   2  664.29   98.75  13
   4   9   2 2605.33  284.58   7
   4  -9   2 3593.76  229.75  13
   5  -9   2 3472.60  225.28  13
   5   9   2 2688.90  272.95   7
   6   9   2 2449.41  255.17   7
   6  -9   2 2974.22  204.78  13
   7   9   2 4988.65  352.24   7
   7  -9   2 5853.68  290.23  13
   8   9   2 6218.09  379.37   7
   8  -9   2 7055.16  316.70  13
   9  -9   2 1296.16  124.72  13
   9   9   2 1290.60  160.99   7
  10   9   2 4322.49  282.55   7
  10  -9   2 4798.47  233.17  13
  11   9   2  579.16   97.98   7
  11  -9   2  664.24   74.65  13
  12   9   2   57.14   39.87   7
  13   9   2  264.36   57.53   7
  14   9   2 1240.51   95.87   7
  12  10  -2  846.12   95.79   7
  11  10  -2 6904.50  300.01   7
  10  10  -2  848.42  112.17   7
   9  10  -2 4852.96  290.10   7
   8  10  -2 1676.65  188.02   7
  -7  10   2 4974.94  373.14   6
   7  10  -2 5551.32  351.68   7
  -6  10   2  824.29  164.24   6
   6  10  -2 1159.93  174.54   7
   5  10  -211818.81  579.97   7
  -5  10   211290.71  638.27   6
  -4  10   2  564.26  150.25   6
   4  10  -2  756.05  155.35   7
  -3  10   2 6484.58  482.84   6
  -2  10   2   16.50   90.65   6
   2  10  -2  111.25   57.52   6
  -1  10   2  226.85   95.81   6
   1  10  -2   32.84   63.11   6
   0  10   2   80.60   80.49   6
   0  10  -2   -8.37   60.97   6
   1  10   211386.29  589.37   6
   2  10   2  146.64   85.96   6
   3  10   235148.89 1138.98   7
   4  10   2 1005.44  165.77   7
   5  10   213811.54  598.95   7
   6  10   2 1783.45  194.31   7
   7  10   2  539.93  106.77   7
   8  10   2 2092.94  191.34   7
   9  10   2 2296.95  183.00   7
  10  10   2  316.90   77.96   7
  11  10   2 5481.82  238.72   7
  12  10   2  136.23   32.37   7
   9  11  -2  222.75   44.66   6
   8  11  -2  -10.45   25.87   6
   7  11  -2   43.18   29.94   6
   6  11  -2  272.56   63.25   6
  -5  11   2 1118.74  139.69   6
   5  11  -2  964.08  114.33   6
  -4  11   2  421.47  102.63   6
   4  11  -2  326.79   68.30   6
   3  11  -2 5285.23  293.28   6
  -3  11   2 5789.11  353.28   6
   2  11  -2  239.35   67.70   6
  -2  11   2  367.62   89.75   6
  -1  11   2 4460.01  302.50   6
   0  11   2  641.83  111.44   6
   1  11   2 1244.48  147.32   6
   2  11   2  493.78   98.21   6
   3  11   2  412.49   87.08   6
   4  11   2   98.94   59.64   6
   5  11   2 1773.94  155.75   6
   6  11   2 1702.64  177.18   6
   7  11   2 5266.98  239.61   6
   8  11   2  875.33   89.19   6
 -23   0   3    9.34   25.65   8
 -22   0   3   22.59   37.36   8
 -21   0   3   61.90   48.34   8
 -20   0   3   -7.86   64.05   8
 -19   0   3   -2.57   40.24   8
 -18   0   3  174.32  129.13   8
 -17   0   3  -16.18   41.40   8
 -16   0   3  113.31  108.55   8
  15   0  -3 -141.05  129.45   4
 -15   0   3   18.16   40.48   8
  14   0  -3   40.57   84.25   4
 -14   0   3   60.51   56.72   8
  13   0  -3    0.75   70.62   4
  12   0  -3  -70.80   97.74   4
  11   0  -3  -80.77   91.97   4
  10   0  -3  157.08  109.49   4
   9   0  -3   52.41   78.09   1
   8   0  -3   15.24   62.82   1
   7   0  -3   80.62   76.99   1
   6   0  -3  324.37  120.28   1
  -5   0   3  217.55  115.66   3
   5   0  -3  140.77   80.70   1
  -4   0   3  -10.13   47.73   3
  -4   0   3   48.83   16.56   5
  -3   0   3   96.84   54.71   3
  -3   0   3  108.05   29.00   5
  -2   0   3   83.77   44.17   3
  -2   0   3   45.42   25.10   5
  -1   0   3   12.85   18.82   5
  -1   0   3   15.55   29.06   3
   0   0   3  207.43   46.74   3
   1   0   3  450.03   65.94   3
   2   0   3   31.47   43.74   4
   3   0   3  277.40   86.33   4
   3   0   3   74.95   45.69   5
   4   0   3  147.58   79.32   4
   4   0   3  174.87   77.07   5
   5   0   3   29.56   41.18   4
   5   0   3   64.20   37.98   2
   5   0   3   45.33   40.63   5
   6   0   3   25.39   24.86   2
   6   0   3   57.83   61.14   4
   6   0   3    0.71   41.40   5
   7   0   3   47.32   58.79   5
   7   0   3   73.66   66.37   4
   8   0   3 -178.03  109.36   4
   8   0   3  129.32   81.46   5
   9   0   3   50.10   54.83   5
   9   0   3   41.97   65.11   4
  10   0   3    5.96   80.17   4
  11   0   3  144.85  118.18   4
  12   0   3  105.40  104.82   4
  13   0   3   23.32   37.85  11
  13   0   3  -17.71   72.22   4
 -14   0  -3   -1.66   44.95   8
  14   0   3 -128.20  130.71   4
  14   0   3  -10.99   40.07  11
 -15   0  -3  -50.31   88.00   8
  15   0   3  -10.05   43.06  11
 -16   0  -3   59.21   50.66   8
  16   0   3  139.29   76.92  11
 -17   0  -3    4.42   45.33   8
 -18   0  -3  -15.54   46.96   8
 -19   0  -3   43.55   51.70   8
 -20   0  -3   64.83   46.18   8
 -21   0  -3  -30.01   28.57   8
 -23  -1   3 4061.75  175.44   8
 -23   1   3 4271.46  204.58   8
 -22   1   3 5851.61  295.25   8
 -22  -1   3 5407.44  255.85   8
 -21  -1   3 1457.24  146.03   8
 -21   1   3 1715.32  181.52   8
 -20  -1   3 7432.29  379.39   8
 -20   1   3 7933.57  437.02   8
 -19  -1   3   87.38   56.29   8
 -19   1   3  188.29   71.15   8
 -18  -1   3 6433.56  387.60   8
 -18   1   3 6672.50  439.69   8
 -17  -1   3   80.81   48.77   8
 -17   1   3  140.60   76.66   8
 -16  -1   3   38.28   59.11   8
 -16   1   3   81.36   67.60  10
 -16   1   3   40.41  119.75   8
  15  -1  -3  509.91  240.79   4
 -15  -1   3  366.51   91.78   8
 -15   1   3  450.81   95.85  10
 -15   1   3  342.91  106.46   8
  15   1  -3  633.06  282.14   4
 -14   1   314517.58  663.91   8
  14   1  -312833.62 1221.18   4
 -14  -1   314083.32  591.44   8
  14  -1  -313249.95 1132.72   4
  13  -1  -3  348.68  177.21   4
  13   1  -3  562.81  243.69   4
  12  -1  -329508.94 1585.91   4
  12   1  -327576.19 1664.07   4
  11  -1  -3 5400.99  623.98   4
  10  -1  -330962.17 1497.89   4
  10   1  -333123.57 1488.91   1
   9  -1  -316179.80  971.12   4
   9   1  -316575.58  948.60   1
  -8  -1   331951.07 1606.41   3
   8  -1  -323519.80 1113.01   4
   8   1  -324134.73 1191.61   1
   7  -1  -3 3191.46  350.55   4
   7  -1  -3 3277.50  393.44   1
  -7  -1   3 4165.28  622.51   3
   6  -1  -3  834.00  158.51   4
  -6  -1   3 1206.69  261.98   3
   6  -1  -3  842.80  183.80   1
   5  -1  -3 1512.04  234.35   1
   5  -1  -3 1405.76  181.81   4
  -5  -1   3 1441.26  255.68   3
   4  -1  -322854.32  878.27   1
  -4  -1   322971.16 1018.52   3
  -3  -1   3  220.88   91.38   3
   3  -1  -3  101.60   62.94   1
   2  -1  -356293.33 1405.40   1
  -2  -1   364157.79 1753.24   3
   1  -1  -312562.74  474.38   1
  -1  -1   313187.54  630.17   3
   0  -1  -346372.39 1058.47   1
   0  -1   352170.96 1474.95   3
  -1  -1  -312792.04  391.17   1
   1   1   314660.13  427.42   4
   2   1   332549.81  899.32   4
   2  -1   329811.53  961.39   2
   3  -1   3 3127.13  272.58   2
   3   1   3 3227.56  300.09   5
   3  -1   3 3427.66  303.19   4
   3   1   3 3387.04  283.58   4
   3  -1   3 3366.32  264.92   5
   4  -1   3  521.42  116.28   2
   4  -1   3  547.40  112.50   5
   4   1   3  511.18  132.82   4
   4   1   3  555.95  134.02   5
   4  -1   3  512.54  124.77   4
   5   1   313809.00  714.80   5
   5  -1   313935.55  662.50   2
   5  -1   313660.27  735.34   4
   5  -1   314887.89  663.81   5
   5   1   314750.09  786.26   4
   6  -1   324943.12 1114.24   4
   6  -1   326348.77  985.42   5
   6   1   326799.72 1187.82   4
   6  -1   327332.76 1027.97   2
   7  -1   3  120.84   60.81   2
   7   1   3  191.32   85.66   4
   7  -1   3  299.28  105.68   5
   7  -1   3  272.66  126.00   4
   8  -1   319048.51 1101.20   4
   8  -1   322867.75  985.21   2
   8  -1   320321.95  921.51   5
   8   1   319000.17 1119.27   4
   9   1   3 8745.48  787.68   4
   9  -1   3 9715.67  634.66   5
   9  -1   3 8873.01  781.72   4
  10  -1   318030.25 1209.02   4
  10   1   318394.12 1234.01   4
  11  -1   3 9385.87  898.62   4
  11   1   3 9169.91  909.23   4
  12   1   3 8847.53  939.36   4
  12  -1   3 8925.30  922.31   4
  13   1   3 6429.62  826.61   4
  13  -1   3 6504.14  802.47   4
  13  -1   3 7590.92  461.73  11
 -13  -1  -3 6607.45  387.92   8
  13   1   3 6845.43  389.94  11
  13  -1   3 5805.60  306.58  13
 -14  -1  -3 1909.49  213.50   8
  14  -1   3 2111.21  247.74  11
  14   1   3 2196.13  222.98  11
  14   1   3 1964.61  460.54   4
  14  -1   3 1631.93  415.73   4
  15   1   3 1758.51  208.53  11
 -15   1  -3 1665.96  229.24   8
 -15  -1  -3 1702.97  196.61   8
  15  -1   3 1725.20  225.21  11
  16  -1   3   88.12   69.11  11
 -16  -1  -3   17.11   36.89   8
 -16   1  -3   45.52   56.04   8
 -17   1  -3   56.41   60.59   8
 -17  -1  -3  111.56   58.92   8
  17  -1   3   83.70   45.28  11
 -18   1  -3 4818.23  361.39   8
 -18  -1  -3 4936.33  311.56   8
 -19   1  -3   22.05   51.52   8
 -19  -1  -3   71.87   45.28   8
 -20  -1  -3 7360.26  301.22   8
 -20   1  -3 8371.27  391.45   8
 -21  -1  -3  350.55   44.30   8
 -21   1  -3  371.77   63.79   8
 -22  -2   3  245.68   43.57   8
 -22   2   3  324.10   74.74   8
 -21  -2   3   81.87   29.95   8
 -21   2   3  122.69   60.86   8
 -20   2   3 2808.53  264.84   8
 -20  -2   3 2306.55  182.03   8
 -19   2   3  248.81  107.13   8
 -19  -2   3  183.65   61.12   8
 -18   2   3 9569.69  565.09   8
 -18  -2   3 9067.21  427.55   8
 -17  -2   3  318.83   77.64   8
 -17   2   3  463.08  154.73   8
 -17   2   3  600.30  121.86  10
 -16  -2   316197.72  625.52   8
 -16   2   317349.06  789.72   8
 -16   2   317772.62  664.35  10
  15   2  -3  -41.17  106.37   4
 -15   2   3   28.63   30.82  10
 -15  -2   3   59.75   43.61   8
  15  -2  -3   52.92   79.86   4
 -14   2   3 9252.59  541.15   8
  14  -2  -3 8481.57  862.35   4
 -14   2   310081.12  448.17  10
 -14  -2   3 9079.38  430.99   8
  14   2  -3 8698.02 1074.70   4
  13   2  -3  185.39  163.64   4
  13  -2  -3   47.68   81.67   4
  12  -2  -3 3710.83  528.36   4
  11  -2  -3  218.05  125.27   4
 -10  -2   3 3883.28  597.79   3
  10   2  -3 4435.63  500.01   1
   9  -2  -3  279.68  105.44   4
   9   2  -3  378.68  156.96   1
  -9  -2   3  365.87  179.36   3
  -8  -2   379902.53 2507.09   3
   8  -2  -332492.06 1332.12   4
   7  -2  -3  779.90  158.34   4
  -7  -2   3 1244.34  280.29   3
  -6  -2   355713.28 2153.93   3
   6  -2  -351677.14 1417.37   4
   5  -2  -3  109.33   55.73   4
  -5  -2   3    5.44   74.81   3
  -4  -2   313320.49  842.19   3
   4  -2  -313501.69  510.70   4
  -3  -2   3 1359.96  250.48   3
   3  -2  -3 1571.24  135.85   4
  -2  -2   3 1476.19  242.65   3
  -1  -2   3 1553.77  241.32   3
   0  -2   316320.62  817.10   3
   1  -2   3 3313.37  333.15   2
  -2  -2  -319928.63  577.92   3
  -2  -2  -319592.93  537.43   2
   2  -2   318885.04  844.11   2
   3  -2   3 1048.76  193.35   2
  -3  -2  -3  750.68   61.49   3
   4  -2   344567.22 1364.63   5
   4  -2   339642.28 1381.42   2
   5  -2   3  232.73   88.56   5
   5   2   3  174.38   95.35   4
   5  -2   3  299.31  130.26   2
   6   2   325965.08 1199.89   4
   6  -2   330337.25 1124.08   5
   6  -2   328386.20 1221.20   2
   7  -2   3  761.06  184.80   2
   7   2   3  862.76  219.95   4
   7  -2   3  839.69  172.87   5
   7  -2   3  796.45  211.09   4
   8  -2   326082.37 1091.92   5
   8  -2   325501.11 1235.39   2
   8   2   324353.75 1331.12   4
   8  -2   322251.51 1219.68   4
   9  -2   3 1340.22  308.58   4
   9  -2   3 1640.79  260.22   5
   9  -2   3 1519.27  297.12   2
   9   2   3 1532.37  339.79   4
  10   2   3  199.82  164.94   4
  10  -2   3  192.98  136.38   4
  11  -2   3 6795.11  774.04   4
  11   2   3 5944.83  750.82   4
  12  -2   315386.47  537.30  13
  12   2   316329.23  592.33  11
  12   2   314812.00 1265.48   4
  13  -2   3 2858.32  287.13  11
  13  -2   3 2641.14  209.10  13
  13   2   3 3070.63  576.78   4
 -13  -2  -3 2974.84  231.98   8
  13   2   3 2807.66  235.67  11
 -14  -2  -325077.26  799.79   8
  14   2   324036.04  798.38  11
  14  -2   323209.52  723.06  13
  15  -2   3  313.54   92.70  11
 -15   2  -3  229.19   91.42   8
 -15  -2  -3  297.85   80.10   8
 -16  -2  -3 8117.55  409.88   8
 -16   2  -3 7975.81  537.72   8
 -17  -2  -3 1513.17  161.15   8
 -17   2  -3 1415.10  218.31   8
 -18  -2  -3 4560.46  262.07   8
 -18   2  -3 4518.63  365.51   8
 -19   2  -3 2605.72  251.05   8
 -19  -2  -3 2418.63  162.57   8
 -20   2  -3  159.79   67.02   8
 -21   2  -3 2931.86  193.09   8
 -22   3   3  579.85   88.17   8
 -21   3   311796.86  516.17   8
 -21  -3   310126.63  331.38   8
 -20   3   3  994.35  174.34   8
 -20  -3   3  737.43   89.30   8
 -19  -3   3 2057.17  167.64   8
 -19   3   3 2428.78  280.56   8
 -18  -3   3  868.48  112.75   8
 -18   3   3  979.63  145.13  10
 -18   3   3  944.23  185.62   8
 -17   3   3  660.08  159.24   8
 -17  -3   3  566.27   96.04   8
 -17   3   3  799.72  129.54  10
 -16   3   3 1027.64  202.51   8
 -16  -3   3  916.74  123.07   8
 -16   3   3  964.18  140.16  10
 -15   3   3 2821.15  325.87   8
 -15  -3   3 2128.05  193.37   8
 -15   3   3 2724.71  238.78  10
 -14  -3   3   10.14   39.07   8
 -14   3   3  351.21  111.33  10
  14   3  -3  112.39  145.93   4
  13  -3  -314864.96 1190.12   2
  13  -3  -315418.18 1137.34   4
  12  -3  -3 3792.19  531.36   4
 -11  -3   3 126422.   3615.   3
  11  -3  -359366.47 2298.04   4
  10  -3  -3 6624.12  605.75   4
 -10  -3   310001.30  951.92   3
  -9  -3   350227.98 2170.07   3
   9  -3  -346338.67 1637.61   4
  -8  -3   3 8046.60  760.29   3
   8  -3  -3 8239.73  581.82   4
  -7  -3   3 6494.34  668.20   3
   7  -3  -3 6345.28  472.02   4
  -6  -3   3 1246.48  287.18   3
  -5  -3   317389.02 1032.21   3
  -4  -3   3 5493.54  534.32   3
  -3  -3   357396.85 1882.04   3
  -2  -3   322471.33 1048.30   3
  -1  -3   351766.47 1725.00   3
   0  -3   313972.33  821.94   3
  -1  -3  -318532.81  707.05   2
   1  -3   318629.35  940.76   2
   2  -3   3 7379.04  583.72   2
  -2  -3  -3 8446.04  446.25   3
  -2  -3  -3 7640.31  404.78   2
   3  -3   3 1766.80  289.20   2
  -3  -3  -3 1920.58  188.98   3
   4  -3   3 1196.84  239.76   2
   5  -3   3  721.82  200.34   2
   5  -3   3  664.94  163.75   5
   6  -3   3 3009.45  411.96   2
   6  -3   3 2003.74  285.46   5
   7  -3   314004.53  807.71   5
   7  -3   314016.74  941.96   2
   7   3   312079.47  897.53   4
   8  -3   3 5996.81  528.14   5
   8  -3   3 6032.75  636.08   2
   8   3   3 4970.42  610.30   4
   9   3   325405.51 1532.70   4
   9  -3   328800.03 1266.48   5
   9  -3   326972.75 1451.68   2
  10   3   3 5583.16  753.54   4
  10  -3   3 6154.10  662.39   2
  11   3   327851.34 1761.46   4
  12   3   3  252.44  176.84   4
  12   3   3  151.79   55.36  11
  12  -3   3  117.86   46.86  13
  12  -3   3   76.99   49.02  11
  13  -3   315678.71  536.43  13
  13   3   316550.60 1388.87   4
  14  -3   3 1145.86  185.46  11
  14  -3   3 3339.25  243.45  13
 -15   3  -3 2347.47  309.78   8
  15  -3   3 2243.40  202.97  13
 -16   3  -3 6513.10  498.33   8
  16  -3   3 1989.68  234.94  11
 -17   3  -316403.86  811.09   8
 -18   3  -3 2992.46  308.61   8
 -19   3  -3 7870.66  467.40   8
  20   3   3  194.58   41.06   7
 -20   3  -3  236.24   71.22   8
 -21   3  -3 3954.88  219.18   8
 -21   4   3 1134.84  138.12   8
  21   4  -3 1207.65  108.44   7
 -20  -4   3  590.14   64.40   8
 -20   4   3  623.22  126.64   8
 -19   4   311868.23  631.25   8
 -19  -4   310954.30  369.62   8
 -18   4   3   87.68   75.22   8
 -18  -4   3   66.76   25.48   8
 -18   4   3   89.76   55.49  10
 -17   4   324857.74 1064.54   8
 -17  -4   325237.57  720.13   8
 -16  -4   3  123.38   48.77   8
 -16   4   3  223.44  114.26   8
 -16   4   3  174.39   69.56  10
 -15  -4   324600.88  740.58   8
 -15   4   321333.14  766.39  10
 -14   4   3  375.78  116.88   8
 -14  -4   3  771.88  105.68   8
  14  -4  -3  697.38  133.20  13
  13  -4  -319052.37 1360.29   2
 -13   4   320438.74  676.51   6
  12  -4  -3 2529.24  486.04   2
  11  -4  -3 2168.33  422.67   2
 -10  -4   3  531.28  207.53   3
  -9  -4   332555.50 1606.90   3
  -8  -4   3   77.60   84.85   3
  -7  -4   381101.96 2692.58   3
  -6  -4   3   67.65  110.15   3
  -5  -4   389074.28 2714.96   3
  -4  -4   3  180.81  105.30   3
  -3  -4   345560.52 1660.29   3
   2  -4  -3 1786.45  266.82   2
  -2  -4   3 2108.18  315.82   3
   1  -4  -3 1638.12  244.48   2
  -1  -4   3 1584.16  276.48   3
   0  -4  -3 1670.08  234.43   2
   0  -4   3 1572.05  288.80   3
   1  -4   317521.73  998.46   2
  -1  -4  -317691.61  805.18   2
  -2  -4  -3 2300.68  262.05   3
   2  -4   3 1919.87  320.25   2
  -2  -4  -3 2313.97  256.48   2
  -3  -4  -351690.34 1413.73   3
   3  -4   348442.28 1902.33   2
   4  -4   3  115.51  107.10   2
   5  -4   353447.45 2044.10   2
   6  -4   3  364.21  136.81   5
   6  -4   3  381.33  170.09   2
   7  -4   331240.26 1366.46   5
   7  -4   326897.18 1457.25   2
   8  -4   3 3943.65  544.67   2
   8   4   3 3594.05  539.11   4
   8  -4   3 3891.02  456.93   5
   9  -4   310661.03  941.61   2
   9   4   310567.92 1002.35   4
  10  -4   311131.54  983.82   2
  10   4   311513.82 1092.51   4
  11  -4   3 3417.94  249.87  13
  12  -4   3 3264.91  248.73  13
  13  -4   324472.32  792.81  13
  14  -4   3   65.75   46.69  13
  14  -4   3 -110.65   56.30  11
 -15   4  -329974.31 1244.40   8
  15  -4   327761.27  828.64  13
 -16   4  -3  833.10  199.32   8
 -17   4  -318131.46  894.07   8
 -18   4  -3 3945.33  366.74   8
 -19   4  -3  915.16  159.99   8
  19   4   3  910.50   97.01   7
 -20   4  -3 3582.28  257.04   8
  20   4   3 2895.34  142.10   7
  21   5  -3 5206.73  201.17   7
  20   5  -3 3759.95  202.96   7
  19   5  -3 4079.39  234.69   7
 -18   5   3 5154.45  337.29  10
 -17   5   3 2061.29  218.76  10
 -16   5   3 1047.59  158.78  10
 -15   5   3 3504.36  298.41  10
  14  -5  -3 3845.71  299.54  13
 -13   5   312081.86  532.50   6
  12  -5  -3 3151.10  539.90   2
 -12   5   3 3852.11  279.70   6
 -11   5   315809.00  592.27   6
  11  -5  -3 9131.66  962.85   2
  10  -5  -3 3060.47  524.70   2
  -9  -5   3 8081.96  756.48   3
   9  -5  -3 7994.94  823.36   2
   8  -5  -3  956.08  277.46   2
  -8  -5   3  605.14  204.83   3
  -7  -5   3 4224.50  529.45   3
   7  -5  -3 3365.27  489.64   2
  -6  -5   3  859.58  224.10   3
   6  -5  -3  701.43  215.49   2
   5  -5  -3  513.31  171.04   2
  -5  -5   3  525.75  174.27   3
  -4  -5   3  122.07  114.10   3
   4  -5  -3   57.57   74.64   2
  -3  -5   311790.48  814.37   3
   3  -5  -311613.98  786.43   2
  -2  -5   3  336.82  132.19   3
   2  -5  -3  323.06  135.78   2
   1  -5  -338842.80 1477.39   2
  -1  -5   337979.12 1581.58   3
   0  -5  -310342.58  684.48   2
   0  -5   3 9441.76  760.50   3
   1  -5   335900.94 1607.07   2
  -1  -5  -343394.89 1510.48   3
  -1  -5  -338176.20 1373.37   2
  -2  -5  -330137.40 1150.08   2
  -2  -5  -329072.57 1118.06   3
   3  -5   3   93.72  105.48   2
   4  -5   3   91.61   96.08   2
   5  -5   3 8101.96  778.70   2
   6  -5   316201.81 1138.43   2
   7  -5   316079.26 1030.24   5
   7  -5   314288.34 1084.74   2
   8  -5   321174.45 1182.50   5
   8  -5   314677.99 1128.07   2
   9  -5   316397.91  596.14  13
   9  -5   313066.96 1070.85   2
  10  -5   3 4669.67  297.30  13
  10  -5   3 3558.40  560.16   2
  11  -5   3 3302.92  255.52  13
  12  -5   3  140.70   61.30  13
  13  -5   3  674.75  117.38  13
  14  -5   3 1048.92  139.89  13
  15  -5   3   39.49   32.20  13
 -15   5  -3   41.37  105.54   8
 -16   5  -3  859.99  221.58   8
  16   5   3  681.30  103.65   7
 -17   5  -3 5720.74  491.37   8
  17   5   3 4743.60  258.58   7
  18   5   3 3310.02  191.91   7
 -18   5  -3 3872.10  358.92   8
 -19   5  -3 8468.35  447.76   8
  19   5   3 7227.13  255.45   7
  20   6  -3 2120.36  118.20   7
  19   6  -3  201.05   45.97   7
  18   6  -313474.19  452.89   7
 -17   6   3 2204.85  227.01  10
  17   6  -3 2071.01  173.60   7
 -16   6   315472.14  661.39  10
  16   6  -315049.62  556.23   7
  15   6  -3  437.65   92.89   7
 -14   6   312121.71  562.31   6
  14   6  -310884.13  499.94   7
 -13   6   3   78.36   54.56   6
  13   6  -3   21.47   42.45   7
 -12   6   3  300.00  119.73   6
  12   6  -3   41.47   35.23   7
 -11   6   3  133.33   79.63   6
  11   6  -3  140.49   66.48   7
  10   6  -3 3002.69  269.83   7
  10  -6  -3 3206.09  539.17   2
 -10   6   3 3198.12  266.76   6
   9  -6  -3  339.82  246.52   2
   9   6  -3  139.88   49.47   7
   8   6  -311926.75  582.56   7
   8  -6  -310144.07  925.51   2
   7  -6  -3  718.66  234.19   2
  -7  -6   3  -16.99   44.69   3
  -6  -6   338141.97 1704.85   3
   6  -6  -331414.54 1600.93   2
   5  -6  -3  333.15  149.83   2
  -5  -6   3  221.37  145.36   3
   4  -6  -321254.19 1201.95   2
  -4  -6   322955.14 1269.28   3
  -3  -6   3 1487.96  305.65   3
   3  -6  -3 1508.22  297.17   2
  -2  -6   3 9925.20  787.29   3
   2  -6  -310513.07  782.75   2
   1  -6  -3 5274.48  529.23   2
  -1  -6   3 4627.89  538.19   3
   0  -6  -3 6207.44  580.34   3
   0  -6  -3 5613.23  531.97   2
   0  -6   3 4759.53  560.41   3
  -1  -6  -3 1583.53  265.03   3
  -1  -6  -3 1760.31  287.43   2
   1  -6   3 1278.82  290.50   3
   2  -6   316427.09 1124.09   3
   3  -6   3   14.95   57.70   3
   3  -6   3  131.95  119.43   2
   4  -6   334718.07 1740.44   2
   5  -6   3 1470.59  338.44   2
   6  -6   335016.52 1798.09   2
   7  -6   3 4188.44  273.19  13
   7  -6   3 4272.91  571.98   5
   7  -6   3 4006.37  582.21   2
   7   6   3 4036.13  298.24   7
   8  -6   3 1217.78  331.80   2
   8  -6   3 1420.43  161.57  13
   8   6   3 1531.73  182.80   7
   9  -6   3 2726.70  488.83   2
   9  -6   3 2670.54  227.09  13
   9   6   3 2880.25  248.69   7
  10  -6   3 3446.72  260.68  13
  10   6   3 3486.27  274.18   7
  11  -6   3  256.18   85.43  13
  11   6   3  167.70   58.52   7
  12   6   3 3585.46  271.19   7
  12  -6   3 4393.58  299.90  13
  13   6   3   97.01   47.20   7
  13  -6   3  175.78   60.56  13
  14   6   3 6278.88  340.58   7
  14  -6   3 6555.81  356.09  13
  15   6   3   61.37   34.12   7
  15  -6   3   42.13   28.46  13
 -15   6  -3   81.93  127.13   8
 -16   6  -312341.64  737.21   8
  16   6   3 9642.57  378.25   7
  17   6   3  603.57   79.12   7
 -17   6  -3  642.26  146.90   8
  18   6   3 2879.47  151.80   7
  18   7  -3  832.48   84.86   7
 -17   7   3 1268.75  156.26  10
  17   7  -3 1304.00  121.21   7
 -16   7   3  347.94   99.13  10
  16   7  -3  334.90   64.35   7
  15   7  -3  550.33   93.12   7
 -15   7   3  637.08  140.31  10
  14   7  -3 3523.41  252.77   7
  13   7  -3 4666.04  310.87   7
 -13   7   3 4902.19  390.31   6
  12   7  -3 9197.44  470.12   7
 -12   7   3 9834.25  528.40   6
 -11   7   3 1726.43  217.66   6
  11   7  -3 1539.50  193.46   7
  10   7  -3 9388.48  505.26   7
 -10   7   310030.20  541.28   6
  -9   7   3  131.93   67.81   6
   9   7  -3  193.09   80.03   7
   8   7  -3 2061.95  240.86   7
  -8   7   3 1822.02  229.25   6
   7  -7  -3  277.05  149.10   2
  -7   7   3  429.85  113.50   6
   7   7  -3  419.54  117.24   7
  -6   7   3 1444.99  211.78   6
  -6  -7   3 1372.73  306.41   3
   6  -7  -3 1037.58  279.28   2
   6   7  -3 1595.61  228.73   7
   5   7  -3 1348.57  205.85   7
  -5   7   3 1368.36  202.88   6
   5  -7  -3 1185.13  290.02   2
  -5  -7   3 1378.21  315.11   3
  -4   7   3 3474.71  335.36   6
   4   7  -3 2741.63  295.86   7
  -4  -7   3 3114.82  474.08   3
   4  -7  -3 2825.34  443.60   2
  -3   7   3  189.24  102.90   6
   3  -7  -3  219.76  121.59   2
  -3  -7   3  280.41  142.38   3
  -3   7   3  609.37  148.75   7
  -2  -7   312384.21  921.81   3
  -2   7   312951.42  719.22   7
   2  -7  -312366.35  888.30   2
  -1   7   3 3037.29  335.60   7
   1  -7  -3 3890.56  489.97   3
  -1  -7   3 3112.59  455.08   3
   1  -7  -3 3274.81  435.30   2
   0  -7   3 9706.12  818.53   3
   0   7   310748.28  648.02   7
   1   7   3 8145.64  550.06   7
   1  -7   3 7010.69  704.85   3
   2  -7   310718.55  894.58   3
   2   7   312204.63  669.13   7
   3  -7   3 4670.58  601.04   3
   3   7   3 5193.82  412.71   7
   4   7   3 2303.66  256.52   7
   4  -7   3 2555.21  447.66   3
   5   7   3   56.80   67.91   7
   5  -7   3   70.97   36.04  13
   5  -7   3   83.40   95.49   3
   6   7   3  791.40  139.31   7
   6  -7   3  949.19  130.81  13
   6  -7   3  642.28  252.06   3
   7   7   3 2008.90  220.98   7
   7  -7   3 2160.38  199.56  13
   8  -7   3 9722.57  451.63  13
   8   7   3 9636.04  488.24   7
   9   7   3 1588.72  186.85   7
   9  -7   3 1591.23  174.38  13
  10  -7   3 7641.76  394.16  13
  10   7   3 8038.97  427.31   7
  11   7   3  620.47  115.31   7
  11  -7   3  605.75  107.00  13
  12  -7   3 5450.17  320.26  13
  12   7   3 5383.95  321.36   7
  13   7   3 1547.88  160.83   7
  13  -7   3 1865.19  175.87  13
  14   7   3 1036.32  123.24   7
  14  -7   3 1330.45  136.39  13
  15  -7   3 1381.84  126.57  13
  15   7   3 1137.62  117.91   7
  16   7   3   34.86   29.60   7
  17   7   3  133.96   34.64   7
  17   8  -3   17.07   17.63   7
  16   8  -3  361.57   61.75   7
 -16   8   3  176.05   73.63  10
 -15   8   3  547.89  123.44  10
  15   8  -3  714.35   95.12   7
  14   8  -3 1114.69  130.05   7
  13   8  -3  218.47   64.16   7
 -12   8   3  441.51  110.06   6
  12   8  -3  687.61  125.05   7
  11   8  -3   45.27   56.05   7
 -11   8   3   51.27   61.29   6
 -10   8   3   76.45   75.14   6
  10   8  -3   72.30   73.11   7
  -9   8   3   47.24   77.36   6
   9   8  -3    8.32   42.85   7
  -8   8   3 1349.17  222.71   6
   8   8  -3 2137.73  264.08   7
   7   8  -3  578.71  142.55   7
  -7   8   3  221.85  108.36   6
   6   8  -3 8163.52  542.91   7
  -6   8   3 3673.42  381.84   6
  -5   8   3 1208.78  223.64   6
   5   8  -3 1413.37  219.92   7
   4   8  -3 3522.73  375.35   7
  -4   8   3 1685.81  266.55   6
   3   8  -3 1595.57  229.86   7
  -3   8   3 2013.34  285.67   6
  -2   8   3  375.54  149.21   6
   2   8  -3  445.58  140.76   7
  -2   8   3  229.86  109.48   7
   1   8  -3  680.89  161.66   7
  -1   8   3 1122.37  229.54   7
   0   8   3  662.48  181.00   7
   0   8  -3  640.41  147.93   7
   1   8   3  291.67   95.21   7
   2   8   3  651.38  160.00   7
   3   8   3 2797.65  307.94   7
   4  -8   3  198.46   62.84  13
   4   8   3  243.03  106.51   7
   5   8   3   79.65   65.41   7
   5  -8   3  107.45   50.91  13
   6   8   3  332.16  107.65   7
   6  -8   3  344.92   80.35  13
   7   8   3   17.46   45.19   7
   7  -8   3   35.61   27.42  13
   8  -8   3  271.88   72.48  13
   8   8   3  249.20   81.69   7
   9  -8   3  393.01   83.93  13
   9   8   3  349.65   92.29   7
  10   8   3   83.23   57.35   7
  10  -8   3   93.02   44.08  13
  11   8   3  922.51  129.97   7
  11  -8   3  961.72  119.96  13
  12  -8   3   28.35   29.18  13
  12   8   3   64.06   48.79   7
  13  -8   3   24.08   26.32  13
  13   8   3   33.24   41.02   7
  14   8   3  828.01   96.42   7
  14  -8   3  874.76   86.27  13
  15   8   3  689.92   76.22   7
  15   9  -3  408.01   55.35   7
 -14   9   3 1606.62  238.80  10
  14   9  -3 1668.80  128.71   7
  13   9  -3 1466.70  137.77   7
  12   9  -3 8963.65  395.79   7
  11   9  -3 3453.27  265.28   7
 -10   9   315196.52  730.59   6
  10   9  -321487.15  718.81   7
  -9   9   3  334.86  122.13   6
   9   9  -3 4187.84  317.92   7
   8   9  -313437.78  606.56   7
  -8   9   3 8019.53  561.92   6
  -7   9   3  313.35  119.98   6
   7   9  -3  965.79  187.72   7
  -6   9   3  247.42  122.13   6
   6   9  -3  194.97  114.08   7
  -5   9   3  155.61   86.02   6
   5   9  -3  118.74   96.87   7
  -4   9   3 6622.29  538.91   6
   4   9  -3 6055.09  455.69   7
  -3   9   3  309.55  120.57   6
   3   9  -3  152.25   85.18   7
   2   9  -311953.81  679.26   7
  -2   9   313767.50  782.58   6
  -1   9   3 2245.05  298.14   6
   0   9   319124.21  936.81   7
   0   9   319490.55  901.56   6
   1   9   3 3830.51  383.59   7
   2   9   3 5123.26  432.67   7
   2  -9   3 7404.63  340.27  13
   3   9   3 2224.01  267.36   7
   3  -9   3 3294.25  222.36  13
   4   9   3  191.63   87.76   7
   4  -9   3  186.73   51.35  13
   5   9   3   50.51   75.41   7
   5  -9   3   75.16   38.14  13
   6   9   3  140.89   65.99   7
   6  -9   3  191.37   55.64  13
   7   9   3  180.90   95.55   7
   7  -9   3  227.90   59.74  13
   8   9   3 7063.48  398.11   7
   8  -9   3 8760.59  355.90  13
   9   9   3  127.98   70.21   7
   9  -9   3   51.90   33.25  13
  10   9   314795.01  560.00   7
  10  -9   317119.61  492.58  13
  11  -9   3 3485.96  177.49  13
  11   9   3 3002.42  208.10   7
  12   9   310457.24  385.65   7
  12  -9   310807.55  312.65  13
  13   9   3 4573.77  209.32   7
  12  10  -3 2199.82  138.42   7
  11  10  -3  770.38  106.27   7
  10  10  -3  558.28   93.91   7
   9  10  -3  411.08   90.02   7
   8  10  -3 5018.56  311.45   7
  -8  10   3 4613.55  358.16   6
  -7  10   3  128.25   79.29   6
   7  10  -3  179.26   82.81   7
   6  10  -310403.65  511.82   7
  -6  10   3 9892.50  596.46   6
  -5  10   3  480.95  150.47   6
   5  10  -3  419.36  108.62   7
  -4  10   312769.77  689.37   6
  -3  10   3  511.09  138.26   6
   2  10  -3  658.49  129.69   6
  -2  10   3  663.51  148.99   6
  -1  10   3  -49.90   71.87   6
   0 -10   3 7816.99  313.07  13
   0  10   3 5379.65  407.61   6
   1  10   3  331.61  102.57   6
   1 -10   3  373.72   63.94  13
   2 -10   3 3131.25  189.10  13
   2  10   3 2374.65  251.73   6
   3 -10   3 2318.72  159.05  13
   3  10   3 1833.76  220.66   7
   3  10   3 1919.73  221.04   6
   4  10   3 3650.27  298.24   7
   4 -10   3 5119.08  237.24  13
   5 -10   3 2792.10  164.86  13
   5  10   3 2148.65  217.18   7
   6 -10   3 5128.76  221.74  13
   6  10   3 4148.02  290.88   7
   7  10   3  112.33   64.15   7
   8  10   3 2209.34  187.39   7
   9  10   3 1299.34  142.77   7
  10  10   3  431.71   82.55   7
  11  10   3 4499.86  199.92   7
  11  10   3 4180.04  188.52   6
   8  11  -3   42.81   24.65   6
   7  11  -3  594.04   80.64   6
  -6  11   3    1.48   33.40   6
   6  11  -3   24.73   26.17   6
  -5  11   3  190.10   77.26   6
   5  11  -3  118.41   41.78   6
  -4  11   3  584.58  115.89   6
   4  11  -3  573.23   86.03   6
  -3  11   3 4450.80  304.47   6
  -2  11   3  521.69  102.69   6
  -1  11   314493.38  569.02   6
   0  11   3  459.74   89.17   6
   1  11   317498.12  610.93   6
   2  11   3  -20.43   40.52   6
   3  11   3 6057.94  311.64   6
   4  11   3 2961.95  208.50   6
   5  11   3 2536.81  178.97   6
   6  11   3 4869.26  252.81   6
   7  11   310053.44  337.35   6
   8  11   3 2203.14  126.71   6
 -23   0   4   24.84   23.36   8
 -22   0   4 7040.55  318.51   8
 -21   0   4  721.74  109.24   8
 -20   0   4 3218.43  259.04   8
 -19   0   4  134.88   67.22   8
 -18   0   411395.20  563.35   8
 -17   0   4  219.75   92.85   8
 -16   0   457086.90 1552.51   8
 -15   0   4  424.43  108.54   8
  15   0  -4  447.36  218.26   4
  14   0  -440763.18 2129.68   4
 -14   0   445899.36 1297.81   8
  13   0  -4  184.70  151.15   4
  12   0  -420111.13 1350.93   4
  11   0  -4  944.41  251.27   4
  10   0  -4  171.07  116.32   1
   9   0  -4 1567.23  296.09   1
   8   0  -423438.42 1142.61   1
   7   0  -4  552.63  152.06   1
  -6   0   448333.72 1820.19   3
   6   0  -445112.17 1539.59   1
  -5   0   4  931.92  207.56   3
  -5   0   4  745.99   71.05   5
  -4   0   4 3212.22  184.97   5
  -4   0   4 3307.01  343.42   3
  -3   0   4 2051.29  156.09   5
  -3   0   4 2142.57  233.86   3
  -2   0   483388.62 1730.51   5
  -2   0   479269.05 1887.26   3
  -1   0   4  240.83   62.94   3
  -1   0   4  245.19   64.70   5
   0   0   4 204704.   3851.   3
   1   0   423609.76  654.25   3
   2   0   4 2884.29  183.93   3
   3   0   414105.53  642.92   5
   3   0   414518.98  509.55   3
   3   0   413261.33  631.18   4
   4   0   444140.06 1407.27   4
   4   0   445051.30 1365.06   5
   5   0   4 3587.08  344.46   5
   5   0   4 3517.18  368.98   4
   6   0   4 140639.   3240.   5
   6   0   4 135104.   3428.   4
   7   0   4 1794.92  314.63   4
   7   0   4 1780.38  270.01   5
   8   0   496632.20 2615.32   5
   8   0   490778.11 2838.92   4
   9   0   421286.75 1070.39   5
   9   0   418960.52 1195.45   4
  10   0   4 1824.63  389.62   4
  11   0   410119.67  950.55   4
  12   0   4 8862.09  925.49   4
  12   0   410262.54  478.26  11
  13   0   4  978.56  146.02  11
  13   0   4  559.33  260.30   4
 -14   0  -413196.97  638.04   8
  14   0   415287.25  644.79  11
 -15   0  -4  495.29  116.90   8
  15   0   4  706.94  128.76  11
 -16   0  -416490.45  714.42   8
  16   0   419297.95  744.41  11
 -17   0  -4  131.64   64.12   8
 -18   0  -414301.99  583.86   8
 -19   0  -4 1214.26  142.23   8
 -20   0  -4 2267.98  160.98   8
 -23  -1   4  259.54   43.40   8
 -23   1   4  291.33   55.45   8
 -22   1   4 1843.96  163.73   8
 -22  -1   4 1675.52  137.76   8
 -21   1   4 2926.76  237.38   8
 -21  -1   4 2658.92  199.26   8
 -20  -1   4 8757.81  419.45   8
 -20   1   410272.88  510.62   8
 -19  -1   4 1289.51  162.86   8
 -19   1   4 1356.96  191.50   8
 -18   1   420166.37  818.46   8
 -18  -1   414747.23  626.94   8
 -17   1   4 1425.71  209.32   8
 -17  -1   4 1229.70  169.85   8
 -16  -1   4 7476.47  426.06   8
 -16   1   4 8471.61  460.20  10
 -16   1   4 7594.32  485.78   8
  15   1  -4   35.31   88.78   4
 -15   1   4  316.94  109.64   8
 -15   1   4  301.18   82.33  10
  15  -1  -4  363.16  192.39   4
 -15  -1   4  343.31   90.47   8
 -14  -1   4 3791.00  287.51   8
 -14   1   4 3905.39  327.86   8
  14   1  -4 3534.48  639.27   4
  14  -1  -4 3557.40  582.46   4
  13  -1  -4 1744.16  381.84   4
  13   1  -4 1804.68  426.45   4
  12  -1  -427218.13 1520.09   4
  11  -1  -4 4783.16  588.46   4
  11   1  -4 5016.17  604.66   1
  10   1  -450788.23 1971.96   1
  10  -1  -448742.06 1906.78   4
   9  -1  -4 3373.30  420.02   4
   9   1  -4 3180.73  442.49   1
  -8  -1   430962.94 1794.84   3
   8  -1  -421910.39 1161.64   1
   8  -1  -421337.73 1027.67   4
   8   1  -422176.32 1150.84   1
   7  -1  -4 2877.20  376.66   1
   7  -1  -4 2398.79  295.84   4
  -7  -1   4 2464.45  407.42   3
   6  -1  -4 1452.31  255.02   1
  -6  -1   4 1196.49  260.02   3
  -5  -1   4 3378.67  398.81   3
   5  -1  -4 3490.90  358.28   1
  -4  -1   4  183.94   96.27   3
   4  -1  -4   80.48   63.01   1
  -3  -1   4  458.89  130.99   3
   3  -1  -4  456.19  115.76   1
  -2  -1   437610.21 1278.58   3
   2  -1  -434720.91 1061.19   1
  -1  -1   421186.43  881.90   3
  -1   1   422813.82  829.92   5
   1  -1  -421367.56  727.11   1
   0  -1   443316.47 1354.22   3
   0  -1  -442581.78 1070.25   1
   1  -1   423222.00  905.94   3
  -1  -1  -421130.22  621.60   1
   1   1   421594.84  607.29   4
   2   1   430633.67  865.93   4
  -2  -1  -427046.66  664.33   1
   3   1   4  342.65   96.02   4
   3   1   4  449.46  124.93   5
   3  -1   4  374.82  102.82   5
   4  -1   415143.36  699.82   5
   4   1   414496.02  747.50   5
   4   1   414942.93  725.75   4
   5   1   4 2972.52  336.81   5
   5  -1   4 3150.38  317.48   5
   5  -1   4 3034.33  290.86   2
   5   1   4 3023.61  343.56   4
   5  -1   4 2949.60  345.62   4
   6  -1   4  758.82  151.79   2
   6  -1   4  848.59  177.32   5
   6   1   4  730.77  176.18   5
   6  -1   4  893.97  210.53   4
   6   1   4  826.67  198.33   4
   7  -1   4 4621.07  429.01   5
   7  -1   4 4257.55  487.83   4
   7  -1   4 5005.18  405.67   2
   7   1   4 4628.52  507.16   4
   8   1   425200.00 1334.42   4
   8  -1   427170.93 1160.42   5
   8  -1   424513.44 1320.77   4
   9  -1   4 4116.30  436.97   5
   9   1   4 3594.22  516.66   4
   9  -1   4 3361.12  498.64   4
  10   1   437467.23 1855.23   4
  10  -1   436652.92 1824.14   4
  11   1   4 2917.14  515.20   4
  11  -1   4 2872.65  501.90   4
  12  -1   4 9366.21  952.46   4
  12  -1   4 9095.93  382.50  13
  12   1   4 9843.88  450.71  11
  12   1   4 8703.00  926.08   4
  12  -1   4 9982.23  499.57  11
  13   1   4 1355.25  400.75   4
 -13  -1  -4 1330.95  171.79   8
  13   1   4 1284.34  164.71  11
  13  -1   4 1234.44  175.08  11
  13  -1   4 1120.18  131.94  13
  13  -1   4  985.37  322.50   4
 -14  -1  -4  633.24  116.48   8
  14  -1   4  720.90  140.28  11
  14   1   4  658.80  123.37  11
  15   1   4  884.83  141.01  11
 -15  -1  -4  885.98  140.07   8
 -15   1  -4  908.46  170.11   8
  15  -1   4  969.47  166.11  11
  16   1   4  723.91  132.14  11
 -16   1  -4  581.91  137.43   8
  16  -1   4  653.62  132.27  11
 -16  -1  -4  564.94  114.47   8
 -17  -1  -4 5025.82  324.54   8
 -17   1  -4 5080.42  386.77   8
  17  -1   4 5949.16  387.82  11
 -18  -1  -4 3265.99  236.54   8
 -18   1  -4 3471.04  292.31   8
 -19  -1  -4 3516.65  213.90   8
 -19   1  -4 3526.65  266.04   8
 -20   1  -4 4682.74  260.12   8
 -20  -1  -4 4032.91  188.56   8
 -21   1  -4  716.41   75.50   8
 -22   2   4  184.50   56.53   8
 -22  -2   4   93.61   28.24   8
 -21  -2   4  252.41   52.26   8
 -21   2   4  374.41   95.55   8
 -20   2   4   96.73   72.80   8
 -20  -2   4   71.94   39.82   8
 -19  -2   4 3458.18  241.97   8
 -19   2   4 3820.52  330.58   8
 -18   2   4 3918.45  471.80   8
 -18  -2   4   29.93   38.39   8
 -17   2   4 4192.35  371.91   8
 -17  -2   4 3922.03  277.04   8
 -17   2   4 4464.72  322.10  10
 -16   2   4  365.73  111.25  10
 -16  -2   4  193.19   71.36   8
 -15  -2   410944.70  490.76   8
 -15   2   411212.24  608.26   8
  15  -2  -411603.42 1029.57   4
 -15   2   411191.10  505.23  10
  15   2  -411252.59 1262.64   4
 -14  -2   4   59.39   40.74   8
  14  -2  -4 -133.06  105.47   4
  14   2  -4  -78.94  122.07   4
 -14   2   4   59.11   51.64  10
  13  -2  -426175.67 1500.70   4
  12  -2  -4 1070.62  273.85   4
  11  -2  -410854.80  859.77   4
  11   2  -421379.41 1299.90   1
 -10  -2   4  781.39  323.55   3
  10   2  -4  621.09  242.47   1
  10  -2  -4  461.84  155.90   4
   9  -2  -4 2752.60  354.20   4
  -9  -2   4 4714.52  739.19   3
   8  -2  -4   62.33   53.95   4
  -8  -2   4   55.85   97.95   3
  -7  -2   421338.90 1503.73   3
   7  -2  -418890.25  813.47   4
  -6  -2   4  411.92  155.91   3
   6  -2  -4  459.58  107.13   4
  -5  -2   466512.64 2425.34   3
   5  -2  -467391.34 1546.21   4
  -4  -2   4  160.23  125.91   3
   4  -2  -4  190.46   55.85   4
  -3  -2   486426.34 2548.14   3
  -2  -2   4 7509.64  582.89   3
  -1  -2   4  365.54  126.55   3
   0  -2   4 4526.03  430.74   3
   1   2   4 6967.67  284.06   4
   1  -2   4 7636.93  572.16   3
   2   2   4  987.35  136.24   4
   3   2   419561.29  781.96   4
   3  -2   417160.31  840.78   2
   3  -2   420029.83  862.02   5
   4  -2   4   79.64   60.48   2
   4   2   4   80.59   57.85   4
   4  -2   4  165.34   72.82   5
   5  -2   432426.10 1225.98   5
   5   2   431651.85 1269.19   4
   5  -2   429878.71 1218.84   2
   6  -2   4   94.98   97.67   2
   6   2   4   57.83   96.56   4
   6  -2   4  112.59   61.51   5
   7  -2   417988.99  927.24   5
   7   2   417198.76 1036.49   4
   7  -2   419296.51 1009.95   2
   8  -2   4   95.58   74.79   2
   8   2   4  177.01   95.06   4
   8  -2   4   43.76   55.35   5
   9  -2   428262.72 1270.40   5
   9   2   424262.40 1411.21   4
  10   2   4 3499.97  544.98   4
  11   2   4 3705.17  592.07   4
  12  -2   4 9854.67  412.78  13
  12   2   4 9837.52 1022.61   4
  12   2   4 9936.55  441.93  11
 -13  -2  -413223.01  530.52   8
  13  -2   411976.09  602.86  11
  13   2   411759.08 1138.17   4
  13  -2   411556.06  473.10  13
  13   2   412205.77  518.07  11
  14  -2   4 3000.77  296.11  11
  14   2   4 2862.41  243.89  11
 -14  -2  -4 2945.37  237.78   8
  14  -2   4 2610.86  217.86  13
 -15  -2  -424481.22  791.36   8
  15   2   423324.11  786.24  11
 -15   2  -421216.10  943.84   8
  15  -2   423982.82  919.94  11
 -16   2  -4   36.97   61.00   8
  16  -2   4   49.09   47.02  11
 -16  -2  -4   51.53   42.88   8
  17  -2   412765.14  586.76  11
 -17   2  -411467.73  628.08   8
 -17  -2  -411506.69  464.96   8
 -18   2  -4 2779.80  277.11   8
 -18  -2  -4 2746.29  187.14   8
 -19   2  -4 2084.62  216.91   8
 -20   2  -4 4363.65  269.82   8
 -22  -3   4 1539.25   92.16   8
 -22   3   4 1730.32  151.84   8
 -21   3   4 8259.38  425.31   8
 -21  -3   4 7238.11  277.93   8
 -20   3   4 1753.90  215.27   8
 -20  -3   4 1548.07  134.14   8
 -19  -3   4 6829.76  324.71   8
 -19   3   4 8305.00  512.05   8
 -18   3   4  189.08   93.50   8
 -18  -3   4   94.65   40.97   8
 -17   3   4 2921.52  333.22   8
 -17  -3   4 2571.08  203.90   8
 -16  -3   4 1885.72  185.08   8
 -16   3   4 2412.25  236.23  10
 -16   3   4 2577.55  327.95   8
 -15   3   4 2246.98  238.69  10
 -15  -3   4 1726.32  190.52   8
  14  -3  -4 2771.90  480.80   4
 -14   3   4 2176.92  257.56   8
 -14   3   4 2574.50  233.27  10
 -13  -3   4 7453.39  349.00   8
  13  -3  -4 4240.69  593.98   4
  12  -3  -4  462.30  175.00   4
 -11  -3   442903.82 2181.39   3
  11  -3  -424077.70 1268.66   4
 -10  -3   415176.80 1236.11   3
  10  -3  -411648.39  784.53   4
  -9  -3   423732.62 1485.93   3
   9  -3  -423624.99 1061.33   4
  -8  -3   419637.34 1293.83   3
   8  -3  -420886.07  917.73   4
  -7  -3   427853.60 1531.25   3
   7  -3  -428679.65 1038.20   4
  -6  -3   4 8629.68  785.79   3
  -5  -3   4 6380.66  643.12   3
  -4  -3   4 1447.87  302.86   3
  -3  -3   4 8249.43  665.02   3
  -2  -3   416294.92  920.13   3
  -1  -3   448601.80 1711.83   3
   0  -3   411725.84  772.10   3
   1  -3   443528.43 1672.44   3
  -1  -3  -441929.62 1161.67   2
  -2  -3  -4  449.24   87.27   2
  -2  -3  -4  580.46   94.03   3
   2  -3   4  403.57  136.59   2
   3   3   4 6183.40  425.40   4
   3  -3   4 6243.16  551.93   2
   4  -3   4  308.08  131.54   2
   4  -3   4  333.53  116.18   5
   4   3   4  314.77  104.10   4
   5   3   4 2948.97  364.75   4
   5  -3   4 3029.65  365.33   5
   5  -3   4 2812.68  388.75   2
   6   3   4 6890.30  625.42   4
   6  -3   4 6728.02  566.98   5
   6  -3   4 6515.23  618.55   2
   7  -3   4   44.84   98.83   2
   7  -3   4    3.47   38.97   5
   7   3   4  118.80   97.80   4
   8  -3   4 2011.37  364.04   2
   8  -3   4 1750.17  296.89   5
   8   3   4 1837.26  364.88   4
   9  -3   4 2823.13  395.92   5
   9   3   4 2817.46  482.63   4
   9  -3   4 2884.70  450.54   2
  10   3   4   47.16   90.36   4
  11   3   410946.41  440.19  11
  11  -3   411277.97  454.23  13
  11   3   411023.42 1060.85   4
  12   3   4  672.57  110.65  11
  12  -3   4  698.42  110.76  13
  12  -3   4  606.89  113.85  11
  13   3   421406.31  702.81  11
  13  -3   420608.22  691.60  13
  14  -3   4 8949.66  421.93  13
  14  -3   4 7260.61  467.65  11
  15  -3   4 4807.04  301.23  13
  15  -3   4 3531.67  314.60  11
 -16   3  -4 4997.60  445.60   8
  16  -3   4 5482.52  377.31  11
 -17   3  -4  165.91   86.38   8
 -18   3  -4  636.58  144.89   8
 -19   3  -4 1309.01  178.74   8
  20   3   4   17.17   16.06   7
 -20   3  -4   46.60   49.98   8
 -21  -4   4   25.35   20.06   8
  21   4  -4   33.43   30.12   7
 -21   4   4  -32.84   45.20   8
 -20   4   4 1527.33  189.22   8
 -20  -4   4 1589.77  112.65   8
 -19  -4   4   40.67   23.52   8
 -19   4   4  202.20  113.47   8
 -18  -4   4  160.74   35.92   8
 -18   4   4  278.51  115.10   8
 -18   4   4  238.58   78.17  10
 -17   4   4  861.74  226.71   8
 -17  -4   4  312.15   73.76   8
 -17   4   4  923.29  210.20  10
 -16   4   4 1329.66  179.73  10
 -16  -4   4 1776.57  166.32   8
 -15   4   4 9904.67  763.91   8
 -15   4   411839.40  626.38  10
 -14  -4   420408.72  623.48   8
 -14   4   412026.94  541.84   6
 -13  -4   4 2331.33  199.03   8
  13  -4  -4 7718.99  869.35   2
 -12   4   4  120.31   53.15   6
 -11  -4   4 1113.48  320.18   3
 -10  -4   4 2924.68  496.05   3
  -9  -4   4  175.37  139.28   3
  -8  -4   4 1426.50  329.43   3
  -7  -4   4 1303.05  310.98   3
  -6  -4   4   77.19   78.41   3
  -5  -4   4 2306.44  383.77   3
  -4  -4   4 1308.91  272.73   3
  -3  -4   4  247.20  134.57   3
  -2  -4   4   45.05   56.17   3
   1  -4  -4  190.12   76.36   2
  -1  -4   4  230.76  131.46   3
   0  -4  -4 8562.14  544.17   2
   0  -4   4 8215.50  685.69   3
  -1  -4  -4  158.61   72.89   2
   1  -4   4  110.20   90.17   3
  -2  -4  -4 3522.85  306.95   2
   2  -4   4 3038.29  421.80   2
  -2  -4  -4 3525.50  296.63   3
   3  -4   4  422.48  167.17   2
   4  -4   4 4621.05  542.61   2
   5  -4   4  198.87  103.58   2
   5  -4   4  109.50   76.01   5
   6  -4   4 1065.27  268.92   2
   6  -4   4 1185.86  267.68   5
   7  -4   4 2410.80  368.44   5
   7  -4   4 1985.17  374.48   2
   8  -4   4  -12.48   42.71   5
   8  -4   4  -25.99   67.72   2
   9  -4   4 1015.03  280.78   2
  10  -4   4  933.17  128.62  13
  11  -4   4   82.73   60.35  11
  11  -4   4  510.10   95.98  13
  12  -4   4   38.47   33.63  13
  12  -4   4   31.41   41.85  11
  13  -4   4  236.06   69.06  13
  13  -4   4   91.06   62.85  11
  14  -4   4  605.94  107.92  13
  14  -4   4  606.47  121.28  11
  15  -4   4   84.37   52.18  13
  15  -4   4   43.40   47.21  11
 -16   4  -4 1065.69  217.41   8
  16  -4   4  894.87  130.45  11
 -17   4  -4    2.85   73.39   8
  18   4   4   55.30   33.66   7
 -18   4  -4   44.14   69.11   8
 -19   4  -4   15.49   58.54   8
  19   4   4  -14.76   22.51   7
  21   5  -411590.48  328.63   7
  20   5  -4 1316.98  117.71   7
  19   5  -410208.49  389.96   7
 -19   5   410359.40  495.91  10
 -18   5   4 3395.86  282.30  10
 -17   5   410173.71  523.21  10
 -16   5   4   49.57   52.53  10
 -16  -5   4  161.48   44.92   8
 -15  -5   4  -11.89   37.09   8
 -15   5   4  103.10   72.67  10
 -14   5   4 2834.52  265.30   6
 -13   5   414307.68  602.50   6
  12  -5  -4  643.74  267.55   2
 -12   5   4 2007.75  227.33   6
 -11   5   426520.22  832.27   6
  11  -5  -418653.09 1377.46   2
 -10  -5   4 2090.16  394.76   3
  10  -5  -4 1672.78  392.34   2
   9  -5  -422528.60 1404.27   2
  -9  -5   424296.77 1395.99   3
   8  -5  -4 1437.83  337.51   2
  -8  -5   4 2106.72  395.48   3
   7  -5  -4 9477.98  816.72   2
  -7  -5   411405.16  921.17   3
   6  -5  -4 1273.97  282.18   2
  -6  -5   4 1416.66  306.90   3
  -5  -5   4  302.26  143.83   3
   5  -5  -4  199.62  120.80   2
  -4  -5   4  880.12  233.09   3
   4  -5  -4  756.01  199.09   2
  -3  -5   4 5995.48  579.97   3
   3  -5  -4 2634.38  366.40   2
  -2  -5   4 3732.48  458.97   3
   2  -5  -4 3723.27  418.94   2
   1  -5  -421908.72 1047.74   2
  -1  -5   420605.16 1140.12   3
   0  -5  -4 1689.98  262.70   2
   0  -5   4 1602.56  310.47   3
  -1  -5  -446225.01 1527.77   2
  -1  -5  -448802.00 1557.34   3
   2  -5   423776.01 1349.71   3
   3  -5   425654.13 1421.28   2
   4  -5   413316.25 1010.95   2
   5  -5   4 6686.58  718.18   2
   6  -5   4 1824.63  378.24   2
   6  -5   4 1728.32  359.81   5
   7  -5   4 2360.99  394.95   5
   7  -5   4 2431.44  439.60   2
   8  -5   4  164.21   59.63  13
   8  -5   4   22.17   64.70   2
   9  -5   415414.69  584.18  13
   9  -5   413455.01 1081.54   2
  10  -5   4 1727.13  183.73  13
  11  -5   424784.02  808.22  13
  12  -5   4 6240.47  361.88  13
  13  -5   410139.71  477.44  13
  14  -5   4 2689.99  225.99  13
 -15   5  -4 1049.41  237.70   8
  15  -5   4  719.88  115.88  13
  15   5   4  752.41  106.84   7
 -16   5  -4 6264.27  549.75   8
  16   5   4 5720.33  295.11   7
 -17   5  -4    5.33   83.84   8
  17   5   4   63.17   30.78   7
 -18   5  -4 1555.33  215.29   8
  18   5   4 1304.39  108.08   7
  20   6  -4  162.81   33.65   7
  19   6  -4  233.03   47.07   7
 -18   6   4  174.98   76.78  10
  18   6  -4  114.12   42.13   7
 -17   6   4 5325.55  365.58  10
  17   6  -4 5276.92  286.20   7
 -16   6   4  178.30   80.44  10
  16   6  -4   67.32   42.21   7
  15   6  -411835.37  500.98   7
 -14   6   4  739.27  143.73   6
  14   6  -4  650.35  117.78   7
 -13   6   415896.40  666.41   6
  13   6  -415422.21  629.05   7
  12   6  -4  334.95   92.32   7
 -12   6   4  331.96   93.52   6
  11   6  -4 2152.06  221.54   7
 -11   6   4 2233.69  230.74   6
 -10   6   4  192.06   74.05   6
  10   6  -4  167.09   74.86   7
  10  -6  -4  358.95  186.60   2
   9   6  -4  386.29  106.88   7
  -9   6   4  298.57   86.74   6
  -9  -6   4  320.95  151.85   3
   9  -6  -4  151.36  127.96   2
  -8  -6   4 1008.28  275.35   3
   8  -6  -4  825.62  275.49   2
  -8   6   4 1356.15  178.52   6
   8   6  -4 1062.72  161.29   7
  -7  -6   4 8822.64  816.81   3
   7  -6  -4 7918.35  772.70   2
  -6  -6   4  992.72  264.90   3
   6  -6  -4  792.49  239.72   2
  -5  -6   427719.36 1438.36   3
   5  -6  -422495.14 1272.61   2
  -4  -6   4  219.94  126.02   3
   4  -6  -4  248.45  132.10   2
  -3  -6   4 8426.26  743.64   3
   3  -6  -4 8480.49  714.42   2
  -2  -6   4   19.41   84.17   3
   2  -6  -4  -27.54   56.88   2
  -1  -6   4 4449.89  535.67   3
   1  -6  -4 5070.12  521.53   2
   0  -6  -4  -10.45   59.13   2
   0  -6   4  217.06  132.94   3
   1  -6   4 7002.98  705.68   3
   2  -6   4 5957.26  669.38   3
   3  -6   4 6526.31  721.99   3
   4  -6   4 5312.27  667.02   3
   5  -6   428039.84 1634.27   3
   6   6   4  817.42  133.94   7
   6  -6   4  772.38  113.70  13
   6  -6   4  574.77  215.89   5
   7   6   419250.12  702.06   7
   7  -6   417569.21  627.36  13
   7  -6   418646.58 1242.43   5
   8  -6   4 1005.79  138.16  13
   8   6   4 1171.60  159.99   7
   9  -6   4 4165.22  289.19  13
   9   6   4 4666.66  319.46   7
  10  -6   4 3527.72  266.91  13
  10   6   4 3873.83  290.57   7
  11   6   4  746.81  121.69   7
  11  -6   4  682.11  120.35  13
  12  -6   4 2498.80  223.13  13
  12   6   4 2318.85  212.31   7
  13   6   4 3615.40  255.92   7
  13  -6   4 4236.68  282.98  13
  14   6   4  530.82   90.65   7
  14  -6   4  423.26   88.21  13
  15   6   4 3859.60  233.85   7
  15  -6   4 3714.38  240.86  13
  16   6   4   39.74   31.23   7
 -16   6  -4   59.14   94.29   8
 -17   6  -4 4533.66  374.62   8
  17   6   4 4440.28  207.08   7
  18   7  -4 8566.11  298.77   7
 -17   7   4 1888.90  207.06  10
  17   7  -4 2119.85  154.41   7
  16   7  -4  849.88  106.65   7
 -16   7   4  752.06  148.51  10
  15   7  -4   26.10   40.10   7
 -15   7   4   42.38   60.63  10
  14   7  -4  133.44   49.83   7
 -14   7   4  201.63   77.40   6
  13   7  -4  338.31   84.37   7
 -13   7   4  234.51   90.88   6
 -12   7   4 6178.93  422.37   6
  12   7  -4 5756.65  363.46   7
 -11   7   4  981.57  162.76   6
  11   7  -4  829.87  140.37   7
  10   7  -421749.68  821.06   7
 -10   7   422287.31  865.68   6
   9   7  -4 3722.56  314.46   7
  -9   7   4 3442.89  322.04   6
   8   7  -422083.42  869.86   7
  -8   7   421117.90  848.99   6
  -7   7   4  183.12   69.86   6
   7   7  -4  247.88   93.54   7
  -7  -7   4    6.41   48.26   3
   7  -7  -4    7.14   53.39   2
  -6  -7   410227.16  885.92   3
   6  -7  -4 9059.72  828.17   2
  -6   7   4 9881.71  567.96   6
   6   7  -410608.98  583.84   7
  -5  -7   4 3486.20  514.63   3
   5   7  -4 3286.78  313.74   7
  -5   7   4 3302.39  319.33   6
   5  -7  -4 3383.02  489.21   2
  -4   7   4  395.63  128.13   6
  -4  -7   4  422.34  175.14   3
   4  -7  -4  207.67  120.07   2
   4   7  -4  170.43   65.72   7
  -3  -7   4 2891.37  453.79   3
  -3   7   4 3125.19  328.41   6
   3  -7  -4 3429.01  459.17   2
  -3   7   4 2986.95  328.15   7
  -2  -7   412740.12  949.87   3
   2  -7  -412938.88  898.80   2
  -2   7   413619.92  743.02   7
  -1  -7   4 1580.86  321.54   3
  -1   7   4 1607.78  241.85   7
   0  -7   422383.87 1286.66   3
   0   7   425745.09 1053.22   7
   1   7   4  376.01  118.63   7
   1  -7   4  372.83  170.79   3
   2   7   424408.76  978.55   7
   2  -7   421174.30 1294.95   3
   3  -7   4  -95.77   97.59   3
   3   7   4   62.69   80.68   7
   4   7   4 7238.04  459.45   7
   4  -7   4 6807.15  752.18   3
   5   7   4 1014.96  160.41   7
   5  -7   4  810.59  251.02   3
   5  -7   4 1072.09  133.93  13
   6   7   4  499.28  112.68   7
   6  -7   4  696.86  113.28  13
   6  -7   4  779.56  251.22   5
   7  -7   4 5587.47  328.39  13
   7   7   4 5497.72  365.32   7
   8   7   4 3918.02  300.21   7
   8  -7   4 3842.12  270.12  13
   9  -7   4 3535.24  259.06  13
   9   7   4 3661.10  284.42   7
  10   7   4 7560.52  407.44   7
  10  -7   4 7162.12  373.74  13
  11   7   4 1378.51  164.60   7
  11  -7   4 1272.60  150.10  13
  12  -7   416733.39  587.76  13
  12   7   416434.64  597.43   7
  13  -7   4  274.35   68.54  13
  13   7   4  226.13   67.21   7
  14   7   4 6186.99  302.40   7
  14  -7   4 7291.98  318.49  13
  15  -7   4 2740.91  172.33  13
  15   7   4 3002.90  185.32   7
  16   7   4  151.99   50.06   7
  17   8  -4  133.24   31.75   7
 -16   8   4 5980.71  383.84  10
  16   8  -4 6317.92  259.59   7
  15   8  -4   37.99   26.61   7
 -15   8   4  175.46   86.86  10
  14   8  -420664.07  646.10   7
  13   8  -4   18.25   35.79   7
 -13   8   4    2.86   68.64   6
  12   8  -416169.84  608.45   7
 -12   8   413721.01  667.39   6
  11   8  -4   91.51   56.18   7
 -11   8   4   38.95   51.93   6
  10   8  -4 3513.89  292.92   7
 -10   8   4 2901.88  317.19   6
  -9   8   4  185.90   83.89   6
   9   8  -4  192.43   70.77   7
   8   8  -4 6299.27  428.10   7
  -8   8   4 5648.67  461.58   6
   7   8  -4 1080.18  182.98   7
  -7   8   4  964.51  189.54   6
   6   8  -442015.00 1325.06   7
  -6   8   441215.54 1440.07   6
  -5   8   4  655.36  166.33   6
   5   8  -4  548.85  132.24   7
  -4   8   456014.96 1775.02   6
   4   8  -452760.96 1554.57   7
  -3   8   4  693.95  177.25   6
   3   8  -4  472.39  128.07   7
  -2   8   411459.10  725.74   7
   2   8  -4 8287.93  533.57   7
  -2   8   411748.76  711.43   6
  -1   8   4 4064.77  420.30   7
   1   8  -4 2596.30  289.75   7
   0   8   4 2139.77  291.81   7
   1   8   4 1183.30  220.81   7
   2   8   4 2865.76  316.50   7
   3   8   4  510.24  126.52   7
   4  -8   415332.10  548.50  13
   4   8   412425.66  640.81   7
   5  -8   4  161.24   52.53  13
   5   8   4   18.47   47.54   7
   6  -8   423312.51  725.31  13
   6   8   420421.31  800.52   7
   7  -8   4  153.37   62.49  13
   7   8   4  139.53   65.88   7
   8   8   418614.65  720.50   7
   8  -8   420362.09  653.57  13
   9   8   4  469.05  105.55   7
   9  -8   4  514.25   94.67  13
  10  -8   4 5069.27  285.22  13
  10   8   4 4806.97  311.24   7
  11   8   4 3054.59  236.36   7
  11  -8   4 2951.24  205.48  13
  12  -8   4  611.23   86.55  13
  12   8   4  594.04   94.92   7
  13  -8   4 5936.10  262.04  13
  13   8   4 8273.32  351.67   7
  14  -8   412144.16  353.24  13
  14   8   412425.26  404.42   7
  15   8   4 4611.01  189.92   7
  15   9  -4   18.20   16.03   7
 -15   9   4  197.88   86.81  10
 -14   9   4  267.07  101.43  10
  14   9  -4  160.32   43.10   7
  13   9  -4  884.34  102.91   7
 -12   9   4 2101.17  224.27   6
  12   9  -4 2492.09  189.82   7
  11   9  -4 3287.81  237.42   7
 -11   9   4 2895.89  294.50   6
  10   9  -4 4588.67  309.30   7
 -10   9   4 3525.85  346.34   6
   9   9  -4 3987.49  298.73   7
  -9   9   4 3249.34  343.44   6
  -8   9   4 4297.06  414.81   6
   8   9  -4 5825.90  388.60   7
   7   9  -4 2715.18  273.00   7
  -7   9   4 2373.98  308.98   6
   6   9  -4 3525.62  321.97   7
  -6   9   4 3344.30  374.76   6
  -5   9   4  227.26  127.47   6
   5   9  -4  159.43   87.86   7
  -4   9   4 1063.79  211.47   6
   4   9  -4 1123.39  204.00   7
   3   9  -4 2680.22  301.58   7
  -3   9   4 3023.86  357.62   6
  -2   9   4 5342.87  470.08   6
  -1   9   4 5883.28  478.64   6
   0   9   410081.30  636.61   7
   0   9   4 9907.45  611.74   6
   1   9   4 7195.01  515.33   7
   2   9   4 3020.51  317.32   7
   2  -9   4 3839.34  242.34  13
   3  -9   4 1527.18  151.03  13
   3   9   4 1090.37  185.14   7
   4  -9   4   85.75   37.13  13
   4   9   4  124.91   67.13   7
   5   9   4  472.11  118.10   7
   5  -9   4  567.95   90.45  13
   6   9   4  508.10  107.25   7
   6  -9   4  612.81   91.74  13
   7   9   4 1668.91  188.49   7
   7  -9   4 1912.95  159.98  13
   8  -9   4 3987.28  228.79  13
   8   9   4 3545.34  265.33   7
   9  -9   4 6230.51  281.16  13
   9   9   4 5779.07  327.08   7
  10  -9   4 2603.45  164.96  13
  10   9   4 2465.20  192.64   7
  11   9   4 3942.26  227.11   7
  11  -9   4 4405.47  196.62  13
  12  -9   4 3227.64  147.35  13
  12   9   4 3354.93  187.73   7
  13   9   4 1360.29   99.97   7
  12  10  -4 1458.10  110.60   7
  11  10  -4 1504.32  123.59   7
  10  10  -4 1097.09  121.35   7
 -10  10   4  708.99  117.76   6
  -9  10   4  387.34  113.96   6
   9  10  -4  389.97   81.63   7
  -8  10   4  451.30  132.20   6
   8  10  -4  558.49  100.73   7
  -7  10   4 7248.18  494.36   6
   7  10  -4 7416.03  393.67   7
  -6  10   4  256.26  112.14   6
   6  10  -4  326.81   89.50   7
  -5  10   4 7415.49  511.80   6
  -4  10   4 1560.63  230.09   6
  -3  10   413565.92  697.04   6
  -2  10   4 1153.40  194.17   6
  -1  10   414058.96  675.02   6
   0 -10   4 1662.15  138.58  13
   0  10   4 1266.82  190.36   6
   1  10   4  511.75  123.09   6
   1 -10   4  574.04   82.66  13
   2  10   4  542.85  118.24   6
   2 -10   4  779.71   93.20  13
   3  10   4 6536.41  403.00   7
   3  10   4 6825.07  407.54   6
   4  10   4  314.01   94.25   6
   4 -10   4  277.00   56.24  13
   4  10   4  317.55   94.20   7
   5  10   410333.63  486.31   7
   5  10   411107.21  499.08   6
   6 -10   4  216.73   47.39  13
   6  10   4  148.10   58.72   7
   7 -10   415411.09  419.43  13
   7  10   413468.70  519.24   7
   8 -10   4 1889.67  112.48  13
   8  10   4 1768.44  156.14   7
   9  10   4 2085.33  155.16   7
   9 -10   4 1747.57   93.77  13
   9  10   4 1979.68  148.83   6
  10  10   4 5146.77  231.56   7
  10  10   4 4884.27  212.50   6
  -7  11   4 1649.88  146.31   6
  -6  11   4  646.25  105.70   6
  -5  11   4  451.43   93.39   6
  -4  11   4   -4.78   40.38   6
  -3  11   4  542.56  112.05   6
  -2  11   4  -33.41   49.74   6
  -1  11   4 1606.84  170.79   6
   0  11   4  778.25  117.12   6
   1  11   4 4255.22  266.38   6
   2  11   4 1619.82  158.69   6
   3  11   4 6174.16  305.57   6
   4  11   4  684.30   93.37   6
   5  11   4  550.61   82.53   6
   6  11   4  138.68   44.57   6
   7  11   4   63.38   29.86   6
 -23   0   5  -17.21   30.93   8
 -22   0   5 3940.68  259.12   8
 -21   0   5   50.78   92.03   8
 -20   0   5   37.08   99.32   8
 -19   0   5   31.45   41.99   8
 -18   0   5   36.53  134.28   8
 -17   0   5   50.97   67.06   8
 -16   0   5  191.32  103.45   8
  15   0  -5  247.21  167.44   4
 -15   0   5  282.45   85.87   8
 -15   0   5  146.19   65.37  10
  14   0  -5   55.70   95.15   4
 -14   0   5   86.50   83.38   8
  13   0  -5 -115.08  117.91   4
  12   0  -5  134.18   89.76   4
  11   0  -5   25.12   77.51   1
  11   0  -5   30.30   67.15   4
  10   0  -5   31.18   64.40   1
   9   0  -5   47.82  104.63   1
   8   0  -5    5.03   65.43   1
  -7   0   5   47.72   92.90   3
   7   0  -5   -5.05   62.92   1
  -6   0   5   53.87   97.34   3
  -5   0   5    7.57   22.88   5
  -5   0   5   66.60   81.58   3
  -4   0   5   68.05   37.56   5
  -4   0   5  -16.13   71.40   3
  -3   0   5  158.84   57.45   5
  -3   0   5  292.07  103.53   3
  -2   0   5  127.97   54.50   5
  -2   0   5   94.86   41.64   3
  -1   0   5   23.75   35.11   3
   0   0   5    4.02   23.75   3
   0   0   5   17.59   31.92   5
   1   0   5   15.19   22.28   3
   2   0   5   56.30   54.68   5
   2   0   5  149.11   44.63   3
   3   0   5   95.27   65.02   5
   3   0   5   93.28   32.00   3
   4   0   5   18.56   33.76   4
   4   0   5   44.86   16.10   3
   4   0   5   54.29   74.03   5
   5   0   5   27.83   46.27   4
   5   0   5   53.59   60.46   5
   6   0   5   54.93   60.26   4
   6   0   5    1.90   59.65   5
   7   0   5   32.57   51.97   5
   7   0   5  -46.42   66.76   4
   8   0   5   47.38   74.26   4
   8   0   5  146.42   87.71   5
   9   0   5  -18.64   47.16   5
   9   0   5  -48.60   73.41   4
  10   0   5  114.99  102.10   4
  11   0   5   -8.82   84.68   4
  12   0   5   12.83   39.74  11
  12   0   5   69.85  104.91   4
  13   0   5 -496.84  231.36   4
  13   0   5   40.89   31.68  11
 -14   0  -5   -0.21   51.63   8
  14   0   5   56.07   56.55  11
 -15   0  -5  -22.85   64.17   8
  15   0   5    7.01   37.63  11
 -16   0  -5   26.92   44.25   8
  16   0   5   30.86   53.32  11
  17   0   5   24.87   48.67  11
 -17   0  -5  -64.21   53.22   8
 -18   0  -5   42.38   43.02   8
 -19   0  -5    0.10   38.15   8
 -20   0  -5   18.43   22.96   8
 -23   1   5  431.32   65.20   8
 -23  -1   5  335.15   50.06   8
 -22  -1   5  979.29  124.95   8
 -22   1   5 1195.71  144.83   8
 -21  -1   5  924.52  115.99   8
 -21   1   5 2344.79  237.57   8
 -20  -1   5 6418.75  360.27   8
 -20   1   512715.47  615.84   8
 -19  -1   5 2392.12  222.35   8
 -19   1   5 3702.38  336.70   8
 -18  -1   515823.18  663.31   8
 -18   1   528955.68 1032.69   8
 -17  -1   5 1151.43  163.99   8
 -17   1   5 1482.12  230.79   8
 -16  -1   522395.16  812.28   8
 -16   1   524016.70  919.03   8
 -16   1   524477.82  852.71  10
 -15   1   5 1653.28  214.45   8
 -15  -1   5 1718.18  196.28   8
 -15   1   5 1634.87  186.20  10
  15   1  -5 1564.83  449.26   4
  15  -1  -5 1694.47  398.51   4
 -14  -1   5 1713.04  199.35   8
 -14   1   5 1673.14  210.21   8
  14   1  -5 1339.98  383.01   4
 -14   1   5 1586.08  173.34  10
  14  -1  -5 1108.08  309.78   4
  13  -1  -5  -16.02   55.07   4
  13   1  -5   33.39   86.27   4
  12  -1  -510490.14  918.72   4
  12   1  -511569.66 1019.14   1
  11   1  -5 -131.99  117.84   1
  11  -1  -5  -12.45   67.39   4
  10  -1  -555665.20 2043.21   4
  10   1  -554519.27 2152.25   1
  -9  -1   5  842.09  293.36   3
   9   1  -5  939.60  251.25   1
   9  -1  -5  976.07  220.17   4
   9  -1  -5  930.25  245.80   1
   8  -1  -523905.49 1064.79   4
   8  -1  -524786.83 1265.51   1
   7  -1  -516474.35  950.86   1
  -7  -1   516328.01 1132.06   3
  -6  -1   5 2314.69  374.90   3
  -6  -1   5 2351.70  175.13   5
   6  -1  -5 2426.44  333.11   1
  -5  -1   510181.79  422.87   5
   5  -1  -510588.56  667.41   1
  -4  -1   526691.25 1187.38   3
  -4  -1   524690.53  760.08   5
   4  -1  -524305.02 1014.47   1
  -3  -1   5 7539.59  558.89   3
   3  -1  -5 7667.09  507.12   1
  -2  -1   5  147.17   82.56   3
   2  -1  -5  257.11   89.47   1
  -1  -1   5  160.23   80.36   3
  -1  -1   5  178.24   60.65   5
   1  -1  -5  180.39   68.93   1
   0  -1   524258.09  957.36   3
   0   1   525630.41  975.74   5
   0  -1   524171.29  831.33   5
   1   1   5 5234.66  422.85   5
   1  -1   5 5190.51  391.99   3
   1  -1   5 5290.40  371.17   5
   2   1   553747.58 1626.91   5
   2  -1   553336.65 1489.05   5
  -2  -1  -550718.54 1199.40   1
   2  -1   553309.46 1521.43   3
   2   1   553322.86 1372.78   4
   3   1   5  734.44  164.81   5
   3  -1   5  788.88  156.03   5
   3   1   5  811.33  151.37   4
  -3  -1  -5  650.17   66.41   1
   3  -1   5  903.55  169.64   3
   4  -1   555273.66 1661.40   5
   4   1   555078.46 1755.34   5
   4   1   556714.98 1685.10   4
   5   1   5 9310.35  651.96   5
   5  -1   5 9166.19  614.39   5
   5   1   510356.28  676.61   4
   6   1   516569.99  923.81   5
   6  -1   517342.53  893.03   5
   6   1   516677.48  960.57   4
   7   1   522141.70 1198.55   4
   7  -1   522143.53 1064.95   5
   7  -1   520810.78 1182.03   4
   8  -1   5 3854.58  438.90   5
   8  -1   5 3108.83  464.76   4
   8   1   5 3346.63  473.13   4
   9  -1   5 3344.09  510.85   4
   9  -1   5 3175.74  414.21   5
   9   1   5 3085.10  475.50   4
  10  -1   514858.59  952.89   5
  10   1   512640.90 1044.13   4
  11   1   5  483.58  213.87   4
  12  -1   5 9386.61  394.10  13
  12  -1   510084.40  490.78  11
  12   1   5 9475.79  980.49   4
  12   1   5 9840.77  449.95  11
  13  -1   5 4817.46  278.89  13
 -13  -1  -5 5308.62  352.72   8
  13   1   5 5059.85  330.74  11
  13   1   5 4957.19  719.93   4
  13  -1   5 5292.39  359.36  11
  14   1   5 8310.63  440.30  11
 -14  -1  -5 8435.09  460.26   8
  14  -1   5 8825.40  486.52  11
 -15  -1  -5 5678.26  363.66   8
 -15   1  -5 5491.12  417.37   8
  15  -1   5 6363.37  407.99  11
  15   1   5 5795.04  366.09  11
 -16  -1  -5 4191.91  297.29   8
 -16   1  -5 4448.92  360.46   8
  16   1   5 4482.87  319.08  11
  16  -1   5 4595.45  343.63  11
 -17  -1  -5 3989.43  271.22   8
 -17   1  -5 4016.64  324.89   8
  17  -1   5 4490.21  325.33  11
 -18  -1  -5 1023.50  120.83   8
 -18   1  -5  979.55  144.93   8
 -19  -1  -5 2759.59  169.02   8
 -19   1  -5 2779.13  217.42   8
 -20   1  -5  539.49   80.09   8
 -23  -2   5   64.07   22.49   8
 -22  -2   5 4285.37  206.51   8
 -22   2   5 4713.73  266.01   8
 -21   2   5  135.83   73.31   8
 -21  -2   5   51.73   30.00   8
 -20   2   5 2894.53  269.13   8
 -20  -2   5 2563.55  195.36   8
 -19   2   5 4374.11  414.74   8
 -19  -2   5  170.93   65.48   8
 -18   2   5  604.91  127.51  10
 -18   2   5  684.55  145.15   8
 -18  -2   5  523.03  103.21   8
 -17   2   5  153.46   79.01  10
 -17  -2   5   41.36   35.95   8
 -16   2   5 1449.67  218.59   8
 -16  -2   5 1513.76  189.94   8
 -16   2   5 1339.78  174.16  10
 -15   2   5  406.80  238.36   8
  15  -2  -5  500.86  210.84   4
 -15  -2   5  143.27   64.60   8
  15   2  -5  123.89  144.40   4
 -15   2   5  186.42   74.10  10
 -14  -2   530258.13  841.80   8
 -14   2   519088.20  814.14   8
  14  -2  -519002.90 1291.29   4
  14   2  -526460.52 1975.63   4
 -14   2   520674.18  742.22  10
  13  -2  -5  825.23  251.20   4
  12  -2  -553083.35 2116.72   4
 -11  -2   5 1511.97  417.90   3
  11   2  -5  882.55  287.94   1
  11  -2  -5 1064.92  254.80   4
 -10  -2   5 8872.09 1327.41   3
  10  -2  -5 5544.85  542.50   4
  10   2  -5 6655.44  739.33   1
   9  -2  -5  312.41  111.88   4
  -9  -2   5  298.91  197.88   3
   8  -2  -5  -15.83   57.40   4
  -8  -2   5   47.44   78.48   3
   7  -2  -5 1416.25  200.70   4
  -7  -2   5 1188.53  300.98   3
  -6  -2   527242.03 1519.99   3
   6  -2  -527603.42  888.99   4
  -5  -2   5 4306.38  540.36   3
   5  -2  -5 4412.62  452.92   1
   5  -2  -5 4431.98  279.75   4
   4  -2  -575989.84 1531.15   4
   4  -2  -567982.63 2009.56   1
   3  -2  -5   60.52   66.64   1
  -3  -2   5   68.84   88.26   3
  -2  -2   5 8139.43  650.83   3
   2  -2  -5 8071.83  500.22   1
  -1  -2   5  848.49  191.60   3
   1  -2  -5  572.85  128.80   1
   0  -2   5 1842.78  278.06   3
   1  -2   5 1998.07  248.52   5
   1  -2   5 1896.27  281.84   3
   2   2   517194.07  613.25   4
   2  -2   516165.16  793.84   5
   2  -2   517928.88  923.04   3
   3  -2   510965.35  655.45   5
   3   2   511940.66  591.41   4
   4   2   5 2478.12  294.56   4
   4  -2   5 2552.62  320.25   5
   5  -2   5 5937.73  516.07   5
   5   2   5 6459.76  532.09   4
   6  -2   541685.65 1567.53   5
   6   2   541534.41 1593.21   4
   7   2   5  227.35   91.57   4
   7  -2   5  140.90   87.44   5
   8   2   526489.53 1423.47   4
   8  -2   527236.67 1289.82   5
   9  -2   5 1691.87  305.31   5
   9   2   5 1551.93  339.18   4
  10   2   519440.97 1340.01   4
  11  -2   5 2975.64  212.41  13
  11   2   5 2848.29  217.84  11
  11  -2   5 2836.63  249.90  11
  11   2   5 2730.33  504.10   4
  12   2   5 1530.21  387.97   4
  12  -2   5 1218.80  140.58  13
  12   2   5 1268.29  152.63  11
  12  -2   5 1203.38  167.79  11
  13   2   5 3817.11  278.46  11
  13  -2   5 3728.26  309.13  11
  13  -2   5 3877.98  257.94  13
 -14  -2  -5 4848.69  309.68   8
  14  -2   5 4240.80  277.23  13
  14   2   5 4657.42  312.24  11
  14  -2   5 5141.46  374.26  11
  15   2   5 4660.27  315.69  11
  15  -2   5 5079.22  367.76  11
 -15  -2  -5 5023.49  310.55   8
 -16  -2  -515997.48  578.97   8
 -16   2  -514619.74  737.12   8
 -17   2  -5  460.96  129.17   8
  17  -2   5  653.63  123.26  11
 -18   2  -5 5449.29  370.55   8
 -19   2  -5   20.13   43.62   8
 -20   2  -5 2395.76  175.56   8
 -22   3   5   54.38   36.15   8
 -22  -3   5  160.00   37.45   8
 -21  -3   5 5885.13  249.96   8
 -21   3   5 6978.58  380.22   8
 -20  -3   5 1078.44  112.45   8
 -20   3   5 1200.15  179.14   8
 -19  -3   510526.96  423.28   8
 -19   3   515791.94  711.11   8
 -18  -3   5  842.43  119.25   8
 -18   3   5 1145.14  199.31   8
 -18   3   5 1114.33  161.96  10
 -17  -3   517509.07  617.59   8
 -17   3   518108.62  821.13   8
 -17   3   515949.94  670.46  10
 -16   3   5 2906.51  281.92  10
 -16  -3   5 2607.70  216.76   8
 -15   3   5 5795.35  434.67   8
 -15   3   5 4456.86  335.59  10
 -14  -3   5   79.72   43.64   8
 -14   3   5  171.23   87.22  10
 -13  -3   5  927.44  133.19   8
  13  -3  -5  655.29  215.05   4
 -13   3   5  773.32  116.07   6
 -12  -3   5  915.38  327.57   3
  12  -3  -5  523.08  175.70   4
 -11  -3   515094.72 1366.43   3
  11  -3  -5 9815.99  753.62   4
 -10  -3   5 3280.58  597.56   3
  10  -3  -5 3217.84  388.57   4
  -9  -3   516557.19 1263.62   3
   9  -3  -517511.57  866.65   4
   8  -3  -5 7932.18  516.70   4
  -8  -3   5 6945.56  773.75   3
  -7  -3   546302.25 2164.57   3
   7  -3  -549082.49 1382.84   4
  -6  -3   5 2139.36  397.49   3
  -5  -3   534889.92 1667.53   3
  -4  -3   5 1279.68  287.29   3
  -3  -3   5 3898.96  480.56   3
  -2  -3   515587.65  941.24   3
  -1  -3   537714.56 1518.53   3
   0  -3   5 6664.07  587.73   3
   1  -3   536932.65 1517.20   3
   2  -3   5  510.01  174.60   3
  -2  -3  -5  670.15  105.20   2
   3  -3   510721.98  718.40   5
   4  -3   5  889.71  206.85   5
   4   3   5 1079.79  190.74   4
   5  -3   5 7062.32  598.19   5
   5   3   5 7360.99  575.88   4
   6   3   5  128.30   86.53   4
   6  -3   5  148.03   91.73   5
   7  -3   5 1678.14  306.33   5
   7   3   5 1754.62  326.44   4
   8   3   5 4488.02  563.10   4
   8  -3   5 4427.83  514.83   5
   9  -3   5 1689.73  319.31   5
  10  -3   5 7904.54  369.98  13
  11   3   517453.13  588.10  11
  11  -3   518354.77  620.51  13
  12  -3   5 4266.18  330.36  11
  12  -3   5 4493.37  289.33  13
  12   3   5 4583.55  289.69  11
  13  -3   519228.77  766.86  11
  13  -3   518231.55  652.00  13
  13   3   518791.15  654.53  11
  14  -3   5  560.52  123.28  11
  14  -3   5  608.29  107.94  13
  15  -3   5 3819.19  267.94  13
  15  -3   5 4329.56  333.31  11
 -16   3  -5 4411.54  407.82   8
  16  -3   5 4964.51  340.57  11
 -17   3  -5    1.71   61.17   8
 -18   3  -5 5154.75  379.11   8
 -19   3  -5 1575.54  181.42   8
  19   3   5 1609.51  111.30   7
 -20   3  -5 4440.17  246.72   8
 -21  -4   5 5861.38  206.61   8
  21   4  -5 6734.16  265.21   7
 -20  -4   5  250.88   48.85   8
 -20   4   5  129.33   51.45   8
 -19  -4   5 1691.49  148.53   8
 -19   4   5 1306.36  184.19   8
 -19   4   5 1584.23  194.85  10
 -18  -4   5  170.46   49.14   8
 -18   4   5  119.83   68.91  10
 -18   4   5  158.88   78.77   8
 -17   4   5 1948.96  260.05   8
 -17   4   5 2271.46  238.85  10
 -16  -4   5   65.73   34.46   8
 -16   4   5  319.49  137.11  10
 -15   4   526166.78  972.80  10
 -15  -4   538474.03  943.11   8
 -14  -4   5   69.92   37.36   8
 -14   4   510859.97  464.54   6
 -13  -4   537078.53  962.32   8
 -13   4   535179.49  990.72   6
 -12  -4   5  189.72  154.33   3
 -12  -4   5   -6.43   40.04   8
 -12   4   5  133.67   43.73   6
 -11  -4   540105.15 2136.96   3
 -10  -4   5  780.14  278.21   3
  -9  -4   514754.32 1141.94   3
  -8  -4   5 3542.30  539.23   3
  -7  -4   5 6254.56  708.96   3
  -6  -4   5 2126.07  394.32   3
  -5  -4   548729.99 2000.97   3
  -4  -4   5  426.12  161.57   3
  -3  -4   575888.30 2474.50   3
  -2  -4   5 1114.67  255.53   3
  -1  -4   557185.83 2026.89   3
   0  -4  -5 4596.70  390.71   2
   0  -4   5 4410.06  508.54   3
  -1  -4  -517420.96  764.77   2
   1  -4   516244.59 1032.36   3
   2  -4   5 6927.27  681.51   3
   3  -4   5 6081.27  657.16   3
   4  -4   5 5046.47  543.92   5
   5  -4   529543.24 1391.24   5
   6  -4   5 3109.87  433.94   5
   7  -4   553367.75 2029.84   5
   8  -4   5   75.03   79.29   5
   9  -4   545105.91 1891.25   5
   9  -4   545723.22 1154.42  13
  10  -4   5 6012.35  324.15  13
  10  -4   5 1684.75  190.21  11
  11  -4   5 1802.73  205.38  11
  11  -4   5 5207.80  319.77  13
  12  -4   510962.66  476.64  13
  12  -4   5 6851.52  419.67  11
  13  -4   5 1071.25  162.02  11
  13  -4   5 1224.80  153.95  13
  14  -4   5 5696.53  337.57  13
  14  -4   5 5374.68  357.93  11
  15  -4   5 7157.89  397.85  11
  15  -4   5 6759.57  364.11  13
 -16   4  -5 2401.08  317.13   8
  16  -4   5 2696.94  217.88  11
 -17   4  -514461.83  741.78   8
  17   4   514817.03  486.96   7
 -18   4  -5   21.52   69.84   8
  18   4   5   51.82   28.26   7
 -19   4  -513957.28  563.55   8
  21   5  -5 3004.41  138.12   7
  20   5  -5 1222.32  109.41   7
  19   5  -510906.30  399.55   7
 -19   5   510226.89  512.92  10
 -18  -5   510513.67  348.84   8
 -18   5   5 7353.14  443.92  10
 -17  -5   511348.51  383.36   8
 -17   5   5 8402.33  491.68  10
 -16   5   5 3109.93  290.33  10
 -16  -5   5 3179.27  197.12   8
 -15  -5   5 1535.38  136.70   8
 -15   5   5 1625.64  210.74  10
 -14  -5   5  187.80   53.30   8
 -14   5   5  206.84   83.68   6
 -13  -5   5 1109.43  117.96   8
 -13   5   5 1812.73  222.32   6
 -12  -5   5 4547.00  242.09   8
  12  -5  -5 4048.95  624.99   2
 -12   5   5 4474.18  318.18   6
  11  -5  -5 9235.82  941.09   2
 -11  -5   511136.77 1014.74   3
 -11   5   511769.71  530.93   6
 -10  -5   512159.44 1016.97   3
  10  -5  -510859.08  985.61   2
 -10   5   512887.38  551.37   6
  -9  -5   519065.09 1275.24   3
  -8  -5   5 6134.60  709.49   3
  -7  -5   5 8673.48  825.08   3
  -6  -5   5  562.36  205.29   3
  -5  -5   5 1926.62  363.33   3
   4  -5  -5  329.38  135.17   2
  -4  -5   5  519.64  185.32   3
  -3  -5   5   96.95   49.43   3
   3  -5  -5  259.01  121.15   2
   2  -5  -5  104.94   75.71   2
  -2  -5   5   68.87   87.34   3
  -1  -5   510643.39  823.84   3
   1  -5  -512521.91  766.83   2
   0  -5  -5 4292.86  420.96   2
   0  -5   5 3810.77  496.64   3
   1  -5   525993.63 1391.56   3
   2  -5   511417.13  926.75   3
   3  -5   516014.24 1144.67   3
   4  -5   511176.22  969.81   3
   5  -5   5 2629.60  433.15   5
   5  -5   5 2792.55  489.12   3
   6  -5   5  268.89  139.17   5
   7  -5   5  882.35  250.56   5
   8  -5   5 5452.50  636.77   5
   8  -5   5 5929.37  335.65  13
   8   5   5 6283.13  354.33   7
   9  -5   5 6402.53  354.91  13
  10  -5   511024.39  505.14  13
  11  -5   5 8583.29  458.49  13
  12   5   5 5185.73  315.17   7
  12  -5   5 5926.73  361.13  13
  13  -5   5 4949.24  320.91  13
  13   5   5 4906.76  296.90   7
  14  -5   5   41.63   36.86  13
  14   5   5   24.49   36.57   7
 -15   5  -5 3827.04  488.83   8
  15   5   5 3218.86  218.31   7
  15  -5   5 2740.51  216.24  13
 -16   5  -5  139.31  112.11   8
  16   5   5   59.39   38.78   7
 -17   5  -5  136.32  117.22   8
  17   5   5    1.72   25.28   7
 -18   5  -5 2423.27  247.28   8
  18   5   5 2137.42  119.09   7
  19   6  -5  292.21   53.38   7
 -19   6   5  249.29   84.46  10
 -18   6   5  217.74   76.04  10
  18   6  -5  193.25   47.69   7
  17   6  -5  492.40   86.22   7
 -17   6   5  558.89  124.50  10
  16   6  -5 8700.46  397.61   7
 -16   6   5 8817.68  508.13  10
  15   6  -5  136.08   57.62   7
 -14   6   520712.84  791.46   6
  14   6  -520743.46  727.45   7
  13   6  -5 2037.77  209.36   7
 -13   6   5 1960.17  225.82   6
  12   6  -518021.28  701.44   7
 -12   6   517960.08  729.29   6
 -11   6   5  444.87  109.69   6
  11   6  -5  594.23  115.78   7
  10  -6  -5 6372.35  764.35   2
 -10   6   5 7731.20  451.05   6
  10   6  -5 7492.45  440.77   7
  -9  -6   5 1024.69  276.92   3
   9   6  -5 1099.21  167.66   7
   9  -6  -5  974.89  285.28   2
  -9   6   5 1089.76  166.06   6
   8  -6  -5 2090.01  405.80   2
   8   6  -5 2029.88  219.33   7
  -8  -6   5 2076.65  401.28   3
  -8   6   5 2231.82  227.21   6
   7  -6  -5  396.56  139.90   2
  -7  -6   5  395.41  178.12   3
  -6  -6   510914.17  920.10   3
   6  -6  -5 9123.32  811.72   2
  -5  -6   5   22.52   59.49   3
   5  -6  -5   51.01   34.96   2
  -4  -6   515337.82 1072.11   3
   4  -6  -513424.58  936.28   2
  -3  -6   5   27.99   86.32   3
   3  -6  -5   52.97   65.54   2
  -2  -6   522802.32 1289.35   3
   2  -6  -527378.38 1311.66   2
  -1  -6   5  540.30  183.58   3
   1  -6  -5  671.26  186.55   2
   0  -6   526823.49 1422.46   3
   1  -6   5 7068.80  718.31   3
   2  -6   5  102.11  102.57   3
   3  -6   5 6052.99  702.57   3
   4  -6   5 6899.48  770.77   3
   5  -6   5  955.05  275.18   5
   5  -6   5  873.93  120.06  13
   5  -6   5 1082.10  306.66   3
   5   6   5  836.13  140.32   7
   6  -6   516457.87  594.31  13
   6  -6   517071.93 1211.26   5
   6   6   517901.98  680.18   7
   6  -6   517596.21 1298.45   3
   7  -6   5  322.59  165.41   5
   7  -6   5  117.39  119.95   3
   7  -6   5  176.16   61.58  13
   7   6   5  203.48   72.32   7
   8  -6   532298.91  954.97  13
   8   6   535849.73 1036.33   7
   9   6   5 2900.42  247.26   7
   9  -6   5 2513.35  222.17  13
  10  -6   5 4944.14  318.23  13
  10   6   5 5595.79  344.27   7
  11   6   5 3728.14  270.36   7
  11  -6   5 3752.55  275.18  13
  12   6   5  174.18   59.12   7
  12  -6   5  151.93   62.66  13
  13  -6   5 2843.39  232.21  13
  13   6   5 2961.64  218.85   7
 -14   6  -5 1612.09  383.54   8
  14   6   5 1096.35  123.49   7
  14  -6   5 1191.93  138.03  13
  15   6   5 1118.22  117.86   7
  15  -6   5  959.10  115.73  13
 -15   6  -5 1605.53  296.99   8
 -16   6  -5 7024.39  527.46   8
  16   6   5 4568.33  221.16   7
 -17   6  -5  236.82  100.21   8
  17   6   5  339.72   56.56   7
  18   7  -5 5045.08  210.27   7
 -18   7   5 4643.85  313.34  10
  17   7  -5 4866.31  235.92   7
 -17   7   5 5159.39  358.26  10
 -16   7   5 1682.22  219.65  10
  16   7  -5 1658.29  147.96   7
  15   7  -5 1211.82  135.78   7
 -15   7   5 1383.85  203.05  10
  14   7  -5 1259.42  149.44   7
 -14   7   5 1109.97  170.37   6
  13   7  -5   10.85   34.33   7
 -13   7   5   53.12   62.80   6
  12   7  -5  118.91   52.50   7
 -12   7   5  166.70   91.92   6
 -11   7   5 2736.27  286.52   6
  11   7  -5 2714.36  249.15   7
  10   7  -5 4525.90  337.53   7
 -10   7   5 4251.00  363.68   6
  -9   7   5 5678.06  421.10   6
   9   7  -5 5971.82  399.57   7
   8   7  -519870.54  803.49   7
  -8   7   519211.58  817.54   6
  -7   7   5  117.35   54.63   6
   7   7  -5  165.97   76.58   7
  -7  -7   5  256.33  150.88   3
   7  -7  -5 -102.14  105.77   2
   6  -7  -515918.79 1107.20   2
   6   7  -516402.80  733.25   7
  -6   7   516699.60  767.33   6
  -5   7   5  114.30   81.88   6
  -5  -7   5  -49.73   81.77   3
   5   7  -5   65.29   59.51   7
   4  -7  -5  464.96  176.99   2
  -4   7   5  207.97   92.90   6
   4   7  -5  199.57   77.00   7
  -4  -7   5  366.64  155.78   3
  -3   7   5 1208.62  208.37   7
   3  -7  -5 1150.62  260.76   2
  -3  -7   5 1131.48  301.23   3
  -3   7   5 1419.04  224.72   6
  -2  -7   5 2091.43  380.19   3
  -2   7   5 2074.86  270.49   7
  -1   7   5  969.07  183.04   7
  -1  -7   5  738.66  239.54   3
   0   7   5 4867.75  415.94   7
   0  -7   5 4128.02  543.56   3
   1  -7   5  364.16  163.72   3
   1   7   5  528.67  138.88   7
   2  -7   5 3880.21  546.20   3
   2   7   5 4618.40  385.13   7
   3   7   5 3567.72  327.22   7
   3  -7   5 3175.25  504.64   3
   4   7   510142.18  548.93   7
   4  -7   5 8995.55  868.44   3
   5   7   5 9798.56  518.45   7
   5  -7   5 9326.96  428.34  13
   5  -7   5 9139.97  903.66   5
   6  -7   5 3859.55  267.42  13
   6   7   5 3859.04  305.91   7
   7  -7   5 1508.42  167.22  13
   7   7   5 1548.29  192.65   7
   8  -7   5 1611.93  171.36  13
   8   7   5 1720.36  193.38   7
   9  -7   5  404.82   91.13  13
   9   7   5  570.90  113.11   7
  10  -7   5  243.57   67.02  13
  10   7   5  346.58   88.34   7
  11  -7   5  297.79   72.13  13
  11   7   5  328.66   83.07   7
  12   7   511588.14  465.46   7
  12  -7   510964.56  448.56  13
  13  -7   5  868.23  110.46  13
 -13   7  -5 1052.56  238.97   8
  13   7   5  910.17  113.72   7
 -14   7  -510766.38  670.49   8
  14   7   5 8779.32  347.01   7
  14  -7   5 8634.26  348.89  13
  15   7   5 1743.50  127.51   7
 -17   8   5  552.85  102.82  10
  16   8  -5   89.09   27.22   7
 -16   8   5  186.93   80.85  10
 -15   8   5  615.64  143.63  10
  15   8  -5  606.38   85.39   7
  14   8  -5  136.26   51.95   7
  13   8  -5   42.16   40.09   7
 -13   8   5  -24.29   67.99   6
  12   8  -5 1404.09  163.98   7
 -12   8   5 1107.60  189.66   6
 -11   8   5  122.82   86.89   6
  11   8  -5  150.14   57.90   7
 -10   8   5  822.67  179.46   6
  10   8  -5 1121.00  172.52   7
  -9   8   5  117.31   90.48   6
   9   8  -5    4.13   42.69   7
  -8   8   5  119.40   81.31   6
   8   8  -5  135.84   58.48   7
   7   8  -5 2160.19  245.61   7
  -7   8   5 1771.62  260.07   6
  -6   8   5   99.27  113.09   6
   6   8  -5   30.54   50.77   7
  -5   8   5  143.15   93.21   6
   5   8  -5   37.99   66.16   7
   4   8  -5 1287.77  197.06   7
  -4   8   5 1605.32  264.65   6
  -3   8   5 8135.03  585.49   6
   3   8  -5 6430.25  449.26   7
  -2   8   5 6903.44  532.75   6
   2   8  -5 5224.26  401.69   7
  -1   8   5  379.87  142.71   7
  -1   8   5  289.00  120.60   6
   0   8   5 1089.01  207.54   7
   1   8   5 2579.22  308.24   7
   2   8   5 1172.72  201.12   7
   3   8   5  315.03   99.38   7
   4  -8   5  390.98   84.04  13
   4   8   5  356.27  106.83   7
   5  -8   5    0.64   33.15  13
   5   8   5   67.39   57.52   7
   6  -8   5  590.15  101.65  13
   6   8   5  603.75  123.71   7
   7   8   5 1624.45  191.81   7
   7  -8   5 1607.32  164.57  13
   8   8   5  391.84   97.35   7
   8  -8   5  366.33   77.80  13
   9   8   5  239.33   72.36   7
   9  -8   5  186.45   60.74  13
  10   8   5   93.57   50.14   7
  10  -8   5   83.61   41.68  13
  11   8   5 4605.91  271.09   7
  11  -8   5 4689.43  254.02  13
  12  -8   5  392.92   66.11  13
  12   8   5  394.44   72.14   7
  13  -8   5 1174.41  102.99  13
  13   8   5 1384.55  119.69   7
  14   8   5  334.40   56.34   7
 -15   9   5  314.07   89.11  10
  14   9  -5  139.87   35.29   7
 -14   9   5  206.30   89.32  10
  13   9  -5   83.13   38.02   7
  12   9  -5  138.07   52.12   7
 -12   9   5  221.75   97.28   6
  11   9  -5   40.13   38.64   7
 -11   9   5   53.41   59.95   6
  10   9  -5 2062.32  193.50   7
 -10   9   5 1997.88  267.48   6
  -9   9   5  188.27   99.19   6
   9   9  -5  298.88   95.14   7
   8   9  -517657.94  683.59   7
  -8   9   516369.12  853.41   6
  -7   9   5 3064.88  354.88   6
   7   9  -5 2900.58  270.98   7
  -6   9   522622.38 1038.77   6
   6   9  -523036.33  864.49   7
   5   9  -5 5557.44  407.02   7
  -5   9   5 5603.12  486.21   6
   4   9  -5 2226.15  260.81   7
  -4   9   5 2317.82  318.68   6
  -3   9   5 1311.73  235.75   6
  -2   9   5 1671.57  252.19   6
  -1   9   5  259.64  113.90   6
   0   9   511270.35  656.40   7
   0   9   512194.85  663.25   6
   1   9   5 2385.98  282.12   6
   1   9   5 1992.86  256.82   7
   2  -9   516651.48  549.13  13
   2   9   514542.96  713.30   7
   3  -9   5 4456.58  260.42  13
   3   9   5 3667.65  324.94   7
   4  -9   5 5815.04  301.08  13
   4   9   5 5114.92  366.35   7
   5  -9   5 2817.94  200.86  13
   5   9   5 2351.27  233.25   7
   6  -9   5 1636.75  149.24  13
   6   9   5 1464.77  176.30   7
   7   9   5 3479.02  263.36   7
   7  -9   5 3767.74  222.96  13
   8  -9   5 1314.52  124.84  13
   8   9   5 1279.23  150.83   7
   9  -9   5  338.29   61.26  13
   9   9   5  310.38   77.03   7
  10   9   5  927.95  109.56   7
  10  -9   5  932.07   93.51  13
  11   9   5  525.52   84.87   7
  11  -9   5   46.72   24.35  13
  12  -9   5 8151.59  247.41  13
  12   9   5 9716.86  310.78   7
  11  10  -5  298.23   53.43   7
 -11  10   5   92.61   53.93   6
  10  10  -5 2867.51  173.59   7
 -10  10   5 2800.11  253.79   6
  -9  10   5  451.99  116.70   6
   9  10  -5  484.36   80.82   7
  -8  10   5   84.33   77.26   6
   8  10  -5  124.58   60.39   7
  -7  10   5  733.94  164.45   6
  -6  10   5  699.37  172.81   6
  -5  10   5  768.72  171.55   6
  -4  10   5 5644.59  428.57   6
  -3  10   5  185.89   85.39   6
  -2  10   512960.83  644.76   6
  -1  10   5  -45.11   63.79   6
   0 -10   5 6445.09  284.50  13
   0  10   5 5333.44  378.14   6
   1  10   5   -3.33   59.44   6
   1 -10   5   48.07   28.52  13
   2  10   5   24.45   42.87   6
   2 -10   5   13.62   23.55  13
   3 -10   5  697.73   86.10  13
   3  10   5  592.93  118.75   6
   4  10   5 5000.29  319.56   7
   4  10   5 5285.60  332.33   6
   5 -10   5 1386.64  113.38  13
   5  10   5 1209.01  149.82   7
   5  10   5 1336.26  158.06   6
   6 -10   5 8940.32  304.22  13
   6  10   5 8477.22  389.35   7
   6  10   5 8290.41  387.44   6
   7 -10   5 1520.37  107.59  13
   7  10   5 1608.80  150.38   7
   7  10   5 1469.72  146.58   6
   8 -10   5 5365.46  198.51  13
   8  10   5 5488.26  263.74   7
   8  10   5 5279.19  256.16   6
   9 -10   5  372.73   40.23  13
   9  10   5  487.22   66.80   7
   9  10   5  434.57   61.11   6
  -7  11   5 8153.68  351.42   6
  -6  11   5   61.38   39.33   6
  -5  11   5 3155.45  235.04   6
  -4  11   5   81.09   50.62   6
  -3  11   5  401.12   95.35   6
  -2  11   5  846.51  120.89   6
  -1  11   5 1075.16  129.62   6
   0  11   5 3081.42  222.57   6
   1  11   511843.36  456.03   6
   2  11   5 1015.87  120.01   6
   3  11   521572.13  629.30   6
   4  11   5  277.31   62.36   6
   5  11   5 8226.86  309.13   6
   6  11   5 2914.90  155.48   6
 -23   0   6  -33.09   34.01   8
 -22   0   611452.54  423.09   8
 -21   0   6   58.30   40.16   8
 -20   0   621445.35  739.43   8
 -19   0   6  394.44  105.85   8
 -18   0   6 9854.72  515.18   8
 -17   0   6   30.07   47.02   8
 -16   0   6  533.77  121.38   8
 -15   0   6 2297.82  240.23   8
  15   0  -6 2145.33  480.12   4
 -15   0   6 2470.66  246.02  10
 -14   0   655693.64 1478.34   8
 -14   0   657985.71 1491.75  10
  13   0  -6  345.79  186.43   4
  12   0  -695146.45 3255.85   4
  12   0  -6 106747.   3600.   1
  11   0  -6 1186.77  306.89   1
  10   0  -634519.30 1704.44   1
   9   0  -6 1640.10  336.80   1
   8   0  -6 8623.35  750.37   1
   7   0  -610877.91  816.64   1
  -7   0   611014.04  895.50   3
  -6   0   631062.98  909.15   5
  -6   0   631263.11 1444.48   3
  -5   0   6 1610.99  176.27   5
  -5   0   6 1756.06  294.05   3
  -4   0   626281.37  854.98   5
  -4   0   626225.71 1088.55   3
  -3   0   6   60.83   56.36   3
  -2   0   6 1556.28  197.48   5
  -2   0   6 1464.29  192.00   3
  -1   0   6 6007.85  412.57   5
  -1   0   6 5783.33  357.12   3
   0   0   669806.56 1881.92   5
   0   0   668289.67 1591.57   3
   1   0   6  292.27   97.52   5
   1   0   6  263.86   63.50   3
   2   0   6 137512.   2639.   3
   2   0   6 135756.   3272.   5
   3   0   627813.45  706.20   3
   3   0   624675.71 1070.69   5
   4   0   6   99.77   78.05   5
   5   0   627407.48 1180.84   5
   6   0   644441.79 1636.30   5
   6   0   646768.07 1810.90   4
   7   0   611127.10  776.28   5
   7   0   611029.76  858.73   4
   8   0   679645.89 2759.79   4
   8   0   681852.97 2540.39   5
   9   0   6 1524.08  307.57   5
   9   0   6 1669.15  368.98   4
  10   0   628341.44 1655.70   4
  11   0   6 7325.04  316.93  13
  11   0   6 7808.77  390.59  11
  12   0   6 1417.59  169.05  11
  13   0   6 8920.47  458.24  11
 -14   0  -6   55.59   60.09   8
  14   0   6  118.77   67.77  11
 -15   0  -610013.06  526.35   8
  15   0   610695.36  521.71  11
 -16   0  -6 5802.51  371.72   8
  16   0   6 6568.63  392.19  11
 -17   0  -6 1104.59  146.17   8
  17   0   6 1353.70  169.32  11
 -18   0  -6 3432.79  229.73   8
 -19   0  -6  164.20   39.77   8
 -23  -1   6   -7.61   22.96   8
 -23   1   6  183.60   61.44   8
 -22   1   6 1197.30  134.73   8
 -22  -1   6   39.40   28.32   8
 -21  -1   6  293.96   67.34   8
 -21   1   6 1160.16  181.51   8
 -20  -1   6 2911.28  235.45   8
 -20   1   6 6953.37  464.85   8
 -19  -1   6 4564.30  305.90   8
 -19   1   6 5378.08  403.96   8
 -18   1   612025.73  606.48   8
 -18  -1   610402.60  505.49   8
 -17   1   6 4595.46  366.10   8
 -17  -1   6 4300.51  319.43   8
 -17   1   6 4733.00  354.45  10
 -16  -1   614170.98  610.20   8
 -16   1   614240.59  676.28   8
 -16   1   614042.27  625.74  10
 -15   1   6  253.48   75.74  10
  15   1  -6  352.44  215.39   4
 -15   1   6  245.81   95.97   8
 -15  -1   6  218.23   76.34   8
  15  -1  -6  224.44  150.08   4
 -14  -1   6 6159.56  394.93   8
 -14   1   6 5416.69  380.68   8
 -14   1   6 5126.01  327.49  10
  14   1  -6 4935.81  754.87   4
  14  -1  -6 5081.45  668.71   4
  13  -1  -6 1361.78  333.09   4
  13   1  -6 1489.40  382.09   1
  12   1  -6 1269.48  344.93   1
  12  -1  -6 1370.53  310.93   4
  11  -1  -6  344.49  155.25   4
  11   1  -6  155.77  120.40   1
  10   1  -619573.43 1288.07   1
  10  -1  -619237.35 1261.92   1
  10  -1  -619634.84 1121.24   4
  -9  -1   6  249.63  191.96   3
   9  -1  -6  247.34  108.23   4
   9  -1  -6  354.21  170.65   1
   9   1  -6  258.63  111.67   1
   8  -1  -639821.22 1688.38   1
  -8  -1   642112.33 2144.83   3
  -7  -1   6 5312.79  634.32   3
   7  -1  -6 5278.94  546.93   1
  -6  -1   615381.63  566.60   5
   6  -1  -615242.86  902.90   1
   5  -1  -6 7743.48  603.39   1
  -5  -1   6 7540.80  637.59   3
  -4  -1   620361.21 1047.82   3
   4  -1  -620807.82  981.08   1
  -3  -1   6  758.82  132.68   5
  -3  -1   6  723.93  183.30   3
   3  -1  -6  796.06  176.80   1
  -2   1   6  449.76  120.03   5
  -2  -1   6  322.54  114.47   3
  -2  -1   6  378.04  100.52   5
   2  -1  -6  328.42   98.88   1
  -1  -1   6  526.58  144.90   3
  -1  -1   6  355.32   95.22   5
  -1   1   6  445.06  126.48   5
   0  -1   621767.09  911.93   3
   0   1   622997.44  977.73   5
   0  -1   621304.44  853.09   5
   1  -1   624094.11  929.31   3
   1   1   626144.16 1076.68   5
   1  -1   623289.99  936.27   5
   2  -1   614004.64  658.38   3
   2   1   615068.18  814.40   5
   2  -1   614271.97  733.39   5
  -2  -1  -613689.72  525.92   1
   3  -1   623104.41  985.11   5
   3   1   622931.76 1046.52   5
   3  -1   622585.95  848.09   3
   4  -1   637469.66 1406.44   5
   4   1   638383.00 1474.34   5
   4   1   640433.64 1426.11   4
   4  -1   638209.03 1199.10   3
   5   1   6   92.97   91.07   5
   5  -1   6   47.20   60.44   5
   5  -1   6   40.60   42.39   3
   5   1   6  101.45   76.20   4
   6   1   626648.66 1275.45   5
   6  -1   629211.50 1288.83   5
   6   1   630808.01 1380.31   4
   7  -1   6 3195.56  412.81   5
   7   1   6 3173.78  447.01   4
   8  -1   6  243.59  115.61   5
   8   1   6  233.23  121.74   4
   9  -1   610641.97  820.56   5
   9   1   610110.20  909.49   4
  10  -1   6 3829.40  500.96   5
  10   1   6 3621.11  566.92   4
  11  -1   611849.42  438.89  13
  11  -1   611638.07  514.20  11
  11   1   611444.09 1056.91   4
  11  -1   612708.34  529.88  12
  11   1   610940.02  464.39  11
  12  -1   615892.18  543.85  13
  12   1   615492.11  592.51  11
  12  -1   616177.65  641.34  11
  12   1   615161.02 1261.86   4
 -13  -1  -6  234.83   82.13   8
  13   1   6  224.14   76.14  11
  13  -1   6  213.13   84.62  11
  13  -1   6  177.37   57.27  13
 -14  -1  -614459.00  615.53   8
  14   1   613438.18  578.20  11
  14  -1   614599.91  633.62  11
  15   1   6   47.52   48.81  11
 -15  -1  -6   29.25   49.54   8
  15  -1   6  102.18   66.72  11
 -15   1  -6   86.33   63.12   8
 -16  -1  -6 2188.68  200.30   8
 -16   1  -6 2208.46  245.73   8
  16   1   6 2264.04  218.08  11
  16  -1   6 2452.81  240.74  11
  17  -1   6  102.32   53.03  11
 -17  -1  -6    1.58   30.33   8
 -17   1  -6   41.50   54.32   8
 -18  -1  -6   73.51   34.70   8
 -18   1  -6   20.98   37.05   8
 -19   1  -6 1247.42  129.85   8
 -23  -2   612108.97  328.27   8
 -22   2   6 2260.92  220.70   8
 -22  -2   6   -8.81   30.86   8
 -21  -2   610876.62  407.01   8
 -21   2   611756.42  501.49   8
 -20  -2   6  -15.17   50.37   8
 -20   2   6 4722.41  341.81   8
 -19   2   6 3520.04  306.08   8
 -19  -2   6 2735.37  217.72   8
 -18   2   6  971.37  163.62  10
 -18  -2   6  848.23  128.79   8
 -17  -2   6  810.88  149.72   8
 -17   2   6  806.17  140.49  10
 -17   2   6  826.38  160.70   8
 -16  -2   6   89.06   48.82   8
 -16   2   6  153.47   62.84  10
 -16   2   6  150.87   83.87   8
 -15   2   614473.56  642.26  10
 -15   2   615017.83  717.27   8
  15  -2  -615072.59 1170.18   4
  15   2  -614858.70 1441.52   4
 -14  -2   6 1759.74  189.49   8
 -14   2   6 1132.03  184.92   8
 -14   2   6  959.34  141.53  10
  14  -2  -6  973.49  279.08   4
  13  -2  -611046.18  939.83   4
  12   2  -6   38.76   86.01   1
  12  -2  -6   80.43   72.75   4
  11  -2  -613564.30  912.53   4
  11   2  -614622.20 1315.44   1
 -11  -2   617090.77 1614.17   3
 -10  -2   6  712.22  298.68   3
  10  -2  -6  622.09  182.00   4
  -9  -2   634297.24 2073.10   3
   9  -2  -638412.03 1363.63   4
   8  -2  -6  976.10  179.55   4
  -8  -2   6  968.34  292.42   3
   7  -2  -610904.79  829.65   1
   7  -2  -610975.80  562.30   4
   6  -2  -6 8305.82  684.97   1
   6  -2  -6 8124.28  418.20   4
   5  -2  -610769.58  743.36   1
   5  -2  -611668.74  438.02   4
  -4  -2   6 6765.97  667.53   3
   4  -2  -6 6605.91  539.24   1
   4  -2  -6 7567.29  264.41   4
   3  -2  -688105.82 2303.45   1
  -3  -2   692538.13 2857.39   3
  -2  -2   6    2.90   60.70   3
   2  -2  -6  397.84  116.46   1
  -1  -2   692830.13 2670.06   3
   1  -2  -688768.77 2201.54   1
  -1  -2   696098.71 2341.47   5
   0  -2   6 7133.40  570.20   3
   0  -2   6 7511.50  510.65   5
   0  -2  -6 7153.85  430.76   1
   1  -2   620190.04  981.83   3
   1  -2   621033.21  933.88   5
   2  -2   6 9537.44  620.06   5
   2  -2   6 9243.39  635.14   3
   3  -2   6  404.84  134.89   5
   3  -2   6  363.72  119.17   3
   3   2   6  350.90   99.10   4
   4  -2   6 6812.12  567.78   5
   4   2   6 7460.63  524.58   4
   4  -2   6 7300.96  585.93   3
   5  -2   613510.85  853.64   5
   5  -2   613606.69  844.79   3
   5   2   614755.68  831.44   4
   6  -2   6 1256.98  264.69   5
   6   2   6 1439.22  270.47   4
   7  -2   625203.55 1286.35   5
   7   2   626609.84 1330.34   4
   8   2   6  287.47  143.29   4
   8  -2   6  161.30  102.46   5
   9  -2   619400.25 1164.17   5
   9   2   619428.42 1271.25   4
  10   2   6  -78.99  100.24   4
  11  -2   611275.71  450.16  13
  11   2   610442.89  446.74  11
  11  -2   610799.89  510.61  11
  12   2   6 3655.09  262.65  11
  12  -2   6 3500.26  286.01  11
  12  -2   6 3451.72  241.55  13
  13  -2   6 2075.52  221.68  11
  13  -2   6 1872.34  176.84  13
  13   2   6 1871.25  191.00  11
  14  -2   6 6641.42  351.17  13
  14   2   6 7161.56  392.19  11
  14  -2   6 7761.45  451.52  11
  15   2   6  118.66   57.37  11
  15  -2   6   32.46   40.07  11
 -16   2  -6 7098.61  488.82   8
  16  -2   6 8481.12  450.27  11
 -17   2  -6 3017.16  286.60   8
  17  -2   6 3326.69  259.47  11
 -18   2  -6 1728.60  191.67   8
 -19   2  -613277.63  498.60   8
 -22  -3   6   63.27   27.79   8
 -22   3   6    9.38   43.08   8
 -21   3   6 3564.11  288.35   8
 -21  -3   6 1371.75  117.53   8
 -20   3   6  834.16  194.27   8
 -20  -3   6   36.60   31.00   8
 -19  -3   611831.27  491.16   8
 -19   3   631106.73  946.78   8
 -18  -3   6 3114.69  244.29   8
 -18   3   6 3712.23  335.09   8
 -18   3   6 3153.72  293.06  10
 -17   3   620944.53  812.63  10
 -17  -3   617606.78  639.16   8
 -16   3   6 3048.96  312.45   8
 -16   3   6 3315.97  296.25  10
 -15   3   6 8727.90  522.02   8
 -15   3   6 9329.83  500.84  10
 -14   3   6  352.02  101.13   8
 -14  -3   6  390.11   83.27   8
 -14   3   6  417.08   97.07  10
 -13  -3   6 1688.14  169.55   8
 -13   3   6 1624.30  170.24   6
 -12  -3   6 2640.89  573.63   3
 -11  -3   6  124.35  149.77   3
  11   3  -6 -124.95  141.23   1
 -10  -3   6  507.84  249.46   3
  -9  -3   6 2189.60  460.28   3
  -8  -3   6  864.88  300.30   3
  -7  -3   625505.63 1569.18   3
  -6  -3   6 3179.48  519.68   3
  -5  -3   655486.44 2257.05   3
  -4  -3   628287.93 1486.90   3
  -3  -3   610052.06  823.74   3
  -2  -3   617659.10 1064.20   3
  -1  -3   6  993.87  238.52   3
   0  -3   6    4.40   69.74   3
   1  -3   6 8026.76  664.86   3
   2  -3   6 3158.17  386.83   5
   2  -3   6 2792.01  394.81   3
   3  -3   619898.20 1047.07   5
   3  -3   620197.32 1126.63   3
   4  -3   6 1230.71  251.54   5
   4  -3   6 1305.55  275.61   3
   5  -3   614236.84  925.19   5
   5  -3   615625.31 1038.69   3
   6  -3   6 4922.62  552.10   5
   7  -3   6 9110.87  773.39   5
   8  -3   6 6165.42  643.48   5
   9  -3   6 2651.98  436.00   5
  10  -3   6 4961.71  329.24  11
  10  -3   6 5389.53  306.16  13
  10   3   6 5025.57  282.50  11
  11  -3   6  737.18  114.02  13
  11   3   6  682.39  106.00  11
  11  -3   6  739.03  131.03  11
  12  -3   6  103.33   53.52  11
  12  -3   6   76.01   52.99  13
  12   3   6   29.45   34.90  11
  13  -3   6 6029.36  344.77  13
  13  -3   6 7006.46  417.97  11
  13   3   6 6368.54  351.20  11
  14  -3   6  829.36  144.10  11
  14  -3   6  613.28  104.16  13
  15  -3   6 8904.95  463.15  11
  15  -3   6 7435.95  376.09  13
 -16   3  -6 2397.10  294.75   8
  16  -3   6 2453.09  222.36  11
 -17   3  -6 6931.77  463.42   8
 -18   3  -6 5055.34  347.00   8
  18   3   6 5372.89  223.67   7
 -19   3  -6 2996.83  224.32   8
  21   4  -6  645.11   78.94   7
 -21  -4   6  745.42   71.29   8
 -20  -4   6  158.66   46.61   8
 -19   4   6  857.91  160.79   8
 -19   4   6  945.89  158.11  10
 -18   4   6   27.01   47.77   8
 -18   4   6   -8.08   67.35  10
 -18  -4   6   21.78   26.39   8
 -17  -4   6  492.81   86.14   8
 -17   4   6  367.82  125.14  10
 -16  -4   6   77.21   33.27   8
 -16   4   6  205.08   84.21  10
 -15  -4   6 1173.13  136.02   8
 -15   4   6 7533.77  475.53  10
 -14  -4   6 2108.97  178.13   8
 -14   4   6 2000.43  207.83   6
 -13   4   6 1143.07  169.59   6
 -13  -4   6   42.78   32.22   8
 -12  -4   6 3354.88  222.22   8
 -12  -4   6 3663.06  642.17   3
 -12   4   6 3396.86  262.40   6
 -11  -4   6  538.71  248.50   3
 -10  -4   6  911.86  302.48   3
  -9  -4   6 2523.49  480.21   3
  -8  -4   6 3118.71  524.24   3
  -7  -4   6  137.04  125.10   3
  -6  -4   6 4155.99  582.29   3
  -5  -4   6  159.32  105.37   3
  -4  -4   6  765.17  247.53   3
  -3  -4   6  892.20  239.42   3
  -2  -4   6  880.75  228.61   3
  -1  -4   6  781.25  213.83   3
   0  -4   6  -36.89   67.22   3
   1  -4   6   94.58   91.35   3
   2  -4   6 1303.51  293.15   3
   3  -4   6  157.60  121.38   5
   3  -4   6   88.28  110.11   3
   4  -4   6 4871.95  556.39   5
   4  -4   6 5135.65  625.12   3
   5  -4   6  453.04  208.44   3
   5  -4   6  599.92  196.28   5
   6  -4   6   70.98   76.15   5
   6  -4   6   54.93   80.38   3
   7  -4   6  112.32   56.87   5
   7  -4   6   89.73   92.04   3
   8  -4   6  778.53  113.86  13
   8  -4   6  779.19  232.41   5
   8  -4   6  359.17  179.29   3
   9  -4   6  726.83  119.67  11
   9  -4   6  682.13  105.63  13
   9  -4   6  624.09  211.83   5
  10  -4   6  753.98  120.24  13
  10  -4   6  638.26  116.64  11
  11  -4   6 1309.85  171.24  11
  11  -4   6 1412.88  166.38  13
  12  -4   6  619.55  109.27  13
  12  -4   6  636.00  121.82  11
  13  -4   6  486.60  103.96  11
  13  -4   6  374.26   82.59  13
  14  -4   6  419.48   87.64  13
  14  -4   6  482.52  102.05  11
  15  -4   6  379.30   83.26  13
  15  -4   6  388.18   83.46  11
  15   4   6  428.91   78.51   7
 -16   4  -6   77.14   92.15   8
  16   4   6  158.42   42.60   7
  16  -4   6  145.86   48.66  11
 -17   4  -6 1421.44  221.96   8
  17   4   6 1454.84  119.11   7
 -18   4  -6   86.37   73.72   8
 -19   4  -6  134.02   56.07   8
  20   5  -6  409.83   61.04   7
 -19  -5   613553.87  381.98   8
  19   5  -611869.53  421.51   7
 -18   5   6  456.86  112.60  10
 -18  -5   6  346.68   59.85   8
  18   5  -6  419.58   77.17   7
 -17  -5   620478.53  572.13   8
 -17   5   620231.92  801.96  10
 -16  -5   6 1742.06  143.66   8
 -16   5   6 1915.51  227.62  10
 -15  -5   6 9674.56  376.53   8
 -15   5   610110.64  550.54  10
 -14   5   6 4622.97  340.86   6
 -14  -5   6 4804.89  255.84   8
 -13  -5   6 2170.36  167.46   8
 -13   5   6 2130.08  226.47   6
 -12  -5   6 1410.30  382.68   3
 -12  -5   6 1414.96  135.84   8
  12  -5  -6 1354.26  359.33   2
 -12   5   6 1352.48  180.02   6
 -11  -5   6 3207.90  204.28   8
 -11   5   6 3285.21  275.52   6
 -11  -5   6 2970.98  517.15   3
 -10   5   6  193.42   72.96   6
 -10  -5   6  106.52  106.06   3
  -9  -5   618111.73 1276.06   3
  -8  -5   6 9510.64  916.97   3
  -7  -5   623467.80 1435.83   3
  -6  -5   6 4024.18  555.63   3
  -5  -5   612616.53  982.33   3
  -4  -5   6 1079.42  276.94   3
   3  -5  -6 7243.77  610.66   2
  -3  -5   6 6918.64  694.84   3
  -2  -5   6 3086.06  451.99   3
   2  -5  -6 3470.98  408.77   2
  -1  -5   6  624.78  202.64   3
   1  -5  -6  737.05  185.79   2
   0  -5   6 2703.41  423.21   3
   1  -5   6 3713.80  508.40   3
   2  -5   6  402.40  180.84   3
   3  -5   619902.03 1284.72   3
   4  -5   6 4987.89  606.91   5
   4  -5   6 4931.11  637.48   3
   5  -5   632012.52 1625.47   5
   5  -5   632401.14 1745.04   3
   6  -5   611837.67  966.74   5
   6  -5   612573.28 1067.24   3
   7  -5   621546.67 1343.96   5
   7  -5   622916.71  743.39  13
   7  -5   621065.57 1432.60   3
   8  -5   615195.97 1119.26   5
   8   5   616056.35  606.56   7
   8  -5   615195.85  584.84  13
   8  -5   615302.82 1196.02   3
   9   5   6 1564.14  173.94   7
   9  -5   6 1251.95  156.75  13
  10   5   6 1852.91  187.38   7
  10  -5   6 1788.14  191.13  13
  11  -5   6 6528.25  380.82  13
  11   5   6 6532.15  357.31   7
  12  -5   6   27.87   38.38  13
  12   5   6   12.41   34.92   7
  13  -5   6 8188.67  416.32  13
  13   5   6 8718.93  396.35   7
  14   5   6 1687.29  158.67   7
  14  -5   6 1623.87  167.63  13
 -15   5  -610694.20  736.54   8
  15  -5   6 8687.12  390.64  13
  15   5   6 9688.57  376.95   7
 -16   5  -6 6431.62  592.45   8
  16   5   6 5884.81  257.73   7
 -17   5  -6 6390.76  442.07   8
  17   5   6 5443.91  211.76   7
 -18   5  -6 2875.09  235.13   8
  19   6  -6 5497.84  225.17   7
 -19   6   6 6497.11  383.89  10
  18   6  -6   10.83   23.49   7
 -18   6   6   12.00   48.09  10
  17   6  -6 3305.69  211.80   7
 -17   6   6 3575.21  310.72  10
  16   6  -6  143.77   51.06   7
 -16   6   6  288.38   92.21  10
  15   6  -6  306.33   77.27   7
 -14   6   6 2337.06  251.17   6
  14   6  -6 2384.03  216.39   7
  13   6  -625873.97  844.54   7
 -13   6   624783.79  906.53   6
  12   6  -6 1329.81  173.32   7
 -12   6   6 1411.49  201.23   6
  11   6  -638587.37 1140.47   7
 -11   6   636132.96 1139.46   6
  10   6  -6 1509.69  190.18   7
 -10   6   6 1458.32  195.68   6
 -10  -6   6 1322.16  328.19   3
   9  -6  -6 2258.42  438.34   2
   9   6  -6 2656.39  246.80   7
  -9  -6   6 2578.20  453.96   3
  -9   6   6 2738.96  264.25   6
  -8   6   6 1214.79  172.55   6
   8  -6  -6 1067.17  288.88   2
  -8  -6   6 1289.00  326.58   3
  -7  -6   6 2104.72  417.91   3
   7  -6  -6 2140.57  392.16   2
  -7   6   6 2459.09  244.35   6
   6  -6  -6  236.39  118.15   2
  -6  -6   6  554.90  210.14   3
  -5  -6   6 3533.76  520.77   3
   5  -6  -6 3332.09  465.17   2
  -4  -6   6  594.81  213.11   3
   4  -6  -6  654.62  199.20   2
  -3  -6   6 3447.43  488.23   3
   3  -6  -6 3606.06  459.81   2
  -2  -6   6 1657.77  336.83   3
   2  -6  -6 2452.90  369.86   2
  -1  -6   612415.20  953.58   3
   0  -6   6 1467.92  318.60   3
   1  -6   615543.84 1106.25   3
   2  -6   6   46.70   66.93   3
   3  -6   6 3770.43  554.66   3
   4  -6   6 6358.83  737.61   5
   4   6   6 7279.56  427.97   7
   4  -6   6 5972.10  709.21   3
   5  -6   6 1893.16  180.67  13
   5  -6   6 1902.89  406.41   3
   5   6   6 2142.31  218.85   7
   5  -6   6 1545.47  358.60   5
   6  -6   611093.26  478.58  13
   6  -6   610545.37  961.33   5
   6   6   611912.96  537.69   7
   6  -6   611275.20 1013.84   3
   7  -6   630430.35 1693.52   5
   7  -6   630773.70  915.37  13
   7   6   633211.00  981.71   7
   7  -6   629229.42 1683.38   3
   8  -6   6 1986.97  195.43  13
   8   6   6 2134.19  210.48   7
   9   6   612924.28  541.10   7
   9  -6   611800.08  514.25  13
  10  -6   6  262.88   74.59  13
  10   6   6  295.88   81.70   7
  11  -6   6 1047.51  142.45  13
  11   6   6 1119.17  140.75   7
  12   6   6 2639.10  207.28   7
  12  -6   6 2468.25  215.54  13
  13  -6   6  112.44   51.17  13
  13   6   6   50.05   35.63   7
  14  -6   6 4495.12  262.87  13
  14   6   6 4226.75  235.81   7
 -15   6  -6 4888.66  496.01   8
  15  -6   6 3381.87  207.85  13
  15   6   6 3773.44  201.92   7
 -16   6  -6 1958.76  310.57   8
  16   6   6 1812.38  117.31   7
  18   7  -6 6609.05  234.25   7
 -18   7   6 8198.74  434.05  10
 -17   7   6  554.36  129.96  10
  17   7  -6  510.20   71.14   7
  16   7  -612999.08  444.15   7
 -16   7   613031.80  637.06  10
  15   7  -6 1085.00  125.75   7
 -15   7   6 1201.37  193.60  10
  14   7  -6 7059.55  355.17   7
 -14   7   6 6549.84  433.28   6
  13   7  -6   27.33   35.76   7
 -13   7   6    4.20   50.83   6
 -12   7   6  129.39   66.40   6
  12   7  -6  137.66   70.82   7
 -11   7   6 2679.41  291.01   6
  11   7  -6 3067.15  264.63   7
 -10   7   6 3461.49  333.21   6
  10   7  -6 3349.43  286.12   7
   9   7  -6 7060.28  435.49   7
  -9   7   6 6326.22  456.04   6
   8   7  -615622.02  683.68   7
  -8   7   613990.51  696.94   6
  -7   7   6  281.59   95.15   6
   7   7  -6  206.34   79.20   7
   6  -7  -623206.21 1356.73   2
  -6   7   624137.88  971.80   6
  -5   7   6  517.28  131.14   6
  -5  -7   6  383.19  175.03   3
   5  -7  -6  150.00  103.16   2
   4  -7  -611343.74  891.13   2
  -4   7   611813.83  651.83   6
  -3   7   6  898.83  175.77   6
  -3  -7   6  906.56  261.44   3
  -2   7   6   79.44   64.83   6
  -2   7   6   25.45   55.71   7
  -1  -7   6 5149.47  614.54   3
  -1   7   6 6159.93  476.03   7
   0   7   6 3139.67  328.43   7
   0  -7   6 2802.60  455.47   3
   1   7   6 1149.98  192.68   7
   1  -7   6  948.29  257.19   3
   2  -7   611099.21  941.37   3
   2   7   613202.32  670.48   7
   3  -7   6 1181.65  308.17   3
   3   7   6 1112.46  180.73   7
   4  -7   620195.58  673.79  13
   4   7   621793.38  845.48   7
   5  -7   6   56.76   44.11  13
   5   7   6  136.13   83.63   7
   6   7   6 5314.96  361.40   7
   6  -7   6 4836.73  305.67  13
   7  -7   6  873.98  126.39  13
   7   7   6  881.81  141.32   7
   8  -7   6  864.39  126.96  13
   8   7   6  976.11  143.68   7
   9  -7   6  799.40  120.44  13
   9   7   6  773.22  126.48   7
  10   7   6 1195.43  146.78   7
  10  -7   6 1129.46  141.25  13
  11  -7   6 5489.35  309.36  13
  11   7   6 6045.94  324.19   7
  12  -7   6 6770.55  333.70  13
  12   7   6 7571.92  345.08   7
  13  -7   6 5888.14  286.65  13
  13   7   6 6568.98  295.17   7
  14  -7   6 8365.06  318.85  13
  14   7   6 8532.32  311.94   7
  15   7   6   81.95   23.41   7
 -17   8   6  885.62  135.46  10
 -16   8   6 2244.60  243.90  10
  16   8  -6 1797.48  115.11   7
  15   8  -6   68.96   34.24   7
 -15   8   6  146.22   84.41  10
 -14   8   6 5657.19  400.37   6
  14   8  -6 6541.75  296.73   7
  13   8  -6   21.84   39.57   7
 -13   8   6   14.00   53.21   6
  12   8  -618573.40  629.07   7
 -12   8   616564.98  786.93   6
 -11   8   6   47.54   61.73   6
  11   8  -6  -55.46   55.17   7
  10   8  -628097.51  891.61   7
 -10   8   624506.25 1031.28   6
  -9   8   6  706.34  161.72   6
   9   8  -6  852.31  145.36   7
   8   8  -6 7533.29  450.66   7
  -8   8   6 6699.79  511.21   6
  -7   8   6 1139.65  211.31   6
   7   8  -6 1330.01  189.85   7
  -6   8   6  159.14  105.86   6
   6   8  -6  140.87   87.98   7
   5   8  -6 2417.99  262.24   7
  -5   8   6 2210.58  301.43   6
  -4   8   620474.67  959.25   6
  -3   8   6 1592.70  256.45   6
  -2   8   652355.20 1665.76   6
  -1   8   6   66.30   70.17   6
  -1   8   6  128.00   97.14   7
   0   8   633048.73 1233.60   7
   1   8   6 5472.01  435.55   7
   2   8   6 1238.45  196.78   7
   3   8   6 6111.84  427.36   7
   3  -8   6 6394.95  335.44  13
   4   8   6 1177.85  178.89   7
   4  -8   6 1158.40  141.59  13
   5  -8   6 2740.10  218.09  13
   5   8   6 2799.49  262.41   7
   6  -8   6 6149.52  330.06  13
   6   8   6 6511.34  396.97   7
   7   8   6 1088.82  153.12   7
   7  -8   6  909.78  122.50  13
   8  -8   612065.68  468.22  13
   8   8   613038.95  545.71   7
   9  -8   6   64.29   37.43  13
   9   8   6  112.18   56.46   7
  10  -8   617312.19  557.55  13
  10   8   618907.65  619.09   7
  11  -8   6 1433.04  131.63  13
  11   8   6 1555.99  142.67   7
  12  -8   6 9938.70  348.17  13
  12   8   610567.99  372.46   7
  13  -8   6 4276.24  191.31  13
  13   8   6 4407.97  197.74   7
 -15   9   6 3864.34  287.61  10
 -14   9   6  922.18  167.53  10
  13   9  -6  291.78   52.86   7
 -13   9   6  233.78   83.39   6
  12   9  -6  268.11   55.74   7
 -12   9   6  138.34   50.96   6
  11   9  -6  990.63  115.92   7
 -11   9   6  736.63  160.08   6
 -10   9   6  783.51  172.90   6
  10   9  -6  783.82  115.29   7
   9   9  -6 5474.92  327.81   7
  -9   9   6 5218.29  451.60   6
   8   9  -6 6511.83  380.76   7
  -8   9   6 5721.63  480.45   6
   7   9  -6 9570.76  493.84   7
  -7   9   6 8960.02  616.59   6
   6   9  -6 6802.47  423.30   7
  -6   9   6 6417.03  518.45   6
   5   9  -6 4657.26  356.23   7
  -5   9   6 4411.52  425.43   6
  -4   9   6  509.05  158.95   6
  -3   9   6   76.42   78.97   6
  -2   9   6   67.02   90.53   6
  -1   9   6 2474.15  294.80   6
   0   9   6 2643.25  291.66   6
   1   9   6 7680.35  491.98   7
   1   9   6 7837.54  493.60   6
   2  -9   6 7750.95  350.09  13
   2   9   6 7168.75  463.54   7
   2   9   6 7678.39  474.06   6
   3   9   6 4926.28  363.08   7
   3  -9   6 4873.22  271.86  13
   4  -9   6 3592.57  228.66  13
   4   9   6 3349.49  285.02   7
   5   9   6 3841.75  291.56   7
   5  -9   6 3982.16  237.56  13
   6  -9   6  982.03  111.96  13
   6   9   6 1042.42  143.70   7
   7   9   6  426.55   89.89   7
   7  -9   6  396.78   68.38  13
   8  -9   6  315.37   59.38  13
   8   9   6  318.47   70.20   7
   9  -9   6 2994.77  175.90  13
   9   9   6 3112.99  205.23   7
  10   9   6 3479.00  193.15   6
  10  -9   6 3549.35  177.84  13
  10   9   6 3588.34  201.54   7
  11  -9   6 2644.54  131.68  13
  11   9   6 2509.22  143.31   7
 -11  10   6 8577.98  404.83   6
 -10  10   6  994.62  159.21   6
  -9  10   6 2925.46  276.72   6
  -8  10   6 2491.72  268.69   6
  -7  10   6   45.79   75.03   6
  -6  10   6 2123.31  259.73   6
  -5  10   6 1322.07  204.03   6
  -4  10   6  274.56  101.24   6
  -3  10   6 5881.04  416.87   6
  -2  10   6  836.23  152.80   6
  -1  10   6 8548.69  483.67   6
   0 -10   6 1606.45  134.73  13
   0  10   6 1303.31  177.61   6
   1 -10   6 8448.64  328.49  13
   1  10   6 7515.64  427.15   6
   2 -10   6 1447.62  125.13  13
   2  10   6 1268.66  163.63   6
   3 -10   6 3230.82  186.67  13
   3  10   6 2992.76  244.81   6
   4 -10   6 1921.96  137.42  13
   4  10   6 1942.20  186.03   6
   5  10   6  377.40   82.03   6
   5 -10   6  368.77   56.14  13
   6 -10   6 1474.61  109.07  13
   6  10   6 1511.22  147.15   6
   7 -10   6 2963.72  148.39  13
   7  10   6 2813.90  182.67   6
   8  10   6  186.95   42.93   6
   8 -10   6   96.00   24.38  13
  -7  11   6 2674.42  187.37   6
  -6  11   6 1277.62  136.81   6
  -5 -11   6 2918.64  120.79  13
  -5  11   6 2856.06  213.41   6
  -4 -11   6 1108.44   74.55  13
  -4  11   6  995.91  128.71   6
  -3  11   6 1986.36  176.74   6
  -3 -11   6 2142.10  110.55  13
  -2  11   6  211.00   61.45   6
  -2 -11   6  213.45   35.06  13
  -1  11   6  -16.19   50.70   6
  -1 -11   6   53.76   14.85  13
   0 -11   6  383.08   45.25  13
   0  11   6  340.53   71.65   6
   1 -11   6 1863.16  101.19  13
   1  11   6 1760.02  154.23   6
   2  11   6   23.03   35.48   6
   2 -11   6   51.57   19.97  13
   3  11   6 3197.22  192.21   6
   4  11   6 1165.65  105.92   6
   5  11   6 4335.54  191.04   6
 -23   0   7  -24.13   32.75   8
 -22   0   7  653.66  145.27   8
 -21   0   7  -18.17   44.50   8
 -20   0   7   76.28   92.42   8
 -19   0   7   15.18   55.13   8
 -18   0   7   89.15   50.18   8
 -17   0   7    7.32   50.73   8
 -16   0   7    5.65   38.97   8
 -15   0   7  -76.45   63.14   8
 -15   0   7   -7.60   46.93  10
 -14   0   7   66.27   51.12  10
 -14   0   7  -25.93   47.14   8
  13   0  -7   97.96   85.91   4
  12   0  -7  -22.76   80.31   1
  12   0  -7   61.85  106.17   4
  11   0  -7  101.99  113.05   1
  10   0  -7  -36.79   77.17   1
   9   0  -7  215.64  143.52   1
   8   0  -7  -16.18   98.82   1
  -7   0   7    9.28   78.57   3
   7   0  -7   51.11   66.85   1
  -6   0   7  122.19  112.42   3
  -6   0   7   -6.24   23.08   5
  -5   0   7   17.93   59.75   3
  -4   0   7   53.59   44.36   5
  -4   0   7   60.89   46.25   3
  -3   0   7   40.96   36.86   5
  -3   0   7   -6.34   47.50   3
  -2   0   7    0.24   37.89   5
  -2   0   7    2.12   38.83   3
  -1   0   7   51.21   39.67   3
  -1   0   7   55.31   45.74   5
   0   0   7   36.35   48.85   5
   0   0   7   32.32   28.42   3
   1   0   7   83.59   40.08   3
   1   0   7   31.09   59.08   5
   2   0   7   43.74   53.23   5
   2   0   7   -8.52   18.42   3
   3   0   7   19.97   47.83   5
   4   0   7   65.78   56.87   5
   5   0   7   30.74   47.89   5
   6   0   7   47.46   60.58   5
   7   0   7   23.89   65.65   5
   8   0   7  -15.16   49.88   5
   9   0   7  193.08  119.93   5
  10   0   7   33.81   35.44  11
  10   0   7  189.88   58.47  12
  11   0   7   22.53   37.05  11
  11   0   7   17.05   22.03  13
  12   0   7   35.36   33.71  11
  13   0   7   60.42   36.00  11
 -14   0  -7   80.18   44.50   8
  14   0   7   83.74   54.63  11
 -15   0  -7   -5.68   42.98   8
  15   0   7   47.94   48.17  11
 -16   0  -7    0.92   37.34   8
  16   0   7   -6.11   46.25  11
 -17   0  -7  -17.93   30.92   8
 -18   0  -7  -65.22   45.46   8
 -19   0  -7   15.34   17.73   8
 -23  -1   7 1775.14  118.60   8
 -23   1   7 1963.77  134.33   8
 -22   1   7  728.23   98.89   8
 -22  -1   7  689.02   87.25   8
 -21  -1   7  144.17   43.26   8
 -21   1   7  300.27   91.21   8
 -20   1   7  304.54  110.52   8
 -20  -1   7  163.73   64.79   8
 -19   1   7  426.37  115.19   8
 -19  -1   7  333.82   97.38   8
 -18  -1   7 4815.22  326.90   8
 -18   1   7 5285.27  378.31   8
 -17   1   7 4185.20  344.80  10
 -17  -1   7 3736.28  323.16   8
 -17   1   7 3989.01  334.38   8
 -16  -1   711695.75  544.58   8
 -16   1   711089.05  573.51   8
 -16   1   711531.50  569.26  10
 -15   1   7  650.25  129.29   8
  15   1  -7  657.80  292.20   4
 -15  -1   7  597.96  122.03   8
  15  -1  -7  778.69  269.86   4
 -15   1   7  561.22  112.98  10
 -14  -1   720296.60  728.27   8
 -14   1   718936.91  751.28   8
  14   1  -718111.98 1457.50   4
  14  -1  -719953.78 1355.93   4
 -14   1   719126.80  700.53  10
  13  -1  -7  439.83  195.66   4
  13   1  -7  512.83  245.91   1
  12  -1  -716917.56 1165.90   4
  12   1  -716463.61 1314.69   1
  11  -1  -7 8717.02  773.34   4
  11   1  -7 7638.60  846.45   1
  11  -1  -7 7624.91  837.50   1
 -10  -1   7 -146.77  157.39   3
  10   1  -7  -21.47   86.97   1
  10  -1  -7 -124.71   92.42   4
  10  -1  -7   13.37   76.16   1
   9  -1  -7 5683.76  657.03   1
   9   1  -7 5816.26  714.58   1
   9  -1  -7 5747.16  538.76   4
  -9  -1   7 5567.72  803.96   3
   8  -1  -7 8785.83  781.30   1
  -8  -1   7 9647.90  980.15   3
   7  -1  -7  686.72  215.53   1
  -7  -1   7  831.77  258.10   3
   6  -1  -724652.11 1222.44   1
  -6  -1   724072.69 1309.11   3
  -5  -1   7 9602.36  508.54   5
   5  -1  -7 9085.17  702.50   1
  -5  -1   7 8988.40  720.36   3
  -4   1   732797.48 1259.50   5
  -4  -1   730031.15 1018.32   5
   4  -1  -731350.56 1318.86   1
  -4  -1   729705.89 1315.15   3
  -3   1   7 9573.72  617.77   5
  -3  -1   7 9445.43  666.65   3
  -3  -1   7 9243.43  530.43   5
   3  -1  -7 9669.91  662.00   1
  -2   1   730964.13 1193.70   5
  -2  -1   729091.79 1188.74   3
  -2  -1   729442.66 1055.25   5
   2  -1  -729123.01 1171.70   1
  -1   1   718130.28  894.11   5
  -1  -1   717568.22  855.95   3
  -1  -1   717490.48  802.14   5
   0  -1   712449.15  671.12   3
   0   1   712458.82  744.96   5
   0  -1   711270.69  655.25   5
   1  -1   7 1436.83  212.42   3
   1   1   7 1571.21  266.00   5
   1  -1   7 1221.16  217.24   5
   2   1   7  171.42  101.91   5
   2  -1   7  111.47   74.03   5
  -2  -1  -7  143.54   62.24   1
   2  -1   7  125.71   54.38   3
   3  -1   7  249.24  111.45   5
   3   1   7  164.65  105.78   5
   3  -1   7  248.74   81.77   3
   4   1   740834.96 1596.81   5
   4  -1   741577.43 1577.84   5
   5  -1   7  916.68  221.17   5
   5   1   7  742.62  202.92   5
   6   1   732134.26 1480.77   5
   6  -1   734502.53 1505.88   5
   7  -1   7 9363.21  768.05   5
   8  -1   723379.24 1288.05   5
   8   1   723955.95 1406.19   4
   9  -1   711474.19  903.81   5
  10  -1   7 7830.26  334.09  13
  10  -1   7 8381.54  788.42   5
  10   1   7 7160.65  355.51  11
  10  -1   7 7753.94  393.55  11
  10   1   7 7097.57  370.62  12
  11  -1   7 7540.60  406.45  11
  11   1   7 7243.75  371.73  11
  11  -1   7 7528.86  342.88  13
  11  -1   7 8113.46  415.54  12
  12  -1   7 8553.60  448.42  11
  12  -1   7 8417.34  374.78  13
  12   1   7 8182.73  414.81  11
 -13  -1  -7  949.65  147.23   8
  13   1   7 1073.08  151.70  11
  13  -1   7  989.18  149.21  11
 -14  -1  -7 6533.27  383.31   8
  14   1   7 6211.29  373.55  11
  14  -1   7 6487.17  400.60  11
 -15  -1  -7 1016.70  139.57   8
 -15   1  -7  984.68  169.22   8
  15  -1   7 1233.56  170.37  11
  15   1   7 1160.02  157.91  11
 -16  -1  -7 3932.33  256.77   8
 -16   1  -7 3543.77  292.86   8
  16   1   7 4159.50  290.71  11
  16  -1   7 4225.48  308.27  11
 -17  -1  -7 3964.43  231.80   8
 -17   1  -7 3303.36  260.08   8
  17  -1   7 4310.23  290.86  11
 -18   1  -7 6051.70  313.28   8
 -19   1  -7 2448.84  156.64   8
 -23  -2   7  252.03   44.10   8
 -22   2   7 6514.53  307.70   8
 -22  -2   7 5846.00  245.91   8
 -21   2   713471.70  494.68   8
 -21  -2   7  264.75   62.05   8
 -20   2   710457.15  501.15   8
 -20  -2   710245.94  427.64   8
 -19  -2   7   66.14   40.22   8
 -19   2   7  395.37  143.27   8
 -18   2   710889.42  576.01   8
 -18   2   711723.83  611.31  10
 -17  -2   7  292.33   88.74   8
 -17   2   7  306.68  102.94   8
 -17   2   7  272.42   86.95  10
 -16  -2   7 5570.84  436.32   8
 -16   2   7 5037.56  377.13   8
 -16   2   7 5255.74  367.33  10
 -15  -2   7 2930.34  275.77   8
 -15   2   7 2704.03  268.06   8
  15   2  -7 2870.65  635.81   4
 -15   2   7 2945.95  264.25  10
 -14   2   710929.47  551.91   8
 -14   2   711780.35  532.38  10
 -13  -2   7  171.08   58.39   8
 -13   2   7  227.69   68.30  10
  12   2  -735134.27 2026.26   1
  12  -2  -734278.42 1610.57   4
  11   2  -7  408.06  213.69   1
 -11  -2   7  490.91  272.83   3
  11  -2  -7  605.83  183.41   4
 -10  -2   734808.57 2300.58   3
  10  -2  -739563.03 1472.82   4
  -9  -2   7  327.91  218.29   3
   9  -2  -7  305.09  122.74   4
   8  -2  -715262.09 1073.35   1
   8  -2  -716792.81  770.40   4
   7  -2  -7 2373.96  243.54   4
  -7  -2   7 2369.67  252.54   5
   7  -2  -7 2198.12  382.97   1
  -7  -2   7 2128.06  435.34   3
   6  -2  -7  716.36  201.77   1
  -6  -2   7  631.73  133.90   5
  -6  -2   7  768.07  257.52   3
   5  -2  -7 1189.48  254.28   1
  -5  -2   7 1177.34  187.79   5
  -5  -2   7 1442.89  340.11   3
  -4  -2   7 8883.83  791.51   3
   4  -2  -7 8303.23  630.83   1
  -4  -2   7 8421.00  529.41   5
   3  -2  -7 5250.65  466.88   1
  -3  -2   7 5311.15  575.46   3
  -3  -2   7 5299.36  422.71   5
  -2  -2   718332.93 1063.86   3
   2  -2  -717059.77  828.56   1
  -2  -2   718033.03  831.63   5
  -1  -2   7 3967.33  455.91   3
   1  -2  -7 3931.53  356.22   1
  -1  -2   7 3984.73  382.70   5
   0  -2   736914.97 1322.29   5
   0  -2   735919.04 1418.19   3
   0  -2  -736386.66 1183.24   1
   1  -2   7   17.29   43.12   5
   1  -2   7   13.13   47.67   3
   2  -2   722685.39 1026.88   3
   2  -2   725560.54 1147.46   5
   3  -2   7 3955.92  397.66   3
   3  -2   7 4261.28  461.37   5
   4  -2   7  189.70   83.01   3
   4  -2   7  213.90  116.28   5
   5  -2   7 9507.22  753.04   5
   5  -2   7 9318.51  643.25   3
   6  -2   7 1987.32  350.86   5
   7  -2   7 8559.24  771.16   5
   8  -2   715177.78 1052.00   5
   9  -2   7 2045.20  376.85   5
  10   2   7 5446.96  297.13  11
  10  -2   7 5434.63  337.02  11
  10  -2   7 5855.04  304.76  13
  11  -2   7  253.45   81.00  11
  11  -2   7  324.04   76.42  13
  11   2   7  270.76   68.46  11
  12   2   7 5593.31  330.51  11
  12  -2   7 5374.99  357.31  11
  12  -2   7 5578.20  309.03  13
  13  -2   7 3015.87  227.13  13
  13  -2   7 3137.86  270.71  11
  13   2   7 3049.05  243.83  11
  14   2   7 5593.39  339.64  11
  14  -2   7 6031.31  384.89  11
  15  -2   7 9989.82  497.62  11
  15   2   7 9473.15  445.80  11
 -16   2  -7  131.10   79.91   8
  16  -2   7  117.44   51.97  11
 -17   2  -7 3355.01  281.77   8
  17  -2   7 4005.09  269.70  11
 -18   2  -7  824.23  120.61   8
 -19   2  -7 1902.55  152.07   8
 -22  -3   7   27.96   24.61   8
  22   3  -7   10.12   15.22   7
 -21  -3   7  833.85   96.65   8
 -21   3   7 2117.26  196.86   8
 -20  -3   7  304.09   72.70   8
 -20   3   7  416.35   98.82   8
 -19   3   718804.88  741.55   8
 -19   3   718039.30  782.06  10
 -18  -3   7 4508.02  299.60   8
 -18   3   7 3666.03  312.59   8
 -18   3   7 4157.49  345.82  10
 -17   3   711606.65  593.14   8
 -17   3   713723.64  650.36  10
 -16  -3   7   18.02   41.00   8
 -16   3   7  137.20   78.89  10
 -16   3   7  104.41   68.67   8
 -15  -3   7 4457.93  285.76   8
 -15   3   7 4228.83  328.41   8
 -15   3   7 4403.65  335.35  10
 -14  -3   7  269.15   65.77   8
 -14   3   7  228.57   66.73   6
 -14   3   7  277.74   83.71  10
 -13  -3   7 7489.42  367.72   8
 -13   3   7 7527.23  393.64   6
 -12  -3   7  733.64  323.48   3
 -11  -3   7 1869.51  501.92   3
 -10  -3   7  494.64  279.09   3
  -9  -3   7  257.55  189.93   3
  -8  -3   7 1376.73  373.24   3
  -7  -3   716740.38 1294.47   3
  -6  -3   7 7734.65  838.14   3
  -5  -3   755029.03 2308.32   3
  -4  -3   7 1728.23  376.07   3
  -3  -3   731527.99 1586.44   3
  -2  -3   7  541.66  194.97   3
  -1  -3   7  215.53  111.12   3
   0  -3   7 9141.42  721.78   3
   0  -3   710850.86  744.43   5
   1  -3   711818.56  810.53   3
   1  -3   712899.26  829.88   5
   2  -3   710879.01  778.63   3
   2  -3   711344.79  793.86   5
   3  -3   724999.48 1258.03   5
   3  -3   724083.48 1202.24   3
   4  -3   7 2303.36  368.10   5
   4  -3   7 2087.25  347.03   3
   5  -3   713414.79  953.26   5
   5  -3   713954.82  931.52   3
   6  -3   7  200.68  121.62   5
   6  -3   7  -89.78   78.49   3
   7  -3   7 9083.92  813.27   5
   8  -3   7  -74.10   88.65   5
   9  -3   7  335.74  164.89   5
   9  -3   7  314.80   77.46  11
   9  -3   7  251.46   63.01  13
  10   3   7 1598.41  157.74  11
  10  -3   7 1662.46  169.45  13
  10  -3   7 1629.67  181.91  11
  11  -3   7  391.64   87.85  13
  11  -3   7  487.43  102.72  11
  11   3   7  432.11   83.54  11
  12  -3   716232.70  602.26  13
  12   3   716795.12  594.52  11
  12  -3   716007.02  654.65  11
  13  -3   7 1345.73  175.12  11
  13   3   7 1381.53  156.23  11
  13  -3   7 1257.30  149.97  13
  14  -3   7 5769.37  365.97  11
  14  -3   7 5504.62  316.87  13
  15  -3   714992.68  604.29  11
 -16   3  -7  632.10  151.88   8
  16  -3   7  518.33   98.17  11
 -17   3  -7 8284.24  477.86   8
 -18   3  -7  704.99  115.52   8
 -19   3  -7  419.62   78.59   8
 -21  -4   729691.51  603.26   8
  21   4  -719959.43  561.24   7
 -20  -4   7  213.88   50.15   8
  20   4  -7  117.07   42.88   7
 -19  -4   732865.73  778.06   8
 -19   4   725141.06  964.49  10
 -18  -4   7 1125.27  126.59   8
 -18   4   7  999.22  164.89  10
 -17  -4   7 8160.36  363.58   8
 -17   4   7 8739.57  502.29  10
 -16  -4   7  406.19   75.81   8
 -16   4   7  423.05  105.67  10
 -15  -4   7 2591.35  198.37   8
 -15   4   7 2542.37  259.93  10
 -14  -4   7  465.35   84.24   8
 -14   4   7  357.00   93.25   6
 -13  -4   721135.54  667.18   8
 -13  -4   724249.74 1740.78   3
 -13   4   721516.23  765.48   6
 -12  -4   7  787.65  316.60   3
 -12  -4   7  560.42   89.23   8
 -12   4   7  671.81  118.61   6
 -11  -4   739629.10 2262.68   3
 -11   4   740900.68 1124.89   6
 -10  -4   7  146.49  134.06   3
  -9  -4   736441.85 1978.57   3
  -8  -4   7 1948.25  430.22   3
  -7  -4   712618.53 1094.35   3
  -6  -4   7 8040.65  839.13   3
  -5  -4   7    6.82   75.59   3
  -4  -4   7 7170.64  751.57   3
  -3  -4   710483.98  883.81   3
  -2  -4   7 4383.67  546.63   3
  -1  -4   752691.78 2037.70   3
   0  -4   7   91.77   99.39   3
   1  -4   757462.71 2118.71   3
   1  -4   761800.85 2256.22   5
   2  -4   7 4621.28  543.56   5
   2  -4   7 4102.46  519.49   3
   3  -4   729805.81 1485.99   5
   3  -4   729394.43 1485.29   3
   4  -4   715080.10 1036.43   5
   4  -4   715344.23 1065.10   3
   5  -4   7   90.95   61.25   5
   5  -4   7  157.76  115.19   3
   6  -4   713495.82 1021.48   5
   6  -4   713694.55 1044.75   3
   7  -4   722909.51 1365.11   5
   8  -4   7 6760.78  724.00   5
   8  -4   7 6800.29  354.89  13
   8  -4   7 6237.21  350.86  11
   9  -4   722421.19 1377.67   5
   9  -4   721693.77  711.62  13
   9  -4   720219.79  715.74  11
  10  -4   7  397.34   87.00  13
  10  -4   7  403.40   91.03  11
  11  -4   714071.25  587.92  11
  11  -4   714717.64  580.49  13
  12  -4   7 2012.00  195.05  13
  12  -4   7 1915.71  198.86  11
  13   4   7 7793.70  358.98   7
  13  -4   7 7441.80  402.12  11
  14   4   7 8905.59  377.74   7
  14  -4   7 9313.61  439.11  11
  15  -4   7 1534.12  157.51  11
  15   4   7 1713.17  146.89   7
  15  -4   7 1248.14  140.69  13
 -16   4  -713599.59  724.12   8
  16  -4   714882.80  495.82  11
 -17   4  -7  705.83  145.15   8
 -18   4  -7 8233.31  408.62   8
 -20  -5   7   98.30   26.01   8
  20   5  -7   93.17   29.01   7
 -19  -5   7  802.75   77.76   8
 -19   5   7  764.61  150.22  10
  19   5  -7  771.15   92.50   7
 -18  -5   7   96.58   32.27   8
  18   5  -7  146.47   51.16   7
 -18   5   7  120.25   62.68  10
 -17  -5   7 9631.91  356.70   8
  17   5  -710257.11  415.77   7
 -17   5   710291.16  551.55  10
 -16   5   710014.03  547.25  10
 -16  -5   7 9697.87  370.20   8
 -15  -5   712488.47  442.89   8
 -15   5   712728.40  600.65   6
 -15   5   712541.72  624.60  10
 -14  -5   7 7500.01  333.60   8
 -14   5   7 7207.99  439.02   6
 -13  -5   7 3334.18  215.99   8
 -13   5   7 3108.56  279.81   6
 -12   5   7    8.69   34.36   6
 -12  -5   7   34.11   31.62   8
 -11   5   7  251.01   84.78   6
 -11  -5   7  292.60   65.27   8
 -11  -5   7  265.79  164.92   3
 -10  -5   7 2884.28  195.33   8
 -10  -5   7 2385.77  469.27   3
 -10   5   7 2509.98  240.38   6
  -9  -5   7 8433.10  885.03   3
  -9   5   7 9154.72  464.39   6
  -8  -5   720528.89 1402.31   3
  -7  -5   7 8975.68  892.02   3
  -6  -5   7 9340.37  890.17   3
  -5  -5   7 8966.49  851.26   3
  -4  -5   7  314.79  165.99   3
  -3  -5   7 5453.08  643.24   3
  -2  -5   7  436.70  175.31   3
   2  -5  -7  572.10  165.35   2
  -1  -5   7 2244.02  397.59   3
   0  -5   7  981.17  257.27   3
   1  -5   7   88.52   93.21   3
   2  -5   7 5885.52  664.30   3
   2  -5   7 5742.25  668.65   5
   3  -5   716500.69 1150.10   5
   3  -5   715684.84 1127.11   3
   4  -5   7 9702.88  883.84   5
   4  -5   7 9621.16  886.36   3
   5  -5   725829.78 1507.67   5
   5  -5   728958.77  833.94  13
   5  -5   725694.46 1514.26   3
   6  -5   7 4869.50  633.92   5
   6  -5   7 5013.25  304.79  13
   6  -5   7 4927.12  634.19   3
   7  -5   713454.69  545.65  13
   7  -5   712027.26 1025.75   5
   7   5   714294.83  557.98   7
   7  -5   712784.64 1040.55   3
   8  -5   7  309.22   81.73  13
   8  -5   7  467.91  192.02   5
   8   5   7  408.69   85.66   7
   9   5   7    2.75   37.73   7
   9  -5   7   79.08   53.34  13
  10  -5   7 4660.14  298.40  11
  10   5   7 5067.19  308.64   7
  10  -5   7 4374.73  301.68  13
  11  -5   711364.10  478.78  11
  11   5   711202.92  470.30   7
  12  -5   7 2336.95  224.89  13
  12   5   7 2424.37  198.60   7
  12  -5   7 2655.57  215.15  11
  13   5   710071.42  408.95   7
  13  -5   7 8974.32  441.71  13
  14  -5   7 4130.36  264.37  13
  14   5   7 4710.83  247.06   7
 -15   5  -7 2271.37  322.92   8
  15  -5   7 1996.43  167.21  13
  15   5   7 2314.73  153.02   7
 -16   5  -7 1814.46  253.49   8
 -17   5  -7  705.82  133.68   8
  19   6  -7  284.13   44.18   7
 -19   6   7  417.91  108.84  10
  18   6  -7 3744.23  195.29   7
 -18   6   7 3808.90  310.87  10
 -17   6   7  662.12  136.76  10
  17   6  -7  646.23   87.01   7
  16   6  -7  210.87   53.11   7
 -16   6   7  206.84   83.70  10
 -15  -6   7  583.62   75.63   8
  15   6  -7  522.41   92.69   7
 -15   6   7  557.21  125.79   6
 -15   6   7  487.60  116.45  10
 -14  -6   7   92.15   44.59   8
  14   6  -7  136.13   53.82   7
 -14   6   7   85.27   64.92   6
 -13  -6   7 1679.17  140.08   8
 -13   6   7 1711.79  221.63   6
  13   6  -7 1723.37  183.52   7
 -12  -6   719560.92  575.86   8
  12   6  -720360.29  725.37   7
 -12   6   718255.61  773.14   6
 -11   6   7  677.41  142.26   6
 -11  -6   7  689.08   91.54   8
 -10  -6   728794.82  755.65   8
 -10   6   725733.11  942.45   6
  -9  -6   7 2791.58  188.31   8
  -9   6   7 2507.13  259.16   6
  -9  -6   7 2499.23  463.44   3
   9  -6  -7 2310.36  432.84   2
   8  -6  -712074.74  993.14   2
  -8  -6   713979.52 1128.69   3
  -8   6   713271.15  613.10   6
   7  -6  -7 1635.02  342.83   2
  -7  -6   7 1710.49  387.97   3
  -7   6   7 1964.85  220.76   6
  -6  -6   7 4459.71  603.56   3
   6  -6  -7 3873.41  517.09   2
  -6   6   7 4205.44  327.75   6
   5  -6  -7 2555.98  404.65   2
  -5  -6   7 3242.21  509.06   3
  -5   6   7 3096.51  276.33   6
  -4  -6   7 3780.65  546.75   3
   4  -6  -7 3781.32  487.17   2
  -3  -6   7  850.58  263.40   3
   3  -6  -7 1084.24  250.74   2
  -2  -6   713750.31 1040.42   3
  -1  -6   7 1039.74  276.07   3
   0  -6   719462.64 1247.62   3
   1  -6   7  302.33  158.26   3
   2  -6   717369.63 1208.36   3
   2  -6   718408.63 1302.23   5
   3  -6   7 5268.63  659.29   3
   3  -6   7 5836.70  712.05   5
   3   6   7 6699.10  415.41   7
   4  -6   7 7212.52  783.82   3
   4   6   7 9173.81  480.15   7
   4  -6   7 7360.92  806.43   5
   5  -6   7 8289.69  867.81   5
   5  -6   7 8617.39  419.77  13
   5   6   7 9770.86  488.30   7
   5  -6   7 7882.13  831.57   3
   6  -6   7   19.47   28.50  13
   6   6   7   45.49   49.68   7
   7  -6   7 5414.81  335.22  13
   7   6   7 6298.21  368.60   7
   8   6   7 4698.92  309.55   7
   8  -6   7 4128.90  289.02  13
   9  -6   7  533.62  101.90  13
   9   6   7  639.56  111.80   7
  10  -6   722671.25  768.54  13
  10   6   725280.38  771.20   7
  11  -6   7 2157.01  201.71  13
  11   6   7 2383.22  197.33   7
  12  -6   716686.97  610.01  13
  12   6   717618.20  572.87   7
  13  -6   7 3239.74  234.43  13
  13   6   7 3441.08  210.96   7
  14  -6   7 1701.47  151.02  13
  14   6   7 1891.61  138.78   7
 -14   6  -7 1805.18  311.74   8
 -15   6  -7 3635.78  386.45   8
 -16   6  -7   89.57   63.11   8
 -18   7   7 1371.32  181.51  10
 -17   7   7  554.11  123.22  10
  16   7  -7 4248.59  220.01   7
 -16   7   7 4545.37  362.96  10
 -15   7   7 3088.50  306.04  10
  15   7  -7 2840.63  196.28   7
  14   7  -7 8403.60  375.94   7
 -14   7   7 7602.08  475.05   6
  13   7  -7 8568.00  406.64   7
 -13   7   7 7846.72  498.00   6
  12   7  -7 3414.66  260.59   7
 -12   7   7 2991.27  306.43   6
  11   7  -7 1936.55  204.22   7
 -11   7   7 1649.47  225.82   6
 -10   7   7  241.46   87.78   6
  -9   7   7  558.03  137.17   6
  -8   7   7 4679.60  389.98   6
  -7   7   7 1427.33  213.05   6
  -6   7   7 8972.23  558.15   6
  -5   7   7  721.77  161.56   6
   5  -7  -7  331.00  153.31   2
  -5  -7   7  702.13  236.69   3
  -4  -7   711721.04  977.65   3
  -4   7   712186.25  664.94   6
  -3   7   7 1998.50  255.05   6
  -3  -7   7 1690.98  358.80   3
  -2  -7   7 5117.16  643.51   3
  -2   7   7 5761.92  447.43   7
  -2   7   7 5706.87  440.38   6
  -1   7   7 1693.55  243.00   7
  -1  -7   7 1201.16  294.53   3
  -1   7   7 1601.18  226.71   6
   0   7   7   49.97   60.50   7
   0  -7   7  290.77  154.61   3
   1  -7   7 2952.44  482.05   3
   1   7   7 3646.26  337.96   7
   2   7   7 1455.19  209.00   7
   2  -7   7  903.96  283.95   5
   3   7   7 1583.32  208.96   7
   4   7   7 2344.43  246.00   7
   4  -7   7 2179.50  198.31  13
   5  -7   7  951.74  134.90  13
   5   7   7 1090.03  168.34   7
   6  -7   7 8414.69  418.06  13
   6   7   710117.31  498.72   7
   7  -7   7 6511.73  360.32  13
   7   7   7 7739.57  419.97   7
   8  -7   7 5511.29  325.25  13
   8   7   7 6403.07  367.26   7
   9   7   7 6448.67  353.29   7
   9  -7   7 5398.01  316.33  13
  10  -7   7 1236.48  144.97  13
  10   7   7 1562.52  158.21   7
  11  -7   7 1313.78  143.71  13
  11   7   7 1490.12  146.85   7
  12  -7   7  408.34   76.95  13
  12   7   7  417.67   71.49   7
  13  -7   7   37.36   30.59  13
  13   7   7   53.46   31.64   7
 -13   7  -7   92.00  109.40   8
 -14   7  -7 4624.90  376.15   8
  14  -7   7 5554.33  233.68  13
 -17   8   7  461.79  103.52  10
 -16   8   7   20.86   68.66  10
 -15   8   7  172.31   92.14  10
 -14   8   7  382.56  118.10   6
 -13   8   7  367.36  110.57   6
 -12   8   7  189.69   94.04   6
 -11   8   7  297.24  112.78   6
 -10   8   7   42.16   57.17   6
  -9   8   7  483.69  137.76   6
  -8   8   7 2030.00  283.18   6
  -7   8   7  515.42  148.34   6
  -6   8   7 1309.87  229.59   6
  -5   8   7  711.36  164.57   6
  -4   8   7  258.76  123.86   6
  -3   8   7  125.29  103.36   6
  -2   8   7 1789.28  263.60   6
  -1   8   7   18.30   74.05   6
  -1   8   7   98.07   59.38   7
   0   8   7 4886.05  415.73   7
   0   8   7 4760.70  400.59   6
   1   8   7  138.52   81.71   7
   1   8   7  141.37   90.34   6
   2   8   7 1064.70  179.12   7
   3   8   7 1249.83  183.46   7
   3  -8   7 1069.94  135.94  13
   4  -8   7  114.63   56.19  13
   4   8   7   87.03   59.53   7
   5   8   7  526.79  107.51   7
   5  -8   7  507.00   94.01  13
   6  -8   7   48.35   33.91  13
   6   8   7   33.37   35.67   7
   7  -8   7  104.88   45.32  13
   7   8   7  104.92   45.85   7
   8  -8   7  773.18  108.75  13
   8   8   7  960.05  130.46   7
   9  -8   7   40.92   28.79  13
   9   8   7   -5.17   35.54   7
  10  -8   7  170.44   52.28  13
  10   8   7  211.49   54.13   7
  11   8   7  115.87   40.82   7
  11  -8   7  144.85   41.05  13
  12   8   7  261.83   47.48   7
  12  -8   7  235.49   47.94  13
  13  -8   7  403.05   50.17  13
 -15   9   7 3169.50  256.84  10
 -14   9   7 4532.87  344.93  10
 -13   9   7 2181.92  231.08   6
 -12   9   7 1028.94  174.55   6
 -11   9   7   41.34   62.27   6
 -10   9   7  713.95  167.29   6
  -9   9   7   66.62   83.17   6
  -8   9   7  689.30  173.26   6
  -7   9   7  237.26  123.06   6
  -6   9   712448.68  716.31   6
  -5   9   7  736.61  185.70   6
  -4   9   719531.98  907.30   6
  -3   9   7 2543.46  304.05   6
  -2   9   7 8992.48  565.17   6
  -1   9   7 6083.02  442.93   6
   0   9   7  609.29  143.83   6
   1   9   7 2938.65  287.69   6
   2   9   7 5040.21  363.34   7
   2  -9   7 4993.95  271.63  13
   2   9   7 5195.56  368.30   6
   3   9   7   54.27   50.00   6
   3  -9   7  116.43   49.19  13
   3   9   7   85.22   49.53   7
   4  -9   7 7177.89  327.22  13
   4   9   7 7504.28  416.33   7
   4   9   7 7105.47  406.13   6
   5  -9   7 2608.09  186.31  13
   5   9   7 2881.85  237.96   7
   5   9   7 2594.21  229.34   6
   6  -9   7 7774.30  330.53  13
   6   9   7 8600.33  407.67   7
   6   9   7 8515.63  407.10   6
   7   9   7 2373.00  191.24   7
   7  -9   7 2066.21  153.08  13
   7   9   7 2291.49  191.09   6
   8  -9   7 5843.66  259.15  13
   8   9   7 6386.99  301.32   7
   8   9   7 6144.90  294.19   6
   9  -9   7 2966.35  165.97  13
   9   9   7 3186.61  186.39   7
   9   9   7 2961.80  176.53   6
  10  -9   7  230.48   41.88  13
  10   9   7  221.35   41.90   7
  11  -9   7 2326.68  113.94  13
 -12  10   7 2931.13  230.68  10
 -11  10   7 1718.26  172.45   6
 -10  10   7 3304.28  273.02   6
  -9  10   7 1078.10  170.08   6
  -8  10   7 2124.82  241.65   6
  -7  10   7  263.33  107.49   6
  -6  10   7 1706.48  226.07   6
  -5  10   7 2949.48  288.73   6
  -4  10   7   40.19   50.86   6
  -3  10   7 2529.15  259.30   6
  -2  10   7 8421.99  474.64   6
  -1  10   7  730.03  132.03   6
  -1 -10   7  848.67   95.18  13
   0 -10   710712.55  374.42  13
   0  10   7 9667.14  489.69   6
   1 -10   7   47.94   33.06  13
   1  10   7  -40.10   59.79   6
   2 -10   7 3179.09  183.53  13
   2  10   7 2903.50  236.27   6
   3  10   7  306.03   79.61   6
   3 -10   7  339.82   57.78  13
   4  10   7  293.25   73.18   6
   4 -10   7  291.65   52.30  13
   5 -10   7 1985.81  128.12  13
   5  10   7 1904.60  161.63   6
   6 -10   7 3764.74  172.15  13
   6  10   7 3638.17  207.18   6
   7 -10   7 1739.57  104.24  13
   7  10   7 1655.08  120.68   6
   8 -10   7 3408.55  135.03  13
  -7  11   7 9421.92  357.10   6
  -6  11   7  203.50   57.48   6
  -5 -11   7 9621.53  257.28  13
  -5  11   7 9321.80  384.56   6
  -4  11   7   59.80   40.89   6
  -4 -11   7   70.41   20.02  13
  -3 -11   7 3251.18  138.30  13
  -3  11   7 3211.97  213.95   6
  -2 -11   7  925.60   70.31  13
  -2  11   7  819.70  105.96   6
  -1 -11   7  872.47   67.76  13
  -1  11   7  840.12  105.15   6
   0  11   7  907.63  106.03   6
   0 -11   7  927.89   69.15  13
   1  11   7   97.86   38.45   6
   1 -11   7   83.93   19.84  13
   2 -11   7 1755.49   89.44  13
   2  11   7 1846.14  138.05   6
   3  11   7 5142.05  224.95   6
   4  11   7 3195.58  154.64   6
 -23   0   8  245.47   46.05   8
 -22   0   8 6536.87  297.26   8
 -21   0   8   -5.42   51.64   8
 -20   0   8 9003.21  433.26   8
 -19   0   8  161.41   68.68   8
 -18   0   833926.70 1052.39   8
 -17   0   8  325.94   92.22   8
 -16   0   824296.13  867.35   8
 -15   0   8 2482.52  243.68   8
  15   0  -8 2461.17  513.83   4
 -14   0   8  508.58  107.31   8
  14   0  -8  463.43  216.90   4
 -14   0   8  536.67  112.39  10
  13   0  -8 5452.59  716.96   4
  13   0  -8 5523.10  799.88   1
  12   0  -826669.57 1741.05   1
  11   0  -8 6356.50  785.85   1
  10   0  -870524.83 2769.66   1
   9   0  -8  836.93  265.04   1
   8   0  -834848.05 1776.73   1
   7   0  -8 5982.80  682.60   1
  -7   0   8 5739.10  654.71   3
  -6   0   812720.29  913.26   3
  -5   0   811362.33  623.80   5
  -5   0   811280.01  790.92   3
  -4   0   8   43.64   42.86   5
  -4   0   8   48.59   46.91   3
  -3   0   8 8131.41  547.91   5
  -3   0   8 7834.58  552.10   3
  -2   0   813244.42  739.13   5
  -2   0   812980.95  664.90   3
  -1   0   813343.81  763.33   5
  -1   0   813457.29  633.22   3
   0   0   861286.41 1959.13   5
   0   0   866591.74 1634.24   3
   1   0   8 1355.79  248.36   5
   1   0   8 1242.77  154.65   3
   2   0   829948.26 1293.94   5
   3   0   8 1898.83  315.48   5
   4   0   8 6298.45  588.48   5
   5   0   8 6083.90  597.04   5
   6   0   8 4851.11  552.83   5
   7   0   833467.89 1595.43   5
   8   0   8 2580.62  422.00   5
   9   0   827397.11 1507.35   5
   9   0   827785.39  823.83  12
   9   0   826794.08  801.06  11
  10   0   810134.37  464.04  12
  10   0   8 9995.04  452.70  11
  11   0   8  433.38   89.76  11
  12   0   823829.96  805.14  11
  13   0   8 8545.36  450.33  11
 -14   0  -813042.38  588.62   8
  14   0   814494.41  607.86  11
 -15   0  -8 9834.69  476.36   8
  15   0   811264.34  518.87  11
 -16   0  -8  773.48  114.94   8
  16   0   8 1098.68  148.44  11
 -17   0  -8 6866.55  319.69   8
 -18   0  -8  471.69   66.78   8
 -23  -1   8 1820.83  117.31   8
 -23   1   8 2056.67  134.80   8
 -22  -1   8 1661.26  135.83   8
 -22   1   8 1862.49  155.39   8
 -21  -1   8 1016.54  121.33   8
 -21   1   8 1104.95  139.40   8
 -20  -1   8   -2.27   61.29   8
 -20   1   8   52.72   44.13   8
 -19   1   8  357.66   95.85   8
 -19  -1   8  263.74   71.30   8
 -18  -1   8 1039.98  152.18   8
 -18   1   8 1165.12  169.77   8
 -17  -1   8 4277.56  312.06   8
 -17   1   8 4252.97  332.96   8
 -16  -1   8 2263.47  227.99   8
 -16   1   8 2358.27  245.15   8
 -16   1   8 2251.67  244.66  10
 -15  -1   8 7915.00  430.76   8
 -15   1   8 7670.22  447.78   8
 -15   1   8 7919.05  447.79  10
 -14  -1   819613.86  714.48   8
 -14   1   819248.60  743.47   8
  14   1  -819447.99 1518.51   4
  14  -1  -821570.78 1404.27   4
  14   1  -821794.40 1669.86   1
 -14   1   819174.13  710.87  10
 -13   1   8  273.99   73.45  10
 -13  -1   8  228.72   71.98   8
  13   1  -8  246.54  199.19   1
  12  -1  -826427.97 1483.46   4
  12   1  -823929.42 1663.70   1
  11   1  -8 1683.56  424.80   1
  11  -1  -8 1914.34  360.81   4
  11  -1  -8 1653.43  413.12   1
 -10  -1   8 5239.47  823.06   3
  10  -1  -8 5139.52  692.82   1
  10   1  -8 4569.12  680.00   1
  10  -1  -8 5326.12  556.91   4
   9  -1  -8 2580.64  458.83   1
  -9  -1   8 3269.46  621.61   3
   9  -1  -8 2793.30  374.27   4
  -8  -1   8 4692.64  686.94   3
   8  -1  -8 4188.36  561.38   1
  -7  -1   8 3836.76  559.68   3
   7  -1  -8 3612.06  500.75   1
  -6  -1   833979.30 1646.74   3
   6  -1  -834815.42 1589.82   1
  -5  -1   8 2315.31  270.49   5
  -5  -1   8 1884.67  330.83   3
   5  -1  -8 2420.03  381.61   1
  -4   1   827712.70 1190.80   5
  -4  -1   826050.55 1018.31   5
  -4  -1   823532.15 1180.10   3
   4  -1  -826473.28 1275.28   1
  -3   1   8 3164.76  370.62   5
  -3  -1   8 3302.20  340.97   5
  -3  -1   8 3324.94  397.89   3
   3  -1  -8 3525.25  418.40   1
  -2   1   827559.56 1180.76   5
  -2  -1   827734.84 1170.75   3
  -2  -1   826225.68 1075.47   5
   2  -1  -826359.92 1184.93   1
  -1   1   8  125.29   94.25   5
  -1  -1   8   95.82   72.29   5
  -1  -1   8   53.89   35.80   3
   0   1   8 2789.19  367.09   5
   0  -1   8 2731.18  313.88   3
   0  -1   8 2629.93  329.79   5
   1   1   8 3805.41  439.79   5
   1  -1   8 4191.71  372.17   3
   1  -1   8 3654.48  403.48   5
  -1  -1  -8 3754.20  331.84   1
   2   1   8 2690.65  376.21   5
   2  -1   8 2549.28  274.19   3
   2  -1   8 2281.48  327.62   5
   3   1   819707.39 1094.47   5
   3  -1   821178.44 1095.91   5
   4   1   814026.82  927.46   5
   4  -1   814666.54  933.93   5
   5   1   8 9468.92  775.10   5
   5  -1   810932.47  829.15   5
   6   1   811553.38  891.52   5
   6  -1   812768.61  932.74   5
   7  -1   8 4620.92  566.31   5
   8  -1   822135.27 1320.00   5
   9  -1   8  522.85  214.08   5
   9  -1   8  492.08   91.49  11
   9   1   8  541.28   92.32  12
   9   1   8  621.70   98.10  11
  10  -1   8 4566.70  596.72   5
  10  -1   8 4511.30  253.39  13
  10   1   8 4105.53  269.10  11
  10  -1   8 4298.99  294.09  11
  10   1   8 4322.14  292.38  12
  10  -1   8 5094.44  314.27  12
  11   1   8 9367.93  439.44  11
  11  -1   8 9456.73  471.72  11
  11  -1   810608.40  489.92  12
  11  -1   810191.64  409.18  13
  12   1   8 3454.45  263.02  11
  12  -1   8 3570.18  287.40  11
  12  -1   8 3610.19  234.08  13
 -13  -1  -8 7557.80  417.37   8
  13   1   8 7244.32  401.70  11
  13  -1   8 7340.89  418.53  11
 -14  -1  -8 6808.96  379.93   8
  14   1   8 6519.35  377.67  11
  14  -1   8 6770.67  404.99  11
 -15  -1  -8 4426.23  280.99   8
 -15   1  -8 3930.32  315.58   8
  15   1   8 4631.19  304.39  11
  15  -1   8 4653.92  325.20  11
 -16  -1  -8 9880.67  405.69   8
 -16   1  -8 8544.88  440.79   8
  16   1   810111.07  448.98  11
  16  -1   810783.00  487.14  11
 -17   1  -8 1344.51  149.58   8
  17  -1   8 1711.81  172.23  11
 -18   1  -8 2214.15  162.55   8
 -23  -2   8  468.68   53.55   8
 -22  -2   8  364.98   63.10   8
 -22   2   8 1582.35  143.23   8
 -21  -2   817880.55  557.92   8
 -21   2   817781.41  619.26   8
 -20  -2   8   59.30   30.56   8
 -20   2   8  314.44  107.39   8
 -19  -2   823812.17  739.16   8
 -19   2   821813.56  792.27   8
 -18   2   8  701.18  150.11  10
 -18  -2   8  715.71  118.38   8
 -18   2   8  657.44  137.97   8
 -17  -2   8 8304.48  451.24   8
 -17   2   8 7776.50  457.41   8
 -17   2   8 8708.11  502.26  10
 -16  -2   8  594.82  114.28   8
 -16   2   8  478.51  111.72   8
 -16   2   8  555.85  122.27  10
 -15  -2   8   12.08   36.42   8
 -15   2   8   17.02   43.95   8
 -15   2   8   41.41   46.37  10
 -14  -2   8 1166.14  148.10   8
 -14   2   8  903.41  148.02   8
 -14   2   8 1132.12  154.92  10
 -13  -2   8 4232.24  276.42   8
 -13   2   8 4304.52  296.64  10
  13   2  -8 4463.63  745.75   1
  12   2  -8  733.78  316.07   1
  11   2  -811048.81 1160.13   1
 -11  -2   8 9561.19 1212.28   3
 -10  -2   8  296.61  215.76   3
  -9  -2   821837.69 1659.75   3
   8  -2  -8  229.86  149.73   1
  -8  -2   8  111.00  193.27   3
  -7  -2   821886.63 1478.73   3
   7  -2  -823227.32 1320.60   1
  -6  -2   8  824.98  165.97   5
  -6  -2   8  852.18  270.00   3
   6  -2  -8 1179.22  280.87   1
   5  -2  -821803.82 1167.09   1
  -5  -2   822432.81 1388.70   3
  -5  -2   821932.59  928.97   5
   4  -2  -8 7172.54  610.89   1
  -4  -2   8 7437.05  740.80   3
  -4  -2   8 7348.06  523.92   5
   3  -2  -8 1306.68  239.68   1
  -3  -2   8 1295.43  298.49   3
  -3  -2   8 1086.64  205.26   5
   2  -2  -819728.43  946.79   1
  -2  -2   822664.21 1201.72   3
  -2  -2   821183.59  971.34   5
  -1  -2   846412.68 1731.51   3
  -1  -2   843950.36 1535.93   5
   0  -2   8 1675.98  293.72   3
   0  -2   8 1639.18  265.64   5
   0  -2  -8 1612.02  222.44   1
   1  -2   845837.09 1601.25   3
   1  -2   844697.11 1661.25   5
   2  -2   8 1575.25  256.06   3
   2  -2   8 1762.15  303.61   5
   3  -2   829302.26 1166.09   3
   3  -2   831170.28 1432.78   5
   4  -2   811718.08  694.41   3
   4  -2   812921.28  910.15   5
   5  -2   8 5453.36  600.91   5
   6  -2   816556.08 1113.95   5
   7  -2   8 1714.11  359.38   5
   8  -2   8 1826.12  373.12   5
   9  -2   8 1263.36  146.60  12
   9   2   8  998.74  117.36  11
   9  -2   8 1522.85  345.29   5
   9  -2   8 1420.58  141.91  13
   9  -2   8 1195.95  152.36  11
  10  -2   8  816.30  110.31  13
  10  -2   8  898.27  131.76  12
  10   2   8  698.56  105.68  11
  10  -2   8  778.91  124.99  11
  11  -2   8 5901.68  343.91  12
  11  -2   8 5322.66  296.99  13
  11   2   8 5180.88  307.08  11
  11  -2   8 4955.42  336.46  11
  12  -2   8 1199.20  138.22  13
  12   2   8 1226.07  150.63  11
  12  -2   8 1244.10  167.65  11
  13  -2   814190.20  527.02  13
  13   2   814972.29  579.51  11
  13  -2   815272.90  628.32  11
  14   2   8  746.15  117.69  11
  14  -2   8  751.12  128.61  11
 -15   2  -8 8348.51  507.81   8
  15   2   8 9739.82  435.71  11
 -16   2  -8 6042.57  397.14   8
  16  -2   8 7086.90  376.98  11
 -17   2  -8  306.27   82.74   8
  17  -2   8  408.99   83.65  11
 -18   2  -8 9511.11  389.35   8
 -22  -3   8 2634.22  143.01   8
 -21  -3   8 7823.45  286.45   8
 -21   3   8 4792.15  277.24   8
 -20  -3   8 1960.68  161.71   8
 -20   3   8 1394.91  158.89   8
 -19   3   8  403.91  121.24   8
 -19   3   8  780.34  193.04  10
 -18  -3   8  501.64   94.85   8
 -18   3   8  522.95  111.36   8
 -18   3   8  586.49  132.13  10
 -17  -3   8 5586.93  315.66   8
 -17   3   8 4777.08  338.22   8
 -17   3   8 5513.82  395.37  10
 -16  -3   8   66.31   42.04   8
 -16   3   8  152.63   61.84   8
 -16   3   8   84.42   52.66  10
 -15  -3   8 4353.67  283.45   8
 -15   3   8 4585.72  344.81  10
 -14  -3   8  142.09   45.56   8
 -14   3   8   97.06   47.67   6
 -14   3   8  147.20   65.78  10
 -13  -3   816485.16  591.15   8
 -13   3   816614.91  633.58   6
 -13   3   816408.65  651.22  10
  12   3  -8 2834.37  616.98   1
 -12  -3   8 2785.41  668.38   3
 -12  -3   8 2416.74  197.81   8
 -12   3   8 2649.94  226.63   6
 -11  -3   810969.11 1254.18   3
 -10  -3   8 4259.54  733.51   3
  -9  -3   8  310.42  188.47   3
  -8  -3   8 3360.77  597.50   3
  -7  -3   8  216.22   97.76   5
  -7  -3   8  401.09  201.83   3
  -6  -3   8 2806.44  515.14   3
  -6  -3   8 2663.85  334.17   5
  -5  -3   814757.79 1169.82   3
  -5  -3   814429.43  831.51   5
  -4  -3   8   65.88   59.28   5
  -4  -3   8  130.19  124.34   3
  -3  -3   822939.01 1365.41   3
  -3  -3   823698.39 1130.95   5
  -2  -3   813152.59  974.94   3
  -2  -3   813461.02  840.15   5
  -1  -3   821476.54 1215.95   3
  -1  -3   822587.06 1133.07   5
   0  -3   825099.82 1271.62   3
   0  -3   827207.29 1280.22   5
   1  -3   8 7577.15  649.12   3
   1  -3   8 8356.12  689.65   5
   2  -3   8 9221.82  711.22   3
   2  -3   810340.77  796.98   5
   3  -3   8 1919.48  319.59   3
   3  -3   8 2030.30  360.34   5
   4  -3   8  347.55  136.90   3
   4  -3   8  427.62  151.97   5
   5  -3   817267.07 1018.06   3
   5  -3   818598.54 1192.38   5
   6  -3   8 3692.40  527.93   5
   7  -3   814831.38 1105.95   5
   8  -3   813378.11 1062.71   5
   8  -3   812601.10  523.95  11
   8  -3   813346.32  492.78  13
   9  -3   8 6106.58  709.08   5
   9  -3   8 6306.52  332.00  13
   9  -3   8 5728.45  347.53  11
  10   3   8 1609.95  158.33  11
  10  -3   8 1398.57  171.41  11
  10  -3   8 1425.24  157.33  13
  11  -3   8 1463.44  158.75  13
  11   3   8 1552.48  159.74  11
  11  -3   8 1351.53  172.05  11
  12  -3   8  182.26   51.46  13
  12   3   8  192.57   53.39  11
  12  -3   8  196.20   71.03  11
  13  -3   8   75.29   43.51  13
  13   3   8  126.08   57.79  11
  13  -3   8  121.77   52.58  11
  14  -3   8 5337.22  298.41  13
  14  -3   8 5847.20  355.74  11
  15  -3   8  736.58  120.97  11
 -16   3  -8  157.86   87.92   8
  16  -3   8  209.30   59.38  11
 -17   3  -8 3612.46  280.77   8
 -18   3  -8 1358.94  143.49   8
 -21  -4   8 1122.61   87.96   8
 -20  -4   8 1799.37  134.94   8
  20   4  -8 2224.94  147.88   7
 -19  -4   8  106.44   47.50   8
 -19   4   8  264.58  111.48  10
 -18  -4   8 2805.57  189.22   8
 -18   4   8 3115.67  295.40  10
 -17  -4   8  792.73  107.22   8
 -17   4   8  809.87  153.74  10
 -16  -4   8  593.15   90.44   8
 -16   4   8  734.40  143.60  10
 -15  -4   8   86.47   34.15   8
 -15   4   8   78.61   68.23  10
 -14  -4   812152.01  474.32   8
 -14   4   811879.62  580.35  10
 -14   4   812025.89  563.88   6
 -13  -4   8 2491.60  196.79   8
 -13   4   8 2540.65  243.59   6
 -12  -4   8   78.85  132.90   3
 -12  -4   8    3.13   31.55   8
 -11   4   8   55.10   50.77   6
 -11  -4   8    8.70   30.98   8
 -11  -4   8  -10.91   71.52   3
 -10  -4   8 1776.38  451.61   3
  -9  -4   8   82.66  108.97   3
  -8  -4   8 3056.65  556.79   3
  -7  -4   8 3935.22  622.12   3
  -6  -4   8   85.20  104.97   3
  -5  -4   8 3997.49  600.25   3
  -4  -4   8 6553.41  743.77   3
  -3  -4   8 1381.69  324.83   3
  -2  -4   8  156.43   67.80   3
  -1  -4   8 4616.76  565.56   3
  -1  -4   8 4818.60  558.59   5
   0  -4   8 6247.65  647.98   3
   0  -4   8 6966.31  682.35   5
   1  -4   8  103.56   91.33   5
   1  -4   8  125.79  121.55   3
   2  -4   8  239.78  133.85   5
   2  -4   8  177.68  121.62   3
   3  -4   8   21.04   60.03   5
   3  -4   8   48.35   81.58   3
   4  -4   8   74.70   89.03   5
   4  -4   8  251.96  134.68   3
   5  -4   8  486.63  196.30   5
   5  -4   8  466.12  175.24   3
   6  -4   8 1342.16  146.97  13
   6  -4   8 1213.77  313.74   5
   7  -4   8   78.82   34.83  13
   7  -4   8   85.74   26.22  11
   8  -4   8 6027.36  719.93   5
   8  -4   8 6801.90  358.14  13
   8  -4   8 6474.33  359.52  11
   9  -4   8 1505.96  165.42  13
   9  -4   8 1407.63  165.99  11
  10  -4   8 3584.99  262.59  13
  10  -4   8 3541.64  269.25  11
  11  -4   8   13.26   27.78  13
  11  -4   8   37.72   33.70  11
  12  -4   8 2961.52  243.79  11
  12  -4   8 2947.01  235.28  13
  13  -4   8  769.50  116.55  13
  13  -4   8  970.28  134.88  11
  14  -4   8   40.89   36.49  13
  14  -4   8   24.72   32.11  11
 -15   4  -8 1051.91  208.00   8
  15  -4   8 1122.56  126.62  11
  16  -4   8  815.00   95.97  11
 -16   4  -8  809.15  165.40   8
 -17   4  -8  115.00   59.51   8
 -20  -5   8   38.23   20.46   8
 -19  -5   8   43.44   28.88   8
 -19   5   8   54.25   72.75  10
 -18  -5   8 2457.44  153.13   8
  18   5  -8 2769.45  181.38   7
 -18   5   8 2787.03  271.67  10
 -17  -5   8  974.27  101.66   8
  17   5  -8 1142.17  124.99   7
 -17   5   8 1051.42  175.40  10
 -16  -5   8 1481.12  135.04   8
  16   5  -8 1591.44  155.36   7
 -16   5   8 1558.88  210.83  10
 -15  -5   814026.52  479.08   8
 -15   5   813950.73  637.71   6
 -15   5   813787.96  661.10  10
 -14  -5   8 4658.22  257.10   8
 -14   5   8 4341.11  338.09   6
 -13  -5   821599.01  649.64   8
 -13   5   821563.45  816.71   6
 -12  -5   8 3423.08  223.62   8
 -12   5   8 3457.23  296.83   6
 -11  -5   813858.85  491.21   8
 -11  -5   814104.93 1237.24   3
 -11   5   813949.20  616.64   6
 -10  -5   8 5640.13  287.83   8
 -10  -5   8 5404.62  728.69   3
 -10   5   8 5917.40  375.89   6
  -9  -5   8 2187.08  170.85   8
  -9  -5   8 2262.49  459.78   3
  -9   5   8 2204.78  221.80   6
  -8   5   8  264.51   82.64   6
  -8  -5   8  360.71  190.13   3
  -7  -5   8 6328.45  773.40   3
  -6  -5   8  553.71  223.21   3
  -5  -5   823262.63 1452.28   3
  -4  -5   8 3420.71  530.17   3
  -3  -5   820994.05 1339.84   3
  -2  -5   8 4050.95  561.17   3
  -1  -5   818886.44 1228.51   3
   0  -5   8 3732.60  524.02   3
   0  -5   8 3992.20  557.24   5
   1  -5   8 9207.56  839.76   3
   1  -5   8 9143.56  855.37   5
   2  -5   8 4766.79  598.47   3
   2  -5   8 5116.25  640.57   5
   3  -5   8  830.14  246.41   5
   3  -5   8  867.85  251.42   3
   4  -5   8 4722.55  606.56   3
   4  -5   8 4917.33  297.72  13
   4  -5   8 3951.90  568.19   5
   5  -5   810379.22  906.79   3
   5  -5   810065.56  942.37   5
   5  -5   811499.98  484.65  13
   6  -5   8    5.16   44.16  13
   6  -5   8  -36.12   78.95   5
   6  -5   8   28.66   76.15   3
   6  -5   8   23.48   27.52  11
   7  -5   818984.44  684.58  13
   7  -5   819037.82 1337.34   5
   7  -5   821024.89  674.07  11
   8  -5   8 2451.28  219.71  13
   8  -5   8 2713.34  217.99  11
   9  -5   812136.12  530.98  13
   9  -5   814266.66  538.69  11
  10  -5   820503.91  736.01  13
  10  -5   822999.06  721.71  11
  11  -5   8 4378.85  297.17  13
  11  -5   8 5172.63  303.55  11
  12  -5   812253.33  524.69  13
  12  -5   814718.86  521.68  11
  13  -5   8   81.62   42.19  13
  13  -5   8  207.20   58.43  11
  14  -5   8   85.64   35.25  13
  14  -5   8  121.07   37.67  11
 -15   5  -8 3617.77  368.59   8
 -16   5  -8   67.38   68.89   8
 -19   6   8 7357.14  426.22  10
 -18   6   8   85.52   64.52  10
 -17   6   8 8866.64  503.01  10
 -16  -6   8  249.93   49.80   8
 -16   6   8  168.60   78.52  10
 -15  -6   8 2402.46  157.10   8
 -15   6   8 2330.85  249.94   6
 -15   6   8 2172.15  252.23  10
 -14  -6   8 1629.58  136.37   8
 -14   6   8 1597.01  213.55   6
 -13  -6   8 3352.54  204.89   8
 -13   6   8 3376.70  309.71   6
 -12  -6   8  982.50  115.14   8
 -12   6   8  988.95  169.78   6
 -11  -6   813666.04  470.55   8
 -11   6   812056.37  610.83   6
 -10  -6   8 1933.27  158.85   8
 -10   6   8 1561.80  209.30   6
  -9   6   8 8806.76  503.26   6
  -8   6   8  352.15  104.55   6
   8  -6  -8  158.36  122.45   2
  -8  -6   8  405.89  194.53   3
   7  -6  -8 6464.33  692.26   2
  -7  -6   8 7279.56  806.73   3
  -7   6   8 7144.59  436.35   6
   6  -6  -8 2072.86  380.27   2
  -6  -6   8 2293.57  437.43   3
  -6   6   8 2352.84  244.95   6
   5  -6  -8  576.01  188.95   2
  -5   6   8  697.30  132.48   6
  -5  -6   8  401.86  188.70   3
  -4  -6   8 2759.81  481.56   3
   4  -6  -8 2657.81  411.32   2
  -4   6   8 2848.63  267.93   6
  -3  -6   8 1463.72  354.44   3
  -3   6   8 1711.01  207.09   6
  -2  -6   8  937.63  271.75   3
  -2   6   8 1356.63  181.25   6
  -1  -6   8 4139.60  584.43   3
  -1   6   8 5585.31  377.36   6
   0  -6   8 2108.45  418.01   3
   0  -6   8 1589.29  387.59   5
   1  -6   8 7588.15  792.71   3
   1  -6   8 7878.45  831.74   5
   2  -6   8 2077.58  428.20   5
   2  -6   8 1926.04  399.00   3
   3  -6   812044.91 1002.26   3
   3  -6   811968.84 1047.61   5
   4  -6   8   -5.26   59.84   5
   4  -6   8  -62.42   88.88   3
   5  -6   8 2057.75  198.70  13
   6  -6   8 4335.35  299.92  13
   6   6   8 5623.80  342.28   7
   7  -6   8  713.41  119.34  13
   7   6   8  892.56  130.31   7
   8  -6   8 8392.99  429.41  13
   8   6   810449.00  459.60   7
   9  -6   8 4254.53  293.56  13
   9   6   8 5286.28  307.54   7
  10  -6   8 4883.39  312.79  13
  10   6   8 5607.19  307.25   7
  11   6   8 8342.93  361.59   7
  11  -6   8 7236.32  377.62  13
  12  -6   8  116.87   56.65  13
  13  -6   8 2844.67  202.08  13
 -14   6  -8 3970.20  425.13   8
  14  -6   8 3401.24  204.85  13
 -15   6  -8  389.62  145.96   8
 -18   7   8 2046.83  218.78  10
 -17   7   8  252.40   88.25  10
 -16   7   811034.02  582.27  10
 -15   7   8  241.31   97.74  10
 -14   7   8 8743.92  510.89   6
 -13   7   8  448.32  118.96   6
 -12   7   8 6605.64  459.40   6
 -11   7   8  131.22   96.12   6
 -10   7   8 1478.71  218.74   6
  -9   7   8  753.28  155.11   6
  -8   7   8  711.99  161.23   6
  -7   7   8 3860.50  357.75   6
  -6   7   8 8806.02  551.05   6
  -5   7   8 8476.87  542.70   6
  -4   7   823552.81  952.69   6
  -3   7   8  624.11  145.58   6
  -2   7   816099.63  749.90   6
  -1   7   8 3329.22  328.26   7
  -1   7   8 3055.69  304.45   6
   0   7   8  664.36  134.80   6
   0   7   8  859.55  164.87   7
   1   7   8 5036.81  384.65   7
   2   7   8 2165.14  238.22   7
   3   7   8 5854.27  393.41   7
   4  -7   8 7953.68  401.80  13
   4   7   8 9872.82  499.22   7
   5  -7   8 5733.58  336.79  13
   5   7   8 6604.06  389.31   7
   6  -7   816230.40  618.68  13
   6   7   820069.76  706.41   7
   7   7   8  522.27   98.60   7
   7  -7   8  349.56   83.65  13
   8  -7   8 4202.08  278.05  13
   8   7   8 4912.72  300.68   7
   9   7   8  713.28  107.03   7
   9  -7   8  534.36   97.46  13
  10   7   8  360.12   67.67   7
  10  -7   8  275.93   69.45  13
  11  -7   8 4055.60  247.51  13
  11   7   8 4867.63  243.57   7
  12  -7   8   74.65   38.24  13
 -13   7  -8 9850.22  615.17   8
  13  -7   810451.76  350.61  13
 -17   8   8  232.78   76.43  10
 -16   8   8 2726.05  264.53  10
 -15   8   8 1245.43  190.24  10
 -14   8   8   81.16   67.73   6
 -14   8   8   75.19   74.54  10
 -13   8   8 1523.51  215.68   6
 -12   8   8 4504.99  382.41   6
 -11   8   8  201.71   88.69   6
 -10   8   812633.88  691.18   6
  -9   8   8  276.91  118.04   6
  -8   8   824990.39 1048.01   6
  -7   8   8  370.13  131.41   6
  -6   8   817377.79  856.23   6
  -5   8   8 3786.23  382.39   6
  -4   8   8 1721.03  258.58   6
  -3   8   8 8639.84  567.60   6
  -2   8   8 6914.71  494.23   6
  -1   8   8 7480.43  500.63   6
   0   8   828291.54 1037.73   7
   0   8   825627.38  966.21   6
   1   8   8  392.29  109.32   6
   1   8   8  381.67  115.06   7
   2   8   833850.27 1101.26   7
   2   8   830504.69 1021.13   6
   3  -8   8 3353.65  238.31  13
   3   8   8 3824.88  308.20   7
   3   8   8 3616.61  300.12   6
   4   8   812189.21  549.25   7
   4  -8   810099.11  438.26  13
   5   8   812059.19  525.64   7
   5  -8   8 9779.54  429.34  13
   6   8   8  360.11   80.49   7
   6  -8   8  280.67   70.36  13
   7  -8   8 6292.63  319.10  13
   7   8   8 7397.00  367.30   7
   8  -8   8  882.24  112.80  13
   8   8   8  926.22  116.05   7
   9  -8   8 2400.59  178.11  13
   9   8   8 2857.90  190.50   7
  10  -8   810389.67  380.81  13
  10   8   811853.87  385.60   7
  11  -8   8  881.32   90.89  13
  12  -8   8 8306.99  275.71  13
 -15   9   8 2344.42  208.72  10
 -14   9   8 1992.76  216.61  10
 -13   9   8 3061.73  270.70   6
 -13   9   8 3405.46  304.46  10
 -12   9   8  886.81  157.31   6
 -11   9   8  639.16  149.88   6
 -10   9   8  256.56  107.73   6
  -9   9   8  410.35  139.19   6
  -8   9   8 1031.64  196.29   6
  -7   9   8 4180.01  393.88   6
  -6   9   8 3988.29  386.31   6
  -5   9   8 7249.75  518.05   6
  -4   9   8 5480.49  439.63   6
  -3   9   8 2851.92  311.89   6
  -2   9   8 2517.99  280.44   6
  -1   9   8  682.02  145.12   6
   0   9   8  313.69   97.35   6
   1   9   8  409.09  103.94   6
   1  -9   8  403.85   75.97  13
   2  -9   8 1889.91  161.01  13
   2   9   8 1834.54  204.54   6
   3   9   8 3921.05  283.69   7
   3  -9   8 3397.91  216.29  13
   3   9   8 3543.41  275.79   6
   4  -9   8 5073.66  265.72  13
   4   9   8 5917.28  339.47   7
   4   9   8 5482.53  331.81   6
   5  -9   8 4504.77  242.67  13
   5   9   8 5470.41  306.95   7
   5   9   8 5106.94  303.24   6
   6  -9   8 7905.00  321.16  13
   6   9   8 9267.51  390.14   7
   6   9   8 8927.64  386.41   6
   7   9   8 2226.28  163.88   7
   7  -9   8 1975.62  143.49  13
   7   9   8 2217.27  166.86   6
   8  -9   8 1310.50  110.57  13
   8   9   8 1441.45  116.96   7
   8   9   8 1477.49  118.82   6
   9  -9   8  333.55   50.80  13
  10  -9   8  379.64   47.02  13
 -12  10   8  715.96  103.68  10
 -11  10   8 6507.63  332.17   6
 -10  10   8  164.75   68.19   6
  -9  10   817536.12  684.92   6
  -8  10   8  558.43  121.38   6
  -7  10   8 8047.82  464.85   6
  -6  10   8 2985.58  280.51   6
  -5  10   8  208.35   74.85   6
  -4  10   8 3343.37  290.13   6
  -3  10   8  300.05   95.65   6
  -2  10   8  849.19  140.52   6
  -1 -10   8 1042.35  103.42  13
  -1  10   8  944.25  143.66   6
   0  10   8   60.50   46.02   6
   0 -10   8   60.27   32.42  13
   1 -10   8 8290.67  309.88  13
   1  10   8 7785.56  394.04   6
   2  10   8  500.78   91.77   6
   2 -10   8  562.05   74.10  13
   3 -10   810644.58  346.51  13
   3  10   810522.89  427.69   6
   4  10   8 1270.41  128.46   6
   4 -10   8 1268.13  101.34  13
   5 -10   8 7359.81  255.63  13
   5  10   8 7405.16  302.91   6
   6 -10   8 2411.57  125.31  13
   6  10   8 2083.34  132.70   6
   7 -10   8  262.20   36.84  13
  -6  11   8   66.76   31.91   6
  -5  11   8 1635.40  137.73   6
  -4 -11   8 2168.68  102.78  13
  -4  11   8 2169.28  162.89   6
  -3 -11   8 4109.52  153.53  13
  -3  11   8 4085.57  225.90   6
  -2 -11   8 1152.26   76.43  13
  -2  11   8 1127.22  115.18   6
  -1 -11   8 1348.04   81.79  13
  -1  11   8 1375.86  123.75   6
   0 -11   8 1361.04   80.38  13
   0  11   8 1494.36  124.76   6
   1  11   8  252.27   51.27   6
   2  11   8 1040.19   90.30   6
 -23   0   9   24.07   25.57   8
 -22   0   9    2.76   29.76   8
 -21   0   9  -52.87   57.74   8
 -20   0   9  -30.31   50.39   8
 -19   0   9  -65.88   70.02   8
 -18   0   9   58.30   63.08   8
 -17   0   9   39.98   52.10   8
 -16   0   9   32.66   44.57   8
 -15   0   9   12.29   39.04   8
 -14   0   9    0.86   47.66   8
  14   0  -9   17.94   80.13   4
 -14   0   9   32.48   36.40  10
  13   0  -9   98.30  130.16   1
 -13   0   9   15.73   45.03   8
  13   0  -9   49.94   88.99   4
 -13   0   9   23.52   29.83  10
  12   0  -9   63.82  108.44   1
  11   0  -9  -73.49  133.50   1
  10   0  -9   43.96   90.22   1
   9   0  -9  110.97  118.41   1
   8   0  -9   55.97  106.49   1
  -7   0   9   46.56  165.12   3
   7   0  -9   15.86   72.80   1
  -6   0   9   46.59   56.27   3
  -6   0   9   18.54   38.20   5
  -5   0   9   66.97   88.72   3
  -5   0   9   64.37   59.69   5
  -4   0   9   60.56   55.74   5
  -4   0   9   47.91   79.29   3
  -3   0   9   41.11   41.56   5
  -3   0   9   -1.65   40.86   3
  -2   0   9   38.67   47.46   5
  -2   0   9   17.47   34.89   3
  -1   0   9 -182.07   95.16   5
  -1   0   9  -47.28   44.47   3
   0   0   9   74.18   66.74   5
   0   0   9   13.58   29.06   3
   1   0   9   72.75   62.91   5
   2   0   9   13.63   63.16   5
   3   0   9    2.64   61.59   5
   4   0   9  105.07   87.71   5
   5   0   9  -37.99   63.97   5
   6   0   9   13.15   42.94   5
   7   0   9   -7.71   42.06   5
   8   0   9   42.44   65.35   5
   8   0   9   -0.68   27.11  12
   8   0   9   10.31   36.73  11
   9   0   9    7.69   33.94  12
   9   0   9   31.27   38.01  11
  10   0   9    5.35   37.63  12
  10   0   9   32.89   44.30  11
  11   0   9   31.06   37.59  11
  12   0   9   48.53   31.67  11
  13   0   9    6.03   48.36  11
 -14   0  -9   50.46   51.92   8
  14   0   9   54.74   58.32  11
 -15   0  -9  -57.36   52.35   8
  15   0   9  -17.61   40.69  11
  16   0   9   25.69   42.42  11
 -16   0  -9   14.97   33.48   8
 -17   0  -9  -16.03   32.20   8
 -23  -1   9 1096.01   86.15   8
 -22  -1   9 6742.52  279.88   8
 -22   1   9 7010.30  305.23   8
 -21  -1   9 2329.58  180.89   8
 -21   1   9 2356.16  194.55   8
 -20  -1   9 3713.47  254.49   8
 -20   1   9 3625.38  264.47   8
 -19  -1   9 1049.85  153.89   8
 -19   1   9  986.20  145.14   8
 -18  -1   9 1966.95  218.67   8
 -18   1   9 1966.00  212.08   8
 -17  -1   9  342.35   87.06   8
 -17   1   9  321.88   94.91   8
 -16  -1   9   20.33   33.52   8
 -16   1   9  105.58   57.61   8
 -16   1   9   -1.24   44.82  10
 -15  -1   9  -19.19   51.34   8
 -15   1   9  -30.75   34.74   8
 -15   1   9   45.51   36.45  10
 -14  -1   914578.90  592.55   8
 -14   1   914045.40  606.11   8
 -14   1   914395.25  605.58  10
  14   1  -914816.30 1330.80   4
  14   1  -916307.92 1479.81   1
 -13  -1   9 3160.30  247.37   8
 -13   1   9 3226.30  260.82   8
  13   1  -9 2905.44  607.33   1
 -13   1   9 3354.84  256.82  10
  12  -1  -928876.08 1846.40   1
  12   1  -928702.32 1914.50   1
  11   1  -9 1485.90  418.85   1
  11  -1  -9 1433.00  379.97   1
  10  -1  -928188.35 1715.71   1
  10   1  -930200.52 1908.31   1
   9  -1  -9 6296.32  753.15   1
  -9  -1   9 7154.60  914.61   3
   8  -1  -9 1878.94  400.28   1
  -8  -1   9 1943.26  441.93   3
  -7  -1   9 9906.47  935.70   3
   7  -1  -9 9846.18  877.79   1
  -6  -1   9 4846.89  423.22   5
  -6  -1   9 4705.23  579.46   3
   6  -1  -9 4901.70  591.20   1
   5  -1  -9  829.50  237.91   1
  -5  -1   9  729.68  169.72   5
  -5  -1   9  732.23  211.97   3
  -4   1   9 8261.70  646.74   5
  -4  -1   9 7839.14  574.71   5
  -4  -1   9 7619.14  652.45   3
   4  -1  -9 8211.33  723.46   1
  -3   1   9  563.60  174.13   5
  -3  -1   9  454.89  134.69   5
  -3  -1   9  470.35  151.57   3
   3  -1  -9  562.99  193.57   1
  -2   1   922036.09 1098.92   5
  -2  -1   920245.87  998.34   5
  -2  -1   921906.78 1046.47   3
   2  -1  -921032.29 1101.33   1
  -1   1   912873.13  842.31   5
  -1  -1   912705.24  786.14   5
  -1  -1   913739.79  774.91   3
   1  -1  -912665.42  783.75   1
   0   1   926791.56 1284.58   5
   0  -1   926139.48 1199.92   5
   0  -1  -925073.97 1089.93   1
   1   1   914933.55  957.87   5
   1  -1   915174.75  915.05   5
  -1  -1  -914530.47  740.96   1
   2   1   915079.52  976.49   5
   2  -1   915101.64  939.28   5
   3   1   9 2419.66  388.80   5
   3  -1   9 2497.82  387.97   5
   4   1   9  763.54  226.85   5
   4  -1   9  657.82  203.73   5
   5   1   9 1835.10  353.12   5
   5  -1   9 2082.17  381.05   5
   6  -1   9 4524.52  573.81   5
   7  -1   9 1150.25  301.24   5
   8  -1   926893.90  810.47  12
   8  -1   925991.67 1515.90   5
   8   1   925226.56  738.29  11
   8  -1   926895.51  819.82  11
   8   1   924593.79  766.08  12
   9  -1   9 2442.17  448.16   5
   9   1   9 2327.79  210.08  12
   9   1   9 2510.98  204.51  11
   9  -1   9 2620.14  227.87  11
   9  -1   9 2816.61  230.68  12
  10  -1   913830.98  476.64  13
  10  -1   913972.86 1107.70   5
  10   1   912444.19  535.32  12
  10   1   912060.96  502.81  11
  10  -1   912498.49  547.84  11
  10  -1   913482.63  561.55  12
  11  -1   9 9748.41  398.85  13
  11  -1   9 9755.93  476.76  12
  11   1   9 8685.61  425.22  11
  11  -1   9 9122.47  467.88  11
  12   1   9 2918.28  239.31  11
  12  -1   9 3018.34  260.34  11
  13   1   910294.87  481.64  11
  13  -1   910186.92  500.27  11
  14  -1   9  218.84   84.77  11
  14   1   9  246.06   66.71  11
 -15   1  -9 2640.89  241.42   8
  15   1   9 3132.35  236.00  11
  15  -1   9 3199.12  258.95  11
 -16   1  -9  404.60   91.21   8
  16  -1   9  461.55   98.00  11
 -17   1  -9   92.07   39.00   8
 -23  -2   9  507.07   54.09   8
 -22  -2   9 1404.35  110.29   8
 -22   2   9 1366.89  121.04   8
 -21  -2   9  436.71   75.18   8
 -21   2   9  368.55   83.00   8
 -20  -2   9 7169.34  347.21   8
 -20   2   9 5895.92  339.73   8
 -19  -2   9   77.33   44.49   8
 -19   2   9  109.08   63.87   8
 -18  -2   912670.61  554.81   8
 -18   2   911842.27  541.94   8
 -18   2   912962.48  653.58  10
 -17  -2   9  251.52   76.14   8
 -17   2   9  235.13   75.89   8
 -17   2   9  386.61  110.21  10
 -16  -2   9 4678.46  313.28   8
 -16   2   9 4241.82  315.98   8
 -16   2   9 4431.80  346.21  10
 -15  -2   9  -15.59   45.73   8
 -15   2   9   89.74   37.76   8
 -15   2   9   32.79   34.60  10
 -14  -2   9 4084.85  283.47   8
 -14   2   9 3696.04  288.62   8
 -14   2   9 4191.30  309.14  10
 -13  -2   9 2668.79  221.32   8
  13   2  -9 2603.11  598.14   1
 -13   2   9 2674.33  236.45  10
  12   2  -9  140.71  170.33   1
 -12  -2   9  -28.92   55.67   8
 -12   2   9   98.57   49.83  10
 -12   2   9   41.97   24.98   6
 -11  -2   9 2866.24  679.65   3
  11   2  -9 3609.86  710.03   1
 -10  -2   9 9398.95 1184.21   3
   9  -2  -9  201.22   92.21   1
  -9  -2   9  156.55  157.20   3
  -8  -2   9 7924.00  943.36   3
   8  -2  -9 7897.73  824.88   1
  -7  -2   9 3837.15  606.52   3
   7  -2  -9 4065.03  563.85   1
  -6  -2   959585.06 1778.59   5
   6  -2  -958999.34 2226.63   1
   5  -2  -9 1873.93  340.99   1
  -5  -2   9 1964.54  282.26   5
  -5  -2   9 1906.34  389.81   3
   4  -2  -928617.24 1347.55   1
  -4  -2   929477.19 1559.50   3
   3  -2  -915741.22  928.11   1
  -3  -2   917820.74 1127.62   3
  -3  -2   916931.91  903.54   5
   2  -2  -912019.44  751.32   1
  -2  -2   913241.72  911.51   3
  -2  -2   912934.30  799.34   5
  -1  -2   9 8404.80  687.23   3
   1  -2  -9 8007.27  573.77   1
  -1  -2   9 8216.70  641.69   5
   0  -2   927714.71 1274.10   5
   0  -2  -926702.58 1078.07   1
   1  -2   9 1161.78  231.48   3
   1  -2   9 1287.16  263.31   5
   2  -2   9 4678.98  454.59   3
   2  -2   9 4855.34  537.39   5
   3  -2   9  923.49  245.90   5
   4  -2   916547.65 1099.50   5
   5  -2   9 4350.37  569.38   5
   6  -2   9 3034.45  497.03   5
   7  -2   910410.47  932.87   5
   8  -2   9   17.66   25.95  13
   8  -2   9  -60.31   84.20   5
   8   2   9   51.58   38.81  12
   8  -2   9   45.08   37.65  12
   8   2   9   33.78   25.90  11
   8  -2   9  106.79   45.72  11
   9  -2   9 4332.11  615.77   5
   9  -2   9 4803.55  269.36  13
   9  -2   9 4641.55  297.56  12
   9   2   9 3758.13  245.43  11
   9  -2   9 4207.62  296.25  11
  10  -2   9  390.96   80.64  13
  10   2   9  236.46   61.51  11
  10  -2   9  279.59   82.30  11
  10  -2   9  237.76   63.04  12
  11  -2   9 3870.77  248.67  13
  11  -2   9 4116.35  288.49  12
  11   2   9 3596.48  254.61  11
  11  -2   9 3622.70  287.33  11
  12  -2   9 7955.31  369.02  13
  12   2   9 7950.99  397.71  11
  12  -2   9 7894.63  434.31  11
  13   2   9  754.42  117.98  11
  13  -2   9  784.54  130.61  11
  14   2   9 9315.36  423.03  11
  14  -2   9 9280.48  464.30  11
  15  -2   9  677.63  114.41  11
 -15   2  -9  596.25  131.38   8
 -16   2  -9 5093.10  333.78   8
  16  -2   9 5980.05  324.09  11
 -17   2  -9 4045.97  256.17   8
 -22  -3   9 2201.31  125.09   8
 -21  -3   9 9273.06  336.76   8
 -20  -3   9   47.15   35.66   8
 -19  -3   9  840.18  113.43   8
 -19   3   9  766.34  115.89   8
 -18  -3   9 2226.74  189.64   8
 -18   3   9 2115.25  201.22   8
 -18   3   9 2335.04  260.11  10
 -17  -3   9 2341.73  199.27   8
 -17   3   9 2163.97  244.60  10
 -16  -3   9 1813.00  179.45   8
 -16   3   9 1933.81  224.81  10
 -15  -3   9 8187.92  397.35   8
 -15   3   9 7535.85  454.17  10
 -14  -3   9 3841.48  264.35   8
 -14   3   9 3616.78  298.20  10
 -13  -3   913771.51  530.28   8
 -13   3   914269.52  587.73   6
 -13   3   913854.32  598.31  10
 -12  -3   9  -85.82  140.08   3
 -12  -3   9   13.93   31.01   8
 -12   3   9   35.61   36.33   6
 -11  -3   914863.54  535.72   8
 -11   3   916464.96  602.12   6
 -10  -3   9  607.84  270.85   3
  -9  -3   9 2915.07  591.40   3
  -8  -3   9  171.27  177.82   3
  -7  -3   9  103.95  119.52   3
  -6  -3   9 7861.69  905.71   3
  -6  -3   9 7752.03  596.56   5
  -5  -3   916842.73 1285.78   3
  -5  -3   917395.83  942.34   5
  -4  -3   9 9326.08  900.85   3
  -4  -3   9 9560.16  700.96   5
  -3  -3   938861.07 1861.50   3
  -3  -3   939954.04 1577.00   5
  -2  -3   9 3275.37  489.87   3
  -2  -3   9 3608.61  441.47   5
  -1  -3   926743.12 1391.34   3
  -1  -3   928249.01 1349.60   5
   0  -3   9  918.37  236.59   5
   0  -3   9  756.01  222.67   3
   1  -3   9 3769.98  466.76   3
   1  -3   9 4001.30  506.35   5
   2  -3   911122.97  794.23   3
   2  -3   911677.44  899.51   5
   3  -3   9 8498.62  675.85   3
   3  -3   9 8594.25  793.13   5
   4  -3   932505.66 1653.63   5
   5  -3   915477.55 1133.14   5
   6  -3   9 8056.43  823.10   5
   7  -3   912638.03 1063.11   5
   7  -3   913160.17  474.87  13
   7   3   910683.07  451.29  12
   7  -3   911952.96  506.19  11
   8  -3   9  764.35  107.48  13
   8  -3   9  691.34  241.82   5
   8  -3   9  730.40  107.22  12
   8  -3   9  762.73  122.96  11
   9  -3   9 4670.30  638.97   5
   9  -3   9 4699.42  283.30  13
   9  -3   9 4409.43  303.86  11
  10  -3   9 3208.53  234.44  13
  10   3   9 3234.65  225.75  11
  10  -3   9 2914.30  248.51  11
  11  -3   9 1618.42  164.23  13
  11   3   9 1826.84  169.21  11
  11  -3   9 1580.66  184.30  11
  12  -3   9 1895.71  172.79  13
  12   3   9 2127.74  182.49  11
  12  -3   9 1636.48  188.66  11
  13  -3   9   14.97   35.78  13
  13   3   9   42.44   24.79  11
  13  -3   9   26.41   33.71  11
  14  -3   9 5406.48  331.08  11
 -15   3  -9 3529.49  326.05   8
  15  -3   9 4037.20  263.67  11
 -16   3  -910274.57  512.84   8
  16  -3   910817.30  414.46  11
 -17   3  -9 5620.73  318.68   8
 -21  -4   9 5822.92  211.70   8
 -20  -4   9  216.86   50.78   8
 -19  -4   915973.20  489.90   8
 -19   4   919194.78  769.89  10
 -18  -4   9   15.14   32.83   8
 -18   4   9   -6.44   48.00  10
 -17  -4   925233.38  718.63   8
 -17   4   926390.35  942.89  10
 -16  -4   9 1845.34  166.06   8
 -16   4   9 1607.30  209.31  10
 -15  -4   9 8803.85  386.21   8
 -15   4   9 8151.34  482.36  10
 -14  -4   9 2817.26  213.98   8
 -14   4   9 2920.63  268.09   6
 -14   4   9 2839.96  275.18  10
 -13  -4   9  419.04   83.30   8
 -13   4   9  308.55   81.99   6
 -12  -4   9 1472.51  431.04   3
 -12  -4   9 1742.86  166.88   8
 -12   4   9 1799.42  201.47   6
 -11  -4   9 4703.10  273.69   8
 -11  -4   9 4480.00  753.60   3
 -11   4   9 4930.52  330.61   6
 -10  -4   9 5816.49  303.04   8
 -10   4   9 6204.67  360.08   6
  -9  -4   921323.98 1564.08   3
  -8  -4   9 1076.21  333.72   3
  -7  -4   931319.69 1885.04   3
  -7  -4   931027.06 1361.70   5
  -6  -4   9 1286.02  274.54   5
  -6  -4   9 1064.81  338.03   3
  -5  -4   919752.13 1395.69   3
  -5  -4   920108.53 1140.85   5
  -4  -4   9 7327.39  804.73   3
  -4  -4   9 7135.63  679.03   5
  -3  -4   911422.13  983.74   3
  -3  -4   911428.40  881.81   5
  -2  -4   922206.53 1364.04   3
  -2  -4   923964.81 1322.01   5
  -1  -4   9 2267.18  423.08   3
  -1  -4   9 2266.33  393.41   5
   0  -4   916064.78 1092.93   3
   0  -4   917460.20 1142.87   5
   1  -4   928492.63 1458.82   3
   1  -4   929904.99 1564.53   5
   2  -4   9 1507.69  336.20   5
   2  -4   9 1252.52  294.66   3
   3  -4   938854.80 1707.53   3
   3  -4   939973.55 1915.20   5
   4  -4   9 3779.59  503.70   3
   4  -4   9 3459.96  538.16   5
   5  -4   923566.58  710.62  13
   5  -4   921360.21  689.01  11
   6  -4   913956.87 1119.98   5
   6  -4   914086.13  526.79  13
   6  -4   912500.28  509.96  11
   7  -4   9 4157.01  610.64   5
   7  -4   9 4268.14  274.80  13
   7  -4   9 4258.32  283.41  11
   8  -4   913066.53  517.82  13
   8  -4   912325.89  523.55  11
   9  -4   9  474.51   90.52  13
   9  -4   9  637.24  116.26  11
  10  -4   9 9971.34  451.70  13
  10  -4   9 9575.29  458.58  11
  11  -4   9 9050.72  425.07  13
  11  -4   9 9195.91  441.17  11
  12  -4   9 3396.62  241.68  13
  12  -4   9 3397.84  255.64  11
  13  -4   913988.44  522.21  13
  13  -4   915537.88  559.40  11
  14  -4   9  149.97   48.02  13
  14  -4   9  196.66   59.35  11
  15  -4   910470.54  392.17  11
 -15   4  -910353.88  598.61   8
 -16   4  -9 4743.36  347.01   8
 -17   4  -9 2766.81  213.02   8
 -19  -5   9 1491.47  108.34   8
 -19   5   9 1728.07  213.03  10
 -18  -5   9   62.23   33.05   8
 -18   5   9   -3.85   48.83  10
 -17  -5   9  284.08   55.72   8
 -17   5   9  326.67  112.88  10
 -16  -5   9  558.80   82.80   8
 -16   5   9  637.91  133.51  10
 -15  -5   9 4668.38  252.86   8
 -15   5   9 4814.25  358.53   6
 -15   5   9 4625.90  362.95  10
 -14  -5   9 3119.14  210.49   8
 -14   5   9 3254.39  294.40   6
 -14   5   9 3224.88  300.99  10
 -13  -5   915468.23  529.30   8
 -13   5   915371.49  671.43   6
 -12  -5   9 5975.10  306.68   8
 -12   5   9 6089.92  402.00   6
 -11  -5   910922.69  435.96   8
 -11   5   911028.91  540.80   6
 -10  -5   9 3714.41  237.14   8
 -10  -5   9 3265.98  590.77   3
 -10   5   9 3555.72  292.71   6
  -9   5   9  552.85  112.67   6
  -9  -5   9  463.02   84.55   8
  -8  -5   9  879.87  109.63   8
  -8   5   9  861.73  137.72   6
  -8  -5   9  658.92  253.34   3
  -7  -5   9 5983.65  763.56   3
  -7   5   9 6725.14  382.04   6
  -6  -5   913339.00 1136.38   3
  -5  -5   9 9315.83  926.21   3
  -4  -5   914199.22 1138.63   3
  -3  -5   9 5035.88  662.42   3
  -3  -5   9 5653.60  665.54   5
  -2  -5   9 7793.53  812.60   3
  -2  -5   9 7741.56  795.96   5
  -1  -5   9 7503.58  789.64   3
  -1  -5   9 7476.18  783.45   5
   0  -5   9 1748.54  373.60   3
   0  -5   9 1800.43  382.66   5
   1  -5   9 5581.05  662.12   3
   1  -5   9 6039.39  711.00   5
   2  -5   9 6044.39  688.29   3
   2  -5   9 6126.39  727.96   5
   3  -5   9  312.53  179.70   5
   3  -5   9  -20.17   60.61   3
   3  -5   9  146.81   47.84  11
   4  -5   9 1047.13  136.76  13
   4  -5   9  981.15  292.09   5
   4  -5   9  962.13  120.46  11
   4  -5   9  902.78  247.11   3
   5  -5   913966.41 1151.34   5
   5  -5   913986.42  517.98  11
   5  -5   914328.67  563.29  13
   6  -5   9 4729.07  654.97   5
   6  -5   9 4364.94  294.42  13
   6  -5   9 4310.86  274.61  11
   7  -5   918634.67  678.13  13
   7  -5   919520.25  652.14  11
   8  -5   9 4927.05  314.73  13
   8  -5   9 5511.46  317.26  11
   9  -5   9 6488.77  365.70  13
   9  -5   9 7013.31  360.24  11
  10  -5   9 2258.26  207.47  13
  10  -5   9 2328.95  201.12  11
  11  -5   9  730.04  113.62  13
  11  -5   9  843.34  114.16  11
  12  -5   9 1850.50  175.08  13
  12  -5   9 2115.20  176.26  11
  13  -5   9 2617.90  196.85  13
  13  -5   9 3103.63  199.54  11
  14  -5   9 6229.42  295.49  13
  14  -5   9 7284.46  278.05  11
 -15   5  -9  732.11  150.40   8
 -16   5  -9 3853.57  285.47   8
 -19   6   9  652.11  136.16  10
 -18   6   911078.79  549.82  10
 -17   6   9  109.21   69.11  10
 -16   6   910485.56  562.86  10
 -15  -6   9 3153.93  184.00   8
 -15   6   9 3024.38  283.21   6
 -15   6   9 2867.47  291.51  10
 -14  -6   9 3292.45  199.34   8
 -14   6   9 3182.70  295.09   6
 -13  -6   9 3439.37  212.38   8
 -13   6   9 3174.90  296.91   6
 -12   6   9   53.33   65.87   6
 -12  -6   9   64.85   35.31   8
 -11  -6   9 1773.56  153.70   8
 -11   6   9 1517.22  206.42   6
 -10   6   9 6044.91  415.49   6
  -9   6   9  660.63  137.64   6
  -8   6   923221.78  869.28   6
   7  -6  -9 1287.71  308.14   2
  -7  -6   9 1312.66  345.18   3
  -7   6   9 1552.85  201.87   6
   6  -6  -914270.16 1015.58   2
  -6  -6   915850.29 1217.96   3
  -6   6   916759.20  701.91   6
   5  -6  -9 3214.29  447.13   2
  -5  -6   9 3764.35  562.96   3
  -5   6   9 4029.90  325.60   6
  -4  -6   9 6354.75  747.40   3
  -4   6   9 6764.22  429.90   6
  -3  -6   9 3895.83  585.93   3
  -3  -6   9 3435.87  543.44   5
  -3   6   9 4009.82  318.30   6
  -2  -6   9 1011.75  293.66   5
  -2  -6   9 1290.34  327.93   3
  -2   6   9 1437.73  188.08   6
  -1  -6   9 3905.98  590.34   3
  -1  -6   9 3315.97  544.33   5
  -1   6   9 4601.49  333.00   6
   0  -6   9 3575.58  555.44   3
   0  -6   9 3287.11  537.15   5
   0   6   9 4218.38  314.15   6
   1  -6   9 3004.64  503.30   3
   1  -6   9 3146.49  530.89   5
   2  -6   923754.12 1450.32   3
   2  -6   921661.14 1449.33   5
   3  -6   9  323.83  176.56   5
   3  -6   9  402.97  185.66   3
   4  -6   9 8031.03  410.33  13
   5  -6   9  746.53  120.16  13
   6  -6   912068.10  523.09  13
   7  -6   9 6095.40  357.13  13
   8  -6   9 3751.31  272.34  13
   9  -6   915705.52  593.40  13
  10  -6   9 5461.07  319.24  13
  11  -6   9 2793.94  214.24  13
  12  -6   9 4810.34  267.96  13
  13  -6   9  177.59   50.07  13
 -14   6  -9 6539.12  478.68   8
 -18   7   9   18.94   49.46  10
 -17   7   9 2208.39  238.28  10
 -16   7   9 1815.86  230.76  10
 -15   7   9  239.50  106.51  10
 -14   7   9 1704.55  215.66   6
 -14   7   9 1660.33  228.17  10
 -13   7   9  642.31  143.29   6
 -12   7   9 3980.23  351.42   6
 -11   7   9 8974.47  542.82   6
 -10   7   9 4137.44  362.64   6
  -9   7   9 7399.06  499.15   6
  -8   7   9 4663.18  394.84   6
  -7   7   9  293.15  105.28   6
  -6   7   9  134.93   63.19   6
  -5   7   9  420.89  119.47   6
  -4   7   910138.74  585.51   6
  -3   7   9 1040.24  177.31   6
  -2   7   917071.80  754.57   6
  -1   7   9 3951.30  333.85   6
   0   7   9 5421.32  383.71   6
   1   7   9 2526.08  252.23   6
   2   7   9  371.40   89.51   6
   3  -7   9 2281.02  205.62  13
   4  -7   9   39.21   32.21  13
   5  -7   9 1404.82  162.71  13
   6  -7   9 1529.93  168.05  13
   7  -7   9  304.54   76.36  13
   8  -7   9  801.49  117.77  13
   9  -7   9 1135.02  135.55  13
  10  -7   9 4899.86  272.23  13
  11  -7   9 1794.32  151.86  13
  12  -7   9 4361.51  218.48  13
  13  -7   9 1889.44  121.34  13
 -13   7  -9 1472.20  205.27   8
 -16   8   9  362.94   99.71  10
 -15   8   9 1419.41  202.28  10
 -14   8   9   86.22   61.55   6
 -14   8   9  199.12   99.94  10
 -13   8   9  330.57  109.26   6
 -12   8   9  188.32   82.79   6
 -11   8   9  887.12  176.32   6
 -10   8   9  699.05  163.01   6
  -9   8   9  540.19  140.70   6
  -8   8   9  476.47  143.57   6
  -7   8   9  -45.06   74.08   6
  -6   8   9  399.94  121.48   6
  -5   8   9    4.98   65.42   6
  -4   8   9  916.63  187.58   6
  -3   8   9  503.57  142.01   6
  -2   8   9  973.95  175.42   6
  -1   8   9  452.80  118.43   6
   0   8   9  133.67   81.78   6
   1   8   9   56.19   52.48   6
   1   8   9   86.33   68.48   7
   2   8   9  773.58  134.91   6
   2  -8   9  677.04  108.47  13
   2   8   9  885.08  142.43   7
   3  -8   9 1644.42  165.10  13
   3   8   9 2027.82  208.54   7
   3   8   9 1821.88  202.05   6
   4   8   9 1130.90  150.84   7
   4  -8   9  916.48  122.55  13
   4   8   9 1183.93  158.12   6
   5  -8   9 2066.60  181.26  13
   5   8   9 2591.37  223.91   6
   5   8   9 2490.30  210.53   7
   6  -8   9 1674.07  160.27  13
   6   8   9 2202.39  194.24   6
   7   8   9  645.95   94.62   6
   7  -8   9  476.15   81.24  13
   8  -8   9   33.80   31.85  13
   9  -8   9   95.27   38.52  13
  10  -8   9  142.13   39.48  13
  11  -8   9   60.47   22.56  13
  12  -8   9    6.60   13.27  13
 -14   9   9 6576.28  375.94  10
 -13   9   9  326.84   95.75   6
 -13   9   9  449.64  114.79  10
 -12   9   9 7572.75  450.14   6
 -11   9   9 1957.27  237.85   6
 -10   9   9 4994.25  395.21   6
  -9   9   9 1470.72  223.37   6
  -8   9   9 3368.09  341.98   6
  -7   9   9 1091.60  199.64   6
  -6   9   9   75.76   77.13   6
  -5   9   9 1123.28  200.65   6
  -4   9   9 6560.60  455.95   6
  -3   9   9  127.77   77.26   6
  -2   9   913146.17  629.58   6
  -1   9   9  963.06  161.73   6
   0  -9   911771.60  435.05  13
   0   9   911896.52  558.42   6
   1  -9   9 8511.68  357.54  13
   1   9   9 8735.16  452.78   6
   2  -9   9 3814.92  226.59  13
   2   9   9 4070.93  289.84   6
   3  -9   910046.85  386.82  13
   3   9   910875.95  471.23   6
   4   9   9  513.36   94.88   6
   4  -9   9  402.83   68.41  13
   5  -9   9 1853.60  144.82  13
   5   9   9 2141.39  174.49   6
   6  -9   9 5022.61  235.63  13
   6   9   9 5592.61  266.20   6
   7   9   9  364.29   58.46   6
   7  -9   9  362.09   58.89  13
   8  -9   9 3682.89  176.33  13
   9  -9   9 3038.09  143.05  13
 -11  10   9 1096.94  122.76   6
 -11  10   9  992.44  115.05  10
 -10  10   9 2880.01  221.52   6
  -9  10   9 3335.32  256.53   6
  -8  10   9 4466.94  313.23   6
  -7  10   9  238.62   79.13   6
  -6  10   9  472.74  107.16   6
  -5  10   9    7.36   53.64   6
  -4  10   9  458.54  104.28   6
  -3  10   9 1051.65  147.59   6
  -2 -10   9 1018.83   99.86  13
  -2  10   9 1011.20  142.31   6
  -1 -10   9 4998.27  228.35  13
  -1  10   9 4721.70  296.42   6
   0 -10   9  819.10   87.12  13
   0  10   9  881.43  122.30   6
   1 -10   9 4020.88  197.29  13
   1  10   9 3698.36  241.96   6
   2 -10   9 8949.14  308.15  13
   2  10   9 9084.66  376.93   6
   3  10   9  255.59   57.59   6
   3 -10   9  247.23   45.69  13
   4 -10   9 6431.23  232.20  13
   4  10   9 6406.86  265.19   6
   5 -10   9 1016.88   80.23  13
   5  10   9  817.65   76.15   6
   6 -10   9  740.10   61.02  13
  -5  11   9 4254.35  204.75   6
  -4  11   9  945.04   95.28   6
  -3  11   9 6498.37  265.08   6
  -2  11   9  101.45   33.61   6
  -1  11   9 4423.43  202.13   6
 -23   0  10  837.59   73.25   8
 -22   0  10   94.09   43.36   8
 -21   0  10  663.24   96.42   8
 -20   0  10 1308.15  148.08   8
 -19   0  10  993.19  137.15   8
 -18   0  1012583.65  556.87   8
 -17   0  10  134.88   57.86   8
 -16   0  1014136.51  609.29   8
 -15   0  10  -13.24   63.27   8
 -14   0  1024061.10  815.35   8
 -13   0  10 3362.47  259.27   8
  13   0 -10 3453.32  673.02   1
 -13   0  10 3505.83  283.40  10
  12   0 -10 9361.57 1078.87   1
  11   0 -10 8437.66  992.90   1
  10   0 -10 1000.41  329.06   1
   9   0 -1020303.01 1496.80   1
   8   0 -1029365.03 1795.34   1
   7   0 -10 6819.11  815.23   1
  -7   0  10 6103.79  686.22   3
  -6   0  1097534.41 3065.08   3
  -5   0  1011723.91  755.20   5
  -5   0  1012489.79  889.46   3
  -4   0  1037056.39 1474.57   5
  -4   0  1040102.11 1608.51   3
  -3   0  1025587.18 1220.25   5
  -3   0  1029486.53 1267.06   3
  -2   0  10  443.04  158.97   5
  -2   0  10  448.93  136.96   3
  -1   0  1010277.75  771.77   5
  -1   0  1012851.42  701.66   3
   0   0  10 2872.26  408.19   5
   1   0  10 5332.51  570.29   5
   2   0  10 6306.74  631.95   5
   3   0  10 5292.43  591.41   5
   4   0  1031207.20 1560.89   5
   5   0  10  335.44  158.89   5
   6   0  1031801.99 1669.65   5
   7   0  10 2369.18  439.74   5
   7   0  10 2846.53  221.29  12
   7   0  10 2962.65  220.89  11
   8   0  1021753.21 1417.81   5
   8   0  1021123.91  699.97  11
   8   0  1021065.21  712.36  12
   9   0  1028432.97  867.98  11
   9   0  1028816.57  895.74  12
  10   0  10 2399.09  218.79  11
  10   0  10 2591.72  236.48  12
  11   0  1024612.79  816.75  11
  12   0  1017575.31  665.04  11
 -13   0 -10 4261.31  311.03   8
  13   0  10 4887.63  319.72  11
 -14   0 -10 8296.49  416.50   8
  14   0  10 8314.90  420.47  11
 -15   0 -10   76.28   44.86   8
  15   0  10   22.29   33.46  11
 -16   0 -1010938.87  395.54   8
  16   0  1011742.69  444.54  11
 -23  -1  10 1542.98   97.61   8
 -22  -1  1010000.79  350.55   8
 -22   1  1010332.71  363.11   8
 -21  -1  10 1243.67  134.53   8
 -21   1  10 1306.07  136.63   8
 -20  -1  10 5324.88  310.62   8
 -20   1  10 5579.54  321.05   8
 -19  -1  10 1028.35  137.84   8
 -19   1  10 1111.69  147.01   8
 -18  -1  10 1206.10  157.58   8
 -18   1  10 1065.65  151.74   8
 -17   1  10  817.64  136.42   8
 -17  -1  10  792.93  128.51   8
 -16  -1  10 1352.74  169.62   8
 -16   1  10 1284.52  173.34   8
 -16   1  10 1275.21  191.14  10
 -15  -1  10 5604.67  353.41   8
 -15   1  10 5363.67  354.27   8
 -15   1  10 5682.97  389.77  10
 -14  -1  10 7631.34  410.81   8
 -14   1  10 7218.13  408.41   8
  14   1 -10 7733.13  966.84   4
  14   1 -10 7880.33 1052.80   1
 -14   1  10 7381.38  428.45  10
 -13  -1  10 8547.43  423.08   8
 -13   1  10 8104.54  421.92   8
 -13   1  10 8517.83  436.49  10
 -12  -1  10 6225.67  348.16   8
 -12   1  10 6680.02  366.17  10
  12  -1 -10 6332.92  882.49   1
  12   1 -10 7246.85  979.42   1
  11  -1 -10 6398.39  838.40   1
  11   1 -10 5694.45  852.38   1
  10  -1 -1020665.45 1507.53   1
  10   1 -1023006.35 1741.61   1
 -10  -1  1022313.10 1756.74   3
  -9  -1  10  731.60  307.70   3
   9  -1 -10  256.25  164.86   1
   8  -1 -10 8353.84  875.43   1
  -8  -1  10 8552.10  947.64   3
  -7  -1  10 9900.49  956.35   3
   7  -1 -10 9871.87  917.07   1
  -6  -1  10 1531.86  258.63   5
   6  -1 -10 1538.61  352.26   1
  -6  -1  10 1380.78  323.80   3
  -5  -1  1019309.46  985.22   5
  -5  -1  1017057.60 1084.73   3
   5  -1 -1018827.03 1230.16   1
  -4   1  10 9309.84  729.09   5
  -4  -1  10 9615.36  691.84   5
  -4  -1  10 8533.54  708.13   3
   4  -1 -10 9610.91  829.44   1
  -3   1  10 3299.75  429.48   5
  -3  -1  10 3320.16  409.69   5
  -3  -1  10 3080.56  398.98   3
   3  -1 -10 3578.93  477.04   1
  -2   1  1026897.03 1306.32   5
  -2  -1  1026901.99 1251.92   5
  -2  -1  1026203.17 1170.54   3
   2  -1 -1025576.32 1293.05   1
  -1   1  10  731.26  210.68   5
  -1  -1  10  632.10  184.10   5
  -1  -1  10  722.64  176.30   3
   1  -1 -10  621.29  183.52   1
   0   1  1028334.24 1401.18   5
   0  -1  1027613.57 1322.23   5
   0  -1  1030042.58 1155.23   3
   1   1  10 1641.38  320.70   5
   1  -1  10 1751.91  325.72   5
   2   1  10  282.53  140.03   5
   2  -1  10   23.60   53.52   5
   3   1  10  434.39  173.68   5
   3  -1  10  339.51  150.84   5
   4   1  10  945.30  260.48   5
   4  -1  10 1118.65  279.94   5
   5   1  1014860.27 1086.29   5
   5  -1  1015909.41 1132.24   5
   6  -1  10 4901.85  632.21   5
   7  -1  1021518.99 1393.83   5
   7   1  1018613.12  638.49  12
   7   1  1019523.58  623.29  11
   7  -1  1020466.56  694.95  11
   7  -1  1021317.43  692.78  12
   8  -1  1010141.18  958.41   5
   8   1  10 9136.78  431.53  12
   8  -1  10 9769.70  452.78  12
   8   1  10 9179.03  409.30  11
   8  -1  10 9712.64  458.96  11
   9  -1  10 7193.31  812.72   5
   9   1  10 6874.29  379.14  12
   9   1  10 6829.46  358.67  11
   9  -1  10 7055.02  391.18  11
   9  -1  10 7527.67  403.72  12
  10  -1  10 1641.50  188.68  12
  10   1  10 1440.98  161.74  11
  10  -1  10 1794.05  194.71  11
  10   1  10 1440.31  173.26  12
  11  -1  10   75.31   42.15  11
  11  -1  10   97.30   64.59  12
  12   1  10 2859.59  234.57  11
  12  -1  10 2976.26  258.14  11
  13   1  10 6996.60  379.73  11
  13  -1  10 7378.91  409.17  11
 -14   1 -10    3.35   38.45   8
  14   1  10    2.63   32.02  11
  14  -1  10   15.84   44.27  11
 -15   1 -10 7953.63  401.00   8
  15   1  10 8750.01  392.80  11
  15  -1  10 9525.14  434.69  11
 -16   1 -10 1013.92  120.21   8
  16  -1  10 1305.40  141.03  11
 -17   1 -10 4688.79  213.99   8
 -22  -2  10  661.32   79.13   8
 -21  -2  10   66.91   40.36   8
 -21   2  10   73.36   44.55   8
 -20  -2  10 1282.66  133.67   8
 -20   2  10 1311.74  143.44   8
 -19  -2  10 6236.69  332.59   8
 -19   2  10 6168.96  342.58   8
 -18  -2  10  969.30  133.84   8
 -18   2  10 1000.41  136.03   8
 -17  -2  1019225.98  680.61   8
 -17   2  1017526.95  665.49   8
 -17   2  1018940.33  801.35  10
 -16  -2  10  284.88   73.54   8
 -16   2  10  401.31   96.91   8
 -16   2  10  355.50  111.27  10
 -15  -2  1018267.22  669.61   8
 -15   2  1017223.87  662.22   8
 -15   2  1017960.83  722.96  10
  14   2 -10 5931.85  912.39   1
 -14  -2  10 5317.60  329.88   8
 -14   2  10 5424.73  339.19   8
 -14   2  10 5197.14  354.49  10
 -13  -2  10 2591.91  219.29   8
  13   2 -10 2556.04  580.67   1
 -13   2  10 2524.23  234.04  10
 -12  -2  10 4384.19  281.10   8
  12   2 -10 4315.18  810.20   1
 -12   2  10 4600.93  294.02   6
 -12   2  10 4364.33  299.45  10
 -11  -2  10  336.36  236.19   3
  11   2 -10   10.99  115.64   1
 -10  -2  10 1416.57  482.53   3
  -9  -2  10 3146.81  647.00   3
   9  -2 -10 3447.68  577.20   1
   8  -2 -10  571.74  230.57   1
  -8  -2  10  441.33  236.39   3
   7  -2 -1011131.36  977.26   1
  -7  -2  10 9806.81  998.50   3
  -6  -2  10  -44.32   52.01   5
   6  -2 -10   35.64  107.44   1
  -6  -2  10  -96.06  109.94   3
   5  -2 -1019930.72 1202.61   1
  -5  -2  1019762.88 1018.70   5
   4  -2 -10  267.74  139.01   1
  -4  -2  10  187.74  112.02   5
  -4  -2  10  158.60  104.72   3
   3  -2 -1024698.77 1232.54   1
  -3  -2  1026371.46 1238.58   5
  -3  -2  1028052.08 1443.74   3
   2  -2 -10 6196.29  558.11   1
  -2  -2  10 6822.39  652.16   3
  -2  -2  10 6857.50  611.68   5
  -1  -2  10 7003.58  631.57   3
  -1  -2  10 6892.52  629.51   5
   1  -2 -10 6403.70  534.19   1
   0  -2  1020255.10 1059.72   3
   0  -2  1019489.27 1126.66   5
   1  -2  10 1188.84  237.63   3
   1  -2  10  902.33  237.92   5
   2  -2  1013729.82  981.62   5
   3  -2  1015660.41 1086.92   5
   4  -2  10  165.99  119.18   5
   5  -2  1028712.62 1605.33   5
   6  -2  1010977.18  986.47   5
   6   2  10 9901.41  418.85  12
   6  -2  1011332.42  482.25  11
   7  -2  1010052.34  962.25   5
   7  -2  1011314.13  415.16  13
   7   2  10 8891.82  411.82  12
   7   2  10 8837.38  373.87  11
   7  -2  1010236.00  471.35  11
   7  -2  1010547.47  461.48  12
   8  -2  10 8316.66  877.21   5
   8  -2  10 9305.87  381.39  13
   8   2  10 7425.88  384.30  12
   8  -2  10 8783.35  428.32  12
   8  -2  10 8176.02  428.12  11
   8   2  10 7685.63  356.34  11
   9  -2  10 1128.11  128.20  13
   9  -2  10 1357.93  162.13  12
   9   2  10  871.93  115.51  11
   9  -2  10  979.84  144.68  11
  10  -2  10 5001.53  279.95  13
  10  -2  10 4788.56  318.58  12
  10   2  10 4493.93  279.34  11
  10  -2  10 4587.64  320.25  11
  11  -2  10  466.94   82.24  13
  11  -2  10  550.11   98.24  12
  11   2  10  452.21   85.76  11
  11  -2  10  415.34   93.98  11
  12  -2  10 4985.79  273.70  13
  12   2  10 4929.60  298.56  11
  12  -2  10 4710.15  327.79  11
  13  -2  10 5139.11  335.87  11
  13   2  10 5274.72  302.81  11
  14   2  10  540.20   91.76  11
  14  -2  10  474.35  102.21  11
 -15   2 -10 3411.75  278.65   8
  15  -2  10 3984.31  266.15  11
 -16   2 -10   65.93   51.40   8
  16  -2  10   28.62   34.92  11
 -17   2 -10 2480.31  167.05   8
 -22  -3  10  908.20   75.94   8
 -21  -3  10 7942.46  286.56   8
 -20  -3  10 2564.01  171.48   8
 -19  -3  10 5602.03  282.89   8
 -18  -3  10 3797.38  243.76   8
 -18   3  10 4153.80  351.09  10
 -17  -3  10 2511.40  204.38   8
 -17   3  10 2584.55  272.33  10
 -16  -3  10  163.62   60.44   8
 -16   3  10  117.57   72.75  10
 -15  -3  10  307.42   81.52   8
 -15   3  10  330.23  100.45  10
 -14  -3  10  648.91  109.86   8
 -14   3  10  485.21  115.72  10
 -13  -3  1012185.92  495.19   8
  13   3 -1013386.30 1442.76   1
 -13   3  1012359.17  548.04   6
 -13   3  1011943.01  560.11  10
 -12  -3  10  363.72  282.59   3
 -12  -3  10  291.55   69.69   8
 -12   3  10  337.66   87.93  10
  12   3 -10  426.68  235.43   1
 -12   3  10  284.61   74.21   6
 -11  -3  1013150.26  497.86   8
 -11   3  1014610.62  567.68   6
 -10  -3  10 2236.98  559.48   3
  -9  -3  10 5839.95  854.89   3
  -8  -3  10 1437.57  400.45   3
  -7  -3  10 3315.79  595.01   3
  -6  -3  10 3554.81  610.81   3
  -6  -3  10 3198.69  401.86   5
  -5  -3  10  563.16  172.81   5
  -5  -3  10  502.56  239.85   3
  -4  -3  10 4329.92  621.05   3
  -4  -3  10 4599.19  505.30   5
  -3  -3  10 3959.02  562.70   3
  -3  -3  10 3924.60  482.07   5
  -2  -3  10  755.04  216.75   5
  -2  -3  10  552.36  183.37   3
  -1  -3  10 5924.30  631.78   3
  -1  -3  10 7023.72  680.29   5
   0  -3  10 6669.09  650.23   3
   0  -3  10 6789.75  682.29   5
   1  -3  1024859.00 1265.08   3
   1  -3  1025948.14 1426.81   5
   2  -3  1014561.92  931.02   3
   2  -3  1013437.66 1034.35   5
   3  -3  1014531.56 1087.19   5
   4  -3  10 4771.05  631.46   5
   5  -3  10   12.52   50.76   5
   5  -3  10  135.97   55.81  11
   6  -3  10 1432.58  356.08   5
   6  -3  10 1470.32  143.72  13
   6   3  10 1220.42  139.98  12
   6  -3  10 1255.66  154.68  11
   7  -3  10 3449.66  566.60   5
   7  -3  10 3335.69  226.97  13
   7   3  10 2944.29  223.82  12
   7  -3  10 3078.07  249.64  11
   8  -3  10  415.15   80.42  13
   8  -3  10  371.64   80.16  12
   8  -3  10  412.66   95.47  11
   9  -3  10 5963.36  319.46  13
   9  -3  10 6341.69  348.15  12
   9  -3  10 5409.57  348.63  11
  10  -3  10  177.37   51.92  13
  10  -3  10  133.18   63.79  11
  11  -3  10 4408.27  266.06  13
  11  -3  10 4372.50  309.56  11
  11   3  10 4635.34  270.89  11
  12  -3  10 6223.15  317.08  13
  12   3  10 6899.23  329.90  11
  12  -3  10 6527.16  372.95  11
  13   3  10 3926.99  235.92  11
  13  -3  10 3906.97  274.13  11
  13  -3  10 3387.88  215.47  13
  14  -3  10 6119.90  338.30  11
 -15   3 -10 1380.49  186.21   8
  15  -3  10 1477.70  146.75  11
 -16   3 -10 3734.92  269.24   8
  16  -3  10 4099.89  216.62  11
 -21  -4  10  189.74   38.44   8
 -20  -4  10   29.87   22.19   8
 -19  -4  10  105.52   41.72   8
 -19   4  10  168.04   90.96  10
 -18  -4  10   26.57   31.23   8
 -18   4  10    8.75   47.71  10
 -17  -4  10  492.64   84.43   8
 -17   4  10  434.18  125.53  10
 -16  -4  10  485.60   95.08   8
 -16   4  10  368.87  105.59  10
 -15  -4  10  173.28   60.91   8
 -15   4  10  170.25   76.73  10
 -14  -4  10  174.14   60.02   8
 -14   4  10   88.47   55.04  10
 -14   4  10   83.51   44.93   6
 -13  -4  10  415.37   89.93   8
 -13   4  10  416.81  113.80  10
 -13   4  10  408.85  104.63   6
 -12  -4  10 2115.07  186.04   8
 -12   4  10 2170.76  223.45   6
 -11  -4  10 1948.33  177.24   8
 -11   4  10 2245.20  216.53   6
 -11  -4  10 2414.03  559.76   3
 -10   4  10  199.77   71.13   6
 -10  -4  10  186.94   57.34   8
 -10  -4  10  284.39  195.42   3
  -9   4  10  301.58   79.71   6
  -9  -4  10  326.97   73.19   8
  -9  -4  10  372.98  214.94   3
  -8  -4  10 1492.35  414.46   3
  -7  -4  10  574.33  252.22   3
  -6  -4  10   93.59   78.60   5
  -6  -4  10  -74.62  103.04   3
  -5  -4  10  736.61  214.23   5
  -5  -4  10  744.08  261.71   3
  -4  -4  10  248.78  131.51   5
  -4  -4  10  -40.01   83.20   3
  -3  -4  10 4173.61  587.08   3
  -3  -4  10 4023.78  533.85   5
  -2  -4  10 1372.77  316.34   5
  -2  -4  10 1383.22  333.89   3
  -1  -4  10  -48.68   74.77   5
  -1  -4  10  168.65  118.27   3
   0  -4  10  385.88  172.50   5
   0  -4  10  520.33  195.74   3
   1  -4  10 3083.54  473.75   3
   1  -4  10 3279.91  514.21   5
   2  -4  10  219.43  168.32   5
   2  -4  10  273.73  132.54   3
   3  -4  10  440.99  195.59   5
   3  -4  10  438.53  174.14   3
   4  -4  10 1993.01  176.56  13
   4   4  10 1607.00  149.05  12
   4  -4  10 1829.65  401.76   5
   4  -4  10 1819.45  176.86  11
   5  -4  10 2605.14  478.90   5
   5  -4  10 2698.97  210.75  13
   5  -4  10 2465.50  209.98  11
   6  -4  10 2791.75  216.45  13
   6  -4  10 2508.96  218.90  11
   6  -4  10 2320.75  472.19   5
   7  -4  10  176.59   60.61  11
   7  -4  10  202.62   60.75  13
   8  -4  10  178.18   64.01  13
   8  -4  10  123.37   58.76  11
   9  -4  10 1698.71  173.35  13
   9  -4  10 1576.92  175.24  11
  10  -4  10  221.60   66.63  13
  10  -4  10  210.64   66.52  11
  11  -4  10   15.66   32.10  11
  11  -4  10   40.60   26.69  13
  12  -4  10  506.77   95.31  11
  12  -4  10  583.26   92.71  13
  13  -4  10   36.86   26.89  13
  13  -4  10   74.69   41.30  11
  14  -4  10   74.73   33.66  11
 -15   4 -10  526.69  121.30   8
  15  -4  10  395.54   62.48  11
 -16   4 -10   44.28   45.79   8
 -19  -5  10 8248.49  278.25   8
 -19   5  10 9707.66  508.25  10
 -18  -5  10 1285.84  111.46   8
 -18   5  10 1271.22  180.69  10
 -17  -5  10 2588.35  169.29   8
 -17   5  10 2838.13  275.59  10
 -16  -5  10 1080.36  114.96   8
 -16   5  10 1023.86  167.27  10
 -15  -5  10   31.38   38.01   8
 -15   5  10   35.14   46.74  10
 -14  -5  10  691.80  100.59   8
 -14   5  10  636.05  140.90  10
 -14   5  10  600.94  126.99   6
 -13  -5  10 6456.66  320.70   8
 -13   5  10 6134.59  401.29   6
 -12  -5  10  369.71   77.15   8
 -12   5  10  381.41  102.11   6
 -11  -5  1020626.47  651.08   8
 -11   5  1019233.62  755.96   6
 -10  -5  10 4010.23  250.23   8
 -10   5  10 3830.55  304.96   6
  -9  -5  1023496.93  701.82   8
  -9   5  1023177.51  816.73   6
  -8  -5  1015384.48  534.18   8
  -8   5  1015747.25  641.32   6
  -7  -5  10 9519.42 1000.75   3
  -7   5  1010567.70  500.74   6
  -6  -5  10 7075.97  827.31   3
  -6  -5  10 6040.70  653.04   5
  -6   5  10 7486.20  406.32   6
  -5   5  10  524.98  105.19   6
  -5  -5  10  167.17  119.52   5
  -5  -5  10  251.43  160.91   3
  -4  -5  10  336.00  164.79   5
  -4  -5  10  312.57  173.42   3
  -3  -5  10 5058.84  675.50   3
  -3  -5  10 4994.43  636.24   5
  -2  -5  10  352.69  161.05   5
  -2  -5  10  351.07  178.53   3
  -1  -5  1024566.53 1475.93   3
  -1  -5  1024674.62 1508.15   5
   0  -5  10 1061.71  300.15   5
   0  -5  10 1038.44  289.17   3
   1  -5  1015029.88 1125.88   3
   1  -5  1015848.62 1224.20   5
   1  -5  1016476.47  556.22  11
   2  -5  10 6908.19  743.34   3
   2  -5  10 7704.96  846.50   5
   2  -5  10 7262.23  353.33  11
   3  -5  10 1805.13  427.05   5
   3  -5  10 1794.71  169.83  11
   3  -5  10 1981.21  189.88  13
   3  -5  10 1458.67  355.67   3
   4  -5  1015603.66 1240.61   5
   4  -5  1016311.92  608.02  13
   4  -5  1015723.76  561.06  11
   5  -5  10  734.24  118.94  13
   5  -5  10  683.89  110.72  11
   6  -5  10 8545.52  423.59  13
   6  -5  10 8530.96  401.71  11
   7  -5  10  132.88   55.49  11
   7  -5  10   78.89   46.79  13
   8  -5  10  137.22   50.43  11
   8  -5  10  237.93   75.78  13
   9  -5  10 3885.70  272.39  13
   9  -5  10 4181.15  268.06  11
  10  -5  10 4065.66  273.32  13
  10  -5  10 4469.92  273.21  11
  11  -5  10 6748.06  351.53  13
  11  -5  10 7600.02  344.88  11
  12  -5  10 2991.93  210.89  13
  12  -5  10 3449.79  212.94  11
  13  -5  10 4506.53  246.78  13
  13  -5  10 5572.45  247.99  11
 -14   5 -10 9383.19  572.68   8
  14  -5  10 8584.38  279.22  11
 -15   5 -10 2404.62  244.87   8
 -18   6  10  506.64  120.97  10
 -17   6  10 2620.01  262.84  10
 -16   6  10  154.52   70.48  10
 -15   6  10 1350.35  204.42  10
 -14   6  10 1262.45  183.00   6
 -14   6  10 1209.25  188.95  10
 -13   6  10 5736.69  400.25   6
 -12   6  10 1097.14  175.52   6
 -11   6  10 1075.23  172.48   6
 -10   6  10 8367.83  497.43   6
  -9   6  10 4834.76  366.91   6
  -8   6  10 3660.96  318.55   6
  -7   6  1010610.80  553.31   6
  -6  -6  10  892.16  259.98   5
  -6   6  10 1444.32  195.10   6
  -5  -6  1018634.50 1341.70   3
  -5   6  1019736.36  773.79   6
  -4  -6  10 2685.78  490.79   3
  -4  -6  10 2513.05  454.85   5
  -4  -6  10 3058.86  205.96  11
  -4   6  10 3024.24  279.82   6
  -3  -6  10 4374.63  626.87   3
  -3  -6  10 5132.20  268.41  11
  -3   6  10 5182.95  364.87   6
  -2  -6  10 8561.70  889.20   3
  -2  -6  10 8593.03  885.60   5
  -2  -6  10 9576.39  382.47  11
  -2   6  1010107.84  511.75   6
  -1  -6  10 2426.65  456.24   3
  -1  -6  10 2165.21  437.51   5
  -1  -6  10 2540.59  186.70  11
  -1   6  10 2676.06  246.29   6
   0  -6  10 1940.83  415.39   5
   0  -6  10 1962.62  164.18  11
   0  -6  10 1983.75  422.31   3
   0   6  10 2223.94  223.29   6
   1  -6  10 5681.70  294.09  11
   1   6  10 6144.94  369.97   6
   2   6  10  472.05  100.72   6
   2  -6  10  365.80   70.07  11
   3  -6  10 3091.64  245.95  13
   3  -6  10 3645.72  232.17  11
   4  -6  10 1579.39  176.30  13
   4  -6  10 1730.49  156.93  11
   5  -6  10 5296.00  334.02  13
   5  -6  10 6097.07  309.44  11
   6  -6  10  115.08   57.85  13
   6  -6  10  132.61   45.67  11
   7  -6  10 5730.79  342.50  13
   7  -6  10 6503.73  312.99  11
   8  -6  10 1833.66  183.56  13
   9  -6  10  198.00   56.45  13
  10  -6  10 5333.63  302.31  13
  11  -6  10  959.53  116.10  13
  12  -6  10 6147.90  285.57  13
  13  -6  10 4868.91  225.15  13
 -14   6 -10 1929.43  217.91   8
 -18   7  10 1765.93  199.24  10
 -17   7  10  361.88  102.70  10
 -16   7  10  146.46   85.85  10
 -15   7  10 1097.04  181.44  10
 -14   7  10 4345.39  349.00   6
 -14   7  10 4828.91  385.72  10
 -13   7  10 2374.18  261.82   6
 -12   7  1014630.33  695.19   6
 -11   7  10  658.09  145.83   6
 -10   7  1010928.72  605.21   6
  -9   7  10  394.07  117.66   6
  -8   7  10 3467.69  335.92   6
  -7   7  10 2179.87  264.43   6
  -6   7  10  -17.00   57.30   6
  -5   7  10 9779.92  561.05   6
  -4   7  10 9248.35  544.01   6
  -3   7  1010317.18  564.65   6
  -2   7  1023541.65  885.49   6
  -1   7  10 3175.66  287.47   6
   0   7  10 6936.61  418.47   6
   1   7  10 1383.94  176.49   6
   2  -7  10 3530.74  259.94  13
   2   7  10 4374.78  311.00   6
   3  -7  10 8453.02  420.21  13
   3   7  1010531.14  483.82   6
   4   7  10  144.06   62.61   6
   4  -7  10  122.56   54.98  13
   5  -7  1011122.70  481.32  13
   6  -7  10 6776.18  357.65  13
   7  -7  10 3675.33  251.31  13
   8  -7  10 8331.20  380.97  13
   9  -7  10  147.84   51.35  13
  10  -7  10 6061.28  289.26  13
  11  -7  10  535.00   75.52  13
 -12   7 -10 1295.17  206.62   8
  12  -7  10 1479.43  108.96  13
 -16   8  1017435.55  668.92  10
 -15   8  10  621.92  133.15  10
 -14   8  10 5000.03  372.40  10
 -13   8  10 1997.95  235.17   6
 -13   8  10 2086.91  244.60  10
 -12   8  10  811.65  156.41   6
 -11   8  10 3922.74  352.24   6
 -10   8  10  289.83  101.36   6
  -9   8  10 2813.18  308.15   6
  -8   8  10 6137.83  466.79   6
  -7   8  10  883.16  177.36   6
  -6   8  1017636.28  815.99   6
  -5   8  10   74.04   53.95   6
  -4   8  1024001.13  938.11   6
  -3   8  10 3023.51  300.51   6
  -2   8  10 9936.14  542.49   6
  -1   8  1015211.87  666.60   6
   0   8  10  948.43  153.16   6
   1  -8  1015710.89  564.14  13
   1   8  1017383.70  668.37   6
   2  -8  1016626.96  583.68  13
   2   8  1019238.76  684.71   6
   3  -8  10 2700.01  206.88  13
   3   8  10 3112.81  245.72   6
   4  -8  1014567.18  536.23  13
   4   8  1018491.92  625.64   6
   5  -8  10  542.68   91.99  13
   5   8  10  844.07  116.22   6
   6  -8  10 5785.67  291.65  13
   7  -8  10 6516.99  298.49  13
   8  -8  10  756.68   91.52  13
   9  -8  10 7765.86  297.18  13
  10  -8  10  680.17   73.26  13
  11  -8  10 6235.47  207.46  13
 -14   9  10 2828.02  213.78  10
 -13   9  10 2826.68  235.61  10
 -12   9  10 7946.69  441.83   6
 -12   9  10 7968.50  420.90  10
 -11   9  10 3170.04  286.99   6
 -10   9  10 1403.07  201.26   6
  -9   9  10  999.24  176.90   6
  -8   9  10   -0.22   55.80   6
  -7   9  10   55.18   78.93   6
  -6   9  10 1369.19  203.33   6
  -5   9  10 1041.41  172.11   6
  -4   9  10 3435.65  305.98   6
  -3   9  10 6199.78  400.98   6
  -2   9  10 2668.20  250.52   6
  -1   9  10 4659.37  321.61   6
   0  -9  10 3498.73  214.18  13
   0   9  10 3812.24  279.02   6
   1  -9  10  659.61   92.30  13
   1   9  10  828.50  125.69   6
   2  -9  10  759.81   97.71  13
   2   9  10  911.68  123.05   6
   3   9  10  461.77   87.75   6
   3  -9  10  457.70   74.26  13
   4  -9  10 1375.95  121.97  13
   4   9  10 1535.00  139.72   6
   5  -9  10  666.18   80.13  13
   5   9  10  700.98   85.27   6
   6  -9  10 2808.30  159.83  13
   7  -9  10 1481.19  107.07  13
   8  -9  10 3109.63  144.09  13
 -10  10  10 1355.53  138.53   6
  -9  10  10 3829.27  252.17   6
  -9  10  10 2879.22  179.94  10
  -8  10  10 1244.13  151.01   6
  -7  10  1013849.26  548.41   6
  -6  10  10  288.74   75.33   6
  -5  10  10 5222.27  317.09   6
  -4  10  10 1419.41  160.84   6
  -3 -10  10 1914.73  131.55  13
  -3  10  10 1833.28  174.94   6
  -2 -10  10 3617.36  184.63  13
  -2  10  10 3670.34  245.87   6
  -1 -10  10  870.70   87.17  13
  -1  10  10  814.44  113.60   6
   0 -10  10 4772.60  211.14  13
   0  10  10 4645.16  256.77   6
   1 -10  10 1187.64   97.93  13
   1  10  10 1178.76  117.08   6
   2 -10  10  870.17   80.32  13
   2  10  10  834.44   91.41   6
   3 -10  10 4341.07  179.03  13
   3  10  10 3991.58  187.53   6
   4 -10  10   64.86   19.64  13
   5 -10  10 4276.94  157.18  13
 -22   0  11   37.90   32.99   8
 -21   0  11   16.98   29.66   8
 -20   0  11    5.22   43.48   8
 -19   0  11   32.84   35.89   8
 -18   0  11    9.73   48.84   8
 -17   0  11   51.48   40.19   8
 -16   0  11   -3.07   44.65   8
 -15   0  11  -22.26   53.42   8
 -14   0  11  -54.81   63.45   8
  13   0 -11  534.32  279.67   1
 -13   0  11  -40.12   65.44   8
 -12   0  11  -15.96   41.95   8
 -12   0  11   11.45   41.30  10
  11   0 -11  -77.18  119.91   1
  10   0 -11  169.90  155.83   1
   9   0 -11  175.03  164.46   1
   8   0 -11   78.72  172.06   1
   7   0 -11 -135.47  141.27   1
  -6   0  11 -188.95  126.74   3
  -5   0  11   86.31   88.07   3
  -5   0  11   62.16   67.43   5
  -4   0  11   31.01   60.36   3
  -4   0  11   -0.45   81.14   5
  -3   0  11  152.31   93.10   3
  -3   0  11   -6.44   38.81   5
  -2   0  11  -14.68   52.12   5
  -1   0  11   54.34   66.47   5
   0   0  11   41.18   62.15   5
   1   0  11   -7.27   46.05   5
   2   0  11   27.08   57.07   5
   3   0  11  -55.77   75.59   5
   4   0  11 -142.20  111.64   5
   5   0  11    7.13   45.51   5
   6   0  11  -38.97   86.80   5
   6   0  11  -21.66   42.58  12
   6   0  11   15.86   24.89  11
   7   0  11   37.24   35.53  12
   7   0  11    9.21   33.53  11
   8   0  11    8.57   40.42  12
   8   0  11   14.97   36.47  11
   9   0  11   46.00   51.92  12
   9   0  11   -9.85   30.05  11
  10   0  11   41.17   53.04  12
  10   0  11   48.89   50.49  11
  11   0  11   42.15   41.35  11
  12   0  11   21.67   38.71  11
 -13   0 -11   70.87   57.20   8
  13   0  11   19.87   45.52  11
 -14   0 -11   20.60   35.34   8
  14   0  11   14.48   33.84  11
  15   0  11  -14.61   33.63  11
 -22  -1  11 5570.60  234.47   8
 -22   1  11 5454.02  232.96   8
 -21  -1  11  679.39   94.32   8
 -21   1  11  686.09   92.34   8
 -20  -1  11 6052.04  312.07   8
 -20   1  11 5946.69  311.85   8
 -19  -1  11 5811.32  329.15   8
 -19   1  11 5726.05  328.21   8
 -18  -1  11 7214.41  388.98   8
 -18   1  11 6858.07  380.59   8
 -17  -1  11 5170.77  334.74   8
 -17   1  11 4766.14  322.49   8
 -16  -1  11 4276.58  303.00   8
 -16   1  11 4058.05  300.43   8
 -15  -1  11   62.27   54.31   8
 -15   1  11   63.67   38.78   8
 -15   1  11   42.86   47.70  10
 -14  -1  11  163.31   54.77   8
 -14   1  11  112.45   43.72   8
 -14   1  11   78.62   36.42  10
  13   1 -11  151.57  190.85   1
 -13  -1  11  -12.66   48.68   8
 -13   1  11   30.30   44.01   8
 -13   1  11   52.20   49.05  10
 -12  -1  11 2612.50  216.77   8
 -12   1  11 2585.50  223.80   8
  12  -1 -11 2606.40  585.97   1
  12   1 -11 2991.72  663.85   1
 -12   1  11 2764.24  236.04  10
  11  -1 -11  722.43  304.65   1
  11   1 -11  436.25  319.55   1
  10  -1 -1119100.48 1507.00   1
  10   1 -1120196.60 1706.24   1
  -9  -1  11  201.79  168.60   3
   9  -1 -11  113.62  131.90   1
   9   1 -11  290.57   96.19   1
  -8  -1  1130703.59 1885.25   3
   8  -1 -1130198.43 1810.57   1
  -7  -1  11 8059.95  883.18   3
   7  -1 -11 7989.22  871.72   1
  -6  -1  11 4971.80  640.59   3
   6  -1 -11 4624.38  645.84   1
  -5  -1  1115254.59  937.09   5
  -5  -1  1114497.95 1030.44   3
   5  -1 -1116154.70 1185.58   1
   4  -1 -11 1206.96  300.59   1
  -4  -1  11 1399.53  291.28   3
  -4  -1  11 1307.18  268.02   5
  -3   1  11 9098.23  768.42   5
  -3  -1  11 9156.29  741.38   5
  -3  -1  11 9089.56  708.79   3
   3  -1 -11 9159.08  817.06   1
   2  -1 -11  549.39  189.18   1
  -2  -1  11  325.27  130.35   5
  -2   1  11  480.91  174.92   5
  -2  -1  11  431.58  134.70   3
  -1  -1  11  795.42  227.73   5
   1  -1 -11  668.10  184.96   1
  -1   1  11  719.10  219.94   5
  -1  -1  11  891.25  194.21   3
   0  -1  11 1438.10  312.54   5
   0   1  11 1445.04  315.16   5
   1   1  1111298.87  920.64   5
   1  -1  1111567.52  898.00   5
   2   1  11 9498.16  855.22   5
   2  -1  1110047.75  853.23   5
   3   1  11 8559.19  819.36   5
   3  -1  11 8830.75  821.28   5
   4   1  1116468.99 1176.19   5
   4  -1  1117129.44 1198.20   5
   5  -1  11 9520.05  904.47   5
   5   1  11 8924.59  393.97  12
   5  -1  11 9844.36  430.42  11
   6  -1  11 2862.30  499.32   5
   6   1  11 2892.22  208.69  11
   6  -1  11 2810.95  226.14  11
   6   1  11 2738.56  215.39  12
   7  -1  11 6192.18  760.73   5
   7   1  11 6119.32  341.91  12
   7  -1  11 6399.77  359.50  12
   7   1  11 6093.83  322.24  11
   7  -1  11 6413.55  360.47  11
   8   1  11  846.64  128.14  12
   8  -1  11  866.73  134.71  12
   8   1  11  886.74  123.65  11
   8  -1  11  878.08  134.57  11
   9  -1  11  371.90   90.72  12
   9   1  11  324.53   77.16  11
   9   1  11  367.27   90.49  12
   9  -1  11  275.57   81.62  11
  10  -1  11 1574.63  185.40  12
  10   1  11 1358.54  157.64  11
  10  -1  11 1471.42  175.51  11
  11   1  11   77.20   49.33  11
  11  -1  11   45.20   43.93  11
  12   1  1114461.04  559.94  11
  12  -1  1114445.14  592.47  11
  13   1  11 3711.87  255.45  11
  13  -1  11 3525.49  266.65  11
 -14   1 -11 5080.74  321.26   8
  14   1  11 5230.78  291.44  11
  14  -1  11 5563.08  322.98  11
 -15   1 -1110160.57  427.06   8
  15   1  1110511.64  401.69  11
  15  -1  1111322.10  444.76  11
 -16   1 -11 2704.18  162.91   8
  16  -1  11 3118.92  193.95  11
 -22  -2  11 2940.47  153.59   8
 -21  -2  11  463.16   71.96   8
 -21   2  11  381.36   65.52   8
 -20  -2  11   81.85   46.82   8
 -20   2  11   63.62   45.24   8
 -19  -2  11 1356.24  146.90   8
 -19   2  11 1146.19  134.46   8
 -18  -2  11 2853.16  225.66   8
 -18   2  11 2542.87  210.38   8
 -17  -2  11  863.85  130.81   8
 -17   2  11  708.14  115.25   8
 -17   2  11  866.39  165.83  10
 -16  -2  11 2295.54  210.57   8
 -16   2  11 2184.07  205.67   8
 -16   2  11 2125.17  242.74  10
 -15  -2  11  191.72   64.10   8
 -15   2  11  231.31   84.39  10
 -14  -2  1110451.84  475.21   8
 -14   2  1110271.03  522.86  10
 -13  -2  11   19.22   31.02   8
  13   2 -11  141.66  178.70   1
 -13   2  11    3.88   55.15  10
 -12  -2  1115087.49  571.19   8
  12   2 -1117176.32 1685.99   1
 -12   2  1116093.57  601.19   6
 -12   2  1115807.42  627.46  10
 -11  -2  11 2620.00  649.42   3
 -11  -2  11 2474.97  206.21   8
 -11   2  11 2949.02  223.77   6
 -11   2  11 2847.94  236.20  10
  11   2 -11 2799.00  677.48   1
 -10  -2  11 4635.49  838.44   3
  -9  -2  1112775.23 1347.03   3
   9  -2 -1112360.83 1155.41   1
  -8  -2  11 1180.27  368.17   3
   8  -2 -11 1199.79  330.23   1
  -7  -2  11 3856.19  626.06   3
   7  -2 -11 4414.28  634.27   1
   6  -2 -1115752.94 1165.89   1
  -6  -2  1115156.65 1190.54   3
  -5  -2  11  986.83  230.40   5
   5  -2 -11 1093.69  280.88   1
  -5  -2  11  961.26  270.86   3
   4  -2 -1143024.04 1854.14   1
  -4  -2  1144542.06 1735.32   5
  -4  -2  1144079.30 1941.06   3
   3  -2 -11 3318.93  445.54   1
  -3  -2  11 3559.60  462.56   5
  -3  -2  11 3406.40  477.38   3
  -2  -2  1118307.91 1099.65   5
  -2  -2  1118572.42 1106.41   3
   2  -2 -1117715.33 1012.47   1
  -1  -2  11 8197.81  736.69   5
  -1  -2  11 9706.58  746.76   3
   0  -2  11  224.25  125.93   5
   0  -2  11  113.94   79.21   3
   1  -2  11 7107.03  718.81   5
   2  -2  11 5710.51  659.05   5
   3  -2  11 5013.91  636.58   5
   4  -2  1111529.43 1011.62   5
   5  -2  11  953.35  289.11   5
   5   2  11  973.62  118.99  12
   5  -2  11 1088.79  140.72  11
   6  -2  1110047.35  980.03   5
   6   2  11 8668.68  402.06  12
   6   2  11 9569.44  380.06  11
   6  -2  1110120.10  466.98  11
   7   2  11  129.03   57.72  12
   7  -2  11  110.29   48.89  12
   7   2  11   22.77   21.22  11
   7  -2  11   83.03   48.50  11
   8   2  11 7468.30  392.84  12
   8  -2  11 9189.64  447.86  12
   8   2  11 8207.29  371.63  11
   8  -2  11 8553.03  446.05  11
   9  -2  11 4790.64  320.25  12
   9   2  11 4613.65  275.07  11
   9  -2  11 4556.51  321.20  11
  10  -2  11  248.90   63.45  13
  10  -2  11  179.07   66.33  12
  10   2  11  146.69   52.89  11
  10  -2  11  236.57   74.26  11
  11  -2  11 8918.69  369.36  13
  11   2  11 8238.49  391.26  11
  11  -2  11 8142.52  439.92  11
  12   2  11  393.45   83.67  11
  12  -2  11  453.97   99.05  11
  13   2  11 7567.92  353.54  11
  13  -2  11 7993.55  406.91  11
 -14   2 -11 1246.30  170.50   8
  14   2  11 1277.23  128.97  11
  14  -2  11 1360.39  154.65  11
 -15   2 -11 3150.39  243.18   8
  15  -2  11 3480.22  228.36  11
 -16   2 -11 4166.41  230.18   8
  16  -2  11 4666.85  231.83  11
 -22  -3  11 2566.94  121.85   8
 -21  -3  11 5347.13  222.01   8
 -20  -3  11 1150.04  110.54   8
 -19  -3  1111766.49  428.97   8
 -18  -3  11  373.33   83.44   8
 -18   3  11  308.05  111.67  10
 -17  -3  11 2739.51  213.69   8
 -17   3  11 2869.85  284.51  10
 -16  -3  11 3367.95  244.19   8
 -16   3  11 3261.81  296.40  10
 -15  -3  11  111.27   57.14   8
 -15   3  11  105.60   56.67  10
 -14  -3  11 7832.57  390.57   8
 -14   3  11 8468.73  478.04  10
 -13  -3  11 6820.08  359.33   8
 -13   3  11 6880.21  398.16   6
 -13   3  11 7020.14  422.39  10
 -12  -3  11 4735.06  290.00   8
  12   3 -11 6031.17 1055.28   1
 -12  -3  11 5200.11  918.76   3
 -12   3  11 4686.71  313.84   6
 -12   3  11 4955.93  344.69  10
 -11  -3  1121098.01  681.45   8
 -11   3  1122679.14  751.92   6
 -11   3  1123491.75  801.56  10
 -10  -3  11  880.96  119.62   8
 -10   3  11  757.65  115.40   6
 -10   3  11  973.21  139.13  10
  -9  -3  1111534.14  449.02   8
  -9  -3  1111839.08 1273.68   3
  -8  -3  11  187.02  162.81   3
  -7  -3  11 2151.64  487.20   3
  -6  -3  11 1586.50  304.87   5
  -6  -3  11 1658.27  405.54   3
  -5  -3  11  280.46  131.81   5
  -5  -3  11  310.21  170.43   3
  -4  -3  1112342.07 1054.20   3
  -4  -3  1113051.00  923.48   5
  -3  -3  11 3269.15  513.10   3
  -3  -3  11 3622.20  489.58   5
  -2  -3  1112927.57  986.25   3
  -2  -3  1112858.53  969.65   5
  -1  -3  1124148.81 1324.40   3
  -1  -3  1125758.56 1427.47   5
   0  -3  1113312.20  933.93   3
   0  -3  1113114.54 1018.01   5
   1  -3  1121317.53 1164.83   3
   1  -3  1119108.14 1274.36   5
   2  -3  11  427.45  185.94   5
   3  -3  11 4184.48  601.58   5
   3  -3  11 4268.23  281.33  11
   4  -3  1116595.08 1251.96   5
   4   3  1114682.96  516.19  12
   4  -3  1116343.71  612.98  11
   4  -3  1116827.94  585.63   9
   5  -3  11  547.68   87.47  13
   5   3  11  415.50   78.66  12
   5  -3  11  515.35  102.30  11
   5  -3  11  430.40  203.13   5
   6  -3  1114535.77 1197.30   5
   6  -3  1114374.56  501.58  13
   6   3  1111247.59  473.01  12
   6  -3  1113420.18  558.15  11
   7  -3  11 5490.17  295.00  13
   7  -3  11 5272.63  324.16  12
   7  -3  11 4799.34  323.21  11
   8  -3  11 3121.25  222.41  13
   8  -3  11 3185.79  247.72  12
   8  -3  11 2768.42  246.56  11
   9  -3  11 7409.65  353.89  13
   9  -3  11 7697.03  393.04  12
   9  -3  11 6574.21  388.95  11
  10  -3  11 1692.15  159.31  13
  10  -3  11 1724.08  175.42  12
  10  -3  11 1578.33  182.15  11
  11  -3  11 3433.45  223.29  13
  11  -3  11 3548.08  268.56  11
  12  -3  11  790.27   99.57  13
  12  -3  11  871.71  129.76  11
  13  -3  11 2101.84  191.28  11
  14  -3  11 1748.20  162.47  11
 -15   3 -11  486.73  108.20   8
  15  -3  11  507.02   78.40  11
 -16   3 -11 3766.68  226.55   8
 -21  -4  11 1162.78   74.32   9
 -20  -4  11 2555.15  143.53   8
 -19  -4  11  428.37   68.96   8
 -18  -4  11 2609.20  178.14   8
 -18   4  11 2772.03  276.35  10
 -17  -4  11 7719.34  338.68   8
 -17   4  11 7887.80  472.82  10
 -16  -4  11  943.89  120.16   8
 -16   4  11  962.76  165.82  10
 -15  -4  1122449.65  691.37   8
 -15   4  1122079.99  848.85  10
 -14  -4  11  245.34   68.86   8
 -14   4  11  229.82   87.92   6
 -14   4  11  174.94   73.78  10
 -13  -4  1122675.35  718.38   8
 -13   4  1122949.35  812.39   6
 -13   4  1123776.08  872.76  10
 -12  -4  11 5092.24  295.94   8
 -12   4  11 5052.78  342.76   6
 -12   4  11 5307.30  371.76  10
 -11  -4  11 6224.45  330.77   8
 -11   4  11 6416.63  383.12   6
 -10  -4  11 8837.26  394.80   8
 -10   4  11 9262.11  459.73   6
  -9  -4  11  909.70  118.98   8
  -9   4  11  988.14  140.86   6
  -9  -4  11  890.48  326.89   3
  -8  -4  1112045.10  465.39   8
  -8   4  1113077.80  538.24   6
  -7  -4  1119594.40  631.52   8
  -7   4  1122934.32  734.62   6
  -6  -4  11 4801.06  552.23   5
  -6  -4  11 4689.08  706.02   3
  -5  -4  1134186.22 1941.73   3
  -5  -4  1133459.29 1589.12   5
  -4  -4  11  155.83  110.24   5
  -4  -4  11  148.36   77.59   3
  -3  -4  1121711.12 1414.78   3
  -3  -4  1122512.33 1354.97   5
  -2  -4  11 6313.94  720.31   3
  -2  -4  11 7165.52  755.14   5
  -1  -4  11 7458.67  761.23   3
  -1  -4  11 7922.79  813.78   5
   0  -4  1120696.58 1267.01   3
   0  -4  1122870.44 1441.36   5
   1  -4  11  -24.44   67.14   5
   1  -4  11  -65.59   81.81   3
   1  -4  11   81.72   48.50  11
   2  -4  1121683.23 1459.63   5
   2  -4  1121836.59  725.86  11
   3  -4  11 6483.78  778.45   5
   3  -4  11 6836.20  340.63  13
   3  -4  11 6443.29  357.32  11
   3  -4  11 6567.97  323.20   9
   4  -4  11 7426.29  833.21   5
   4  -4  11 7793.96  367.31  13
   4   4  11 6354.67  319.49  12
   4  -4  11 6833.60  370.03  11
   5  -4  1120231.03  656.43  13
   5  -4  1118556.63  670.78  11
   6  -4  11   80.03   36.86  13
   6  -4  11   64.67   45.51  11
   7  -4  1120473.68  667.12  13
   7  -4  1119673.90  700.42  11
   8  -4  11 4090.03  267.21  13
   8  -4  11 3968.75  285.22  11
   9  -4  11 8173.43  385.91  13
   9  -4  11 8181.84  413.27  11
  10  -4  1115212.31  549.43  13
  10  -4  1115348.02  582.24  11
  11  -4  11   16.04   24.50  13
  11  -4  11   26.14   30.58  11
  12  -4  1115945.78  525.53  13
  12  -4  1116741.74  566.45  11
  13  -4  11 5395.81  282.64  11
 -14   4 -11 5937.26  414.79   8
  14  -4  11 6423.72  276.18  11
 -15   4 -11 7114.61  389.70   8
  15  -4  11 6237.27  226.41  11
 -19  -5  11 2148.62  112.18   9
 -18  -5  11   60.68   35.62   8
 -18   5  11  -20.06   54.84  10
 -17  -5  11 3103.91  184.37   8
 -17   5  11 2938.90  279.68  10
 -16  -5  11  217.42   53.60   8
 -16   5  11  222.10   75.29  10
 -15  -5  11   52.63   33.38   8
 -15   5  11   37.49   55.19  10
 -14  -5  11  846.83  108.21   8
 -14   5  11  809.01  149.90  10
 -14   5  11  754.26  138.09   6
 -13  -5  11 3800.76  241.49   8
 -13   5  11 3569.43  300.10   6
 -13   5  11 3896.25  331.89  10
 -12  -5  11 4020.83  252.60   8
 -12   5  11 3704.38  304.90   6
 -11  -5  1112140.50  476.77   8
 -11   5  1111522.27  561.21   6
 -10  -5  11 7027.14  348.67   8
 -10   5  11 6865.57  416.15   6
  -9   5  1114386.60  636.49   6
  -9  -5  1116981.83  542.10   9
  -8  -5  11 3824.01  622.64   3
  -8   5  11 3960.13  303.56   6
  -7   5  11  144.56   66.48   6
  -7  -5  11  215.63  156.74   3
  -6  -5  11  432.92  215.30   3
  -6   5  11  755.99  128.25   6
  -5  -5  11 2632.23  510.63   3
  -5  -5  11 2227.34  415.22   5
  -5   5  11 2933.15  250.47   6
  -4  -5  11 8121.60  887.79   3
  -4   5  11 9346.46  456.03   6
  -3  -5  11 4723.03  666.22   3
  -3  -5  11 5146.14  667.26   5
  -3  -5  11 5326.82  295.24  11
  -3   5  11 6218.58  362.85   6
  -2  -5  1111272.16 1013.45   3
  -2  -5  1111460.62 1030.25   5
  -2  -5  1112041.35  472.41  11
  -1  -5  11 4440.02  618.43   3
  -1  -5  11 4322.30  630.13   5
  -1  -5  11 4798.88  279.85  11
   0  -5  11 3741.22  563.22   3
   0  -5  11 3703.27  594.24   5
   0  -5  11 3937.12  254.79  11
   1  -5  11 3837.80  556.13   3
   1  -5  11 4036.59  612.50   5
   1  -5  11 4343.75  271.11  11
   2  -5  11 1002.23  308.32   5
   2  -5  11 1066.98  134.60  11
   2  -5  11  777.55  248.69   3
   3  -5  11 2113.95  197.25  13
   3  -5  11 2017.74  187.78  11
   4  -5  11   34.83   39.02  13
   4  -5  11   42.48   39.31  11
   5  -5  11   85.88   41.69  13
   5  -5  11   36.31   31.08  11
   6  -5  11 5042.07  311.04  13
   6  -5  11 4875.19  299.40  11
   7  -5  11 2111.84  193.36  13
   7  -5  11 2083.05  191.70  11
   8  -5  1113800.49  543.24  13
   8  -5  1113730.71  519.85  11
   9  -5  11 5818.37  325.72  13
   9  -5  11 5943.75  316.16  11
  10  -5  11 5029.58  289.93  13
  10  -5  11 5049.10  279.13  11
  11  -5  11 4849.82  269.83  13
  11  -5  11 5279.77  268.15  11
  12  -5  11   83.23   39.10  13
  12  -5  11   75.02   33.96  11
  13  -5  11 1889.46  125.69  11
 -14   5 -11 1090.85  171.70   8
 -18   6  11 4465.04  337.88  10
 -17   6  11  120.28   78.61  10
 -16   6  1110410.79  550.17  10
 -15   6  11    0.21   61.79  10
 -14   6  11 5014.45  365.00   6
 -14   6  11 5632.88  404.59  10
 -13   6  11  395.84  128.49  10
 -13   6  11  285.14   92.16   6
 -12   6  11 5550.40  392.40   6
 -11   6  11 4630.27  360.15   6
 -10   6  11 1700.34  215.32   6
  -9   6  11 4962.43  373.87   6
  -8   6  11  727.85  147.68   6
  -7   6  11 4622.98  359.46   6
  -6   6  1115580.46  682.18   6
  -5   6  11  186.42   67.52   6
  -5  -6  11  196.78   59.11  11
  -4  -6  1115379.02  527.02  11
  -4   6  1116153.30  683.90   6
  -3  -6  11 5263.78  281.66  11
  -3   6  11 5740.09  379.78   6
  -2  -6  11 4748.16  269.60  11
  -2   6  11 5125.44  351.68   6
  -1  -6  11 3470.41  227.88  11
  -1   6  11 3767.55  291.36   6
   0  -6  11 3098.58  217.89  11
   0   6  11 3783.68  284.48   6
   1  -6  11 6694.88  329.44  11
   2  -6  11  -16.45   33.56  13
   2  -6  11  108.56   44.13  11
   3  -6  11 6953.65  384.53  13
   3  -6  11 7292.14  342.83  11
   4  -6  11 4846.76  315.97  13
   4  -6  11 5264.98  285.74  11
   5  -6  11 1066.93  144.13  13
   5  -6  11 1161.05  128.87  11
   6  -6  11 7032.26  379.17  13
   6  -6  11 7824.42  348.89  11
   7  -6  11 1657.32  169.99  13
   7  -6  11 1699.78  151.47  11
   8  -6  11 3857.99  261.95  13
   8  -6  11 4038.68  228.23  11
   9  -6  11 5079.66  295.28  13
   9  -6  11 5651.46  257.64  11
  10  -6  11 5529.57  286.85  13
  11  -6  11 7185.56  307.53  13
  12  -6  11  176.04   42.69  13
 -13   6 -11 5191.38  370.76   8
 -17   7  11  360.40  103.69  10
 -16   7  11  514.86  126.40  10
 -15   7  11 3771.97  321.16  10
 -14   7  11  161.76   84.50  10
 -14   7  11  234.80   96.39   6
 -13   7  11 2029.82  236.22   6
 -13   7  11 2402.94  264.10  10
 -12   7  11 1518.25  212.70   6
 -11   7  11   95.20   78.71   6
 -10   7  11 1086.22  183.79   6
  -9   7  11 4541.50  376.28   6
  -8   7  11 4663.13  383.07   6
  -7  -7  11 9969.02  382.51  11
  -7   7  11 8270.41  526.87   6
  -6  -7  11 9465.51  369.41  11
  -6   7  11 8391.88  519.51   6
  -5   7  11 3940.05  335.86   6
  -4   7  11 4022.30  333.82   6
  -3   7  11  807.41  147.58   6
  -2   7  11 2080.81  228.74   6
  -1   7  11 1450.92  184.78   6
   0   7  1115275.88  629.27   6
   1   7  11  122.74   55.32   6
   2  -7  11 7946.63  402.30  13
   2   7  1110737.10  473.79   6
   3  -7  11 1028.02  137.13  13
   4  -7  11 1420.99  158.93  13
   5  -7  11 4970.88  297.99  13
   6  -7  11  268.72   72.27  13
   7  -7  11 3192.21  221.47  13
   8  -7  11  728.06  102.15  13
   9  -7  11 1654.68  141.95  13
  10  -7  11  320.36   59.04  13
  11  -7  11    8.12   18.82  13
 -16   8  11  378.20   88.94  10
 -15   8  11 1648.95  186.75  10
 -14   8  11 1933.62  213.99  10
 -13   8  11  167.21   76.20  10
 -13   8  11  200.13   87.56   6
 -12   8  11  541.31  122.90  10
 -12   8  11  469.94  119.06   6
 -11   8  11    3.00   56.76   6
 -10   8  11  447.47  121.07   6
  -9   8  11  434.20  118.44   6
  -8   8  11   79.56   51.14   6
  -7   8  11  325.94  111.30   6
  -6   8  11 1681.80  226.26   6
  -5   8  11 2247.11  254.01   6
  -4   8  11  122.05   75.79   6
  -3   8  11   84.18   68.98   6
  -2   8  11  202.90   83.23   6
  -1   8  11 1769.54  200.88   6
   0   8  11 2282.55  218.16   6
   1   8  11  467.41   97.53   6
   1  -8  11  411.99   80.62  13
   2   8  11  229.69   72.84   6
   2  -8  11  233.79   62.64  13
   3   8  11  512.39   91.70   6
   3  -8  11  343.56   72.89  13
   4  -8  11   38.69   31.31  13
   5  -8  11  228.66   57.49  13
   6  -8  11  599.32   85.02  13
   7  -8  11 1010.90  105.07  13
   8  -8  11 1568.66  121.51  13
   9  -8  11  116.34   34.07  13
  10  -8  11  111.25   24.12  13
 -13   9  11 1050.73  121.34  10
 -12   9  11 4383.47  297.31   6
 -12   9  11 4150.99  257.77  10
 -11   9  11 1622.16  190.27   6
 -11   9  11 1636.25  166.65  10
 -10   9  11 8242.51  462.38   6
 -10   9  11 7694.37  372.42  10
  -9   9  11 2176.99  236.56   6
  -8   9  11 3731.46  307.73   6
  -7   9  11 3530.34  298.04   6
  -6   9  11 4206.92  323.23   6
  -5   9  11 2781.61  257.80   6
  -4   9  11 2348.41  231.51   6
  -3   9  11 1600.41  183.30   6
  -2   9  11  722.78  123.91   6
  -1   9  11 1784.19  180.34   6
  -1  -9  11 1597.71  136.52  13
   0  -9  11 7641.14  318.34  13
   0   9  11 8097.15  379.33   6
   1   9  11  224.99   60.77   6
   1  -9  11  276.36   57.41  13
   2  -9  1110378.62  374.98  13
   2   9  1112327.23  438.39   6
   3  -9  11 7527.83  299.71  13
   3   9  11 9079.53  340.87   6
   4  -9  11 2700.07  160.81  13
   5  -9  11 6904.50  259.37  13
   6  -9  11  361.42   52.57  13
   7  -9  11 5115.47  187.62  13
  -9  10  11  313.99   64.93   6
  -8  10  11 2813.59  199.73   6
  -7  10  11 2233.02  179.56   6
  -6  10  11 4408.26  258.01   6
  -5 -10  11 2575.48  142.09  13
  -5  10  11 2487.27  189.39   6
  -4 -10  11 1854.14  119.48  13
  -4  10  11 1786.09  158.15   6
  -3  10  11  433.88   77.19   6
  -3 -10  11  508.32   62.87  13
  -2 -10  11 1422.04  105.11  13
  -2  10  11 1392.91  131.99   6
  -1 -10  11 1270.26   98.55  13
  -1  10  11 1247.19  117.09   6
   0  10  11   59.70   31.15   6
   0 -10  11   44.18   23.01  13
   1 -10  11 4152.90  173.87  13
   1  10  11 3651.71  178.24   6
   2 -10  11  598.94   59.57  13
   3 -10  11 4048.86  156.01  13
 -22   0  1211841.67  355.84   8
 -21   0  12 4080.35  219.61   8
 -20   0  12 1033.25  122.94   8
 -19   0  12 3408.37  242.47   8
 -18   0  12  905.81  128.66   8
 -17   0  12 1789.71  188.30   8
 -16   0  12 3928.12  288.46   8
 -15   0  12  883.97  136.38   8
 -14   0  1214929.04  598.34   8
 -13   0  12 1227.20  154.64   8
 -12   0  1233071.92  961.78   8
  12   0 -1237028.40 2364.23   1
  11   0 -12 1637.95  465.85   1
 -11   0  12 1524.72  162.03   8
  10   0 -1219995.18 1637.77   1
   9   0 -1217910.13 1502.32   1
   8   0 -12  131.32  131.78   1
   7   0 -1227919.34 1845.79   1
   6   0 -1214210.09 1273.34   1
  -5   0  1218230.20 1116.01   5
  -4   0  1262554.89 2307.98   5
  -4   0  1272788.05 2383.29   3
  -3   0  12 1539.62  317.58   5
  -2   0  1237793.76 1731.06   5
  -1   0  12 7279.10  726.29   5
   0   0  1213966.30 1038.92   5
   1   0  1224573.17 1414.26   5
   2   0  12  300.86  152.56   5
   3   0  1217875.46 1237.47   5
   4   0  12 8815.92  874.34   5
   4   0  12 9824.72  414.38  11
   4   0  12 9603.93  443.75   9
   5   0  12 6069.53  743.52   5
   5   0  12 6353.37  333.55  11
   6   0  1215728.55 1236.21   5
   6   0  1214546.23  564.58  12
   6   0  1215001.51  562.04  11
   7   0  12 5364.57  329.52  12
   7   0  12 5652.18  328.34  11
   8   0  1216640.95  639.25  12
   8   0  1216503.15  615.35  11
   9   0  12 1367.63  168.88  12
   9   0  12 1308.19  157.01  11
  10   0  12 4422.48  309.71  12
  10   0  12 4199.64  289.10  11
  11   0  1217525.66  637.58  11
 -12   0 -12  736.66  127.03   8
  12   0  12  627.58  105.47  11
  13   0  1224540.46  753.10  11
  14   0  12 1965.79  168.60  11
  15   0  1216992.50  514.63  11
 -22  -1  12 3074.80  157.64   8
 -21  -1  12  378.66   66.06   8
 -21   1  12  329.76   58.73   8
 -20  -1  12 8118.28  352.93   8
 -20   1  12 7516.87  333.03   8
 -19  -1  12  766.90  112.96   8
 -19   1  12  620.26   99.76   8
 -18  -1  12 8324.58  403.99   8
 -18   1  12 7720.84  380.60   8
 -17  -1  12 3629.35  269.75   8
 -17   1  12 3267.80  250.80   8
 -16  -1  12 1320.43  163.44   8
 -16   1  12 1225.56  154.95   8
 -15  -1  12   81.17   35.46   8
 -15   1  12   66.25   45.37   8
 -14  -1  12  347.99   85.14   8
 -14   1  12  318.96   79.80   8
 -14   1  12  240.26   87.86  10
 -13  -1  12 7509.72  392.52   8
 -13   1  12 7499.07  397.94   8
 -13   1  12 8129.12  459.52  10
 -12  -1  12 2146.26  201.27   8
 -12   1  12 2335.70  206.72   8
  12  -1 -12 2419.97  569.06   1
 -12   1  12 2631.00  240.94  10
  12   1 -12 2469.88  614.98   1
 -11  -1  1214544.78  563.32   8
  11  -1 -1216359.65 1485.55   1
  11   1 -1216434.29 1596.68   1
 -11   1  1217594.59  654.25  10
 -10  -1  12 5019.07  296.99   8
  10  -1 -12 5423.05  820.33   1
  10   1 -12 5004.97  866.28   1
   9  -1 -1211870.50 1186.43   1
   9   1 -1212484.54 1344.44   1
  -9  -1  1211826.27 1195.10   3
  -8  -1  1213388.34 1223.01   3
   8  -1 -1213078.16 1223.75   1
  -7  -1  12  350.31  190.88   3
   7  -1 -12  143.70  112.77   1
  -6  -1  12 8934.31  892.27   3
   6  -1 -12 8075.69  890.26   1
  -5  -1  12 5933.48  615.67   5
  -5  -1  12 6184.57  679.37   3
   5  -1 -12 5508.46  708.83   1
  -4  -1  12  507.13  187.98   5
   4  -1 -12  499.11  208.50   1
  -4  -1  12  301.01  146.37   3
  -3   1  1211305.33  914.20   5
  -3  -1  1210654.26  859.70   5
  -3  -1  1212598.60  874.91   3
   3  -1 -1211874.41  974.76   1
  -2   1  12 2681.29  449.18   5
  -2  -1  12 2382.69  405.60   5
   2  -1 -12 2791.06  436.66   1
  -1   1  1211630.11  957.78   5
  -1  -1  1211513.50  917.75   5
   0   1  1217693.65 1211.76   5
   0  -1  1216838.25 1139.84   5
   1   1  12 3972.65  568.95   5
   1  -1  12 4347.40  568.83   5
   2   1  12 9343.53  882.30   5
   2  -1  12 9092.20  854.24   5
   3   1  12 1600.83  370.97   5
   3  -1  12 1529.48  350.75   5
   4  -1  12 2414.32  469.19   5
   4   1  12 2419.56  195.84  12
   4   1  12 2665.39  194.26  11
   4  -1  12 2576.90  211.16  11
   4  -1  12 2529.04  216.15   9
   5  -1  12 1827.92  401.67   5
   5   1  12 1549.20  159.53  12
   5   1  12 1756.52  160.04  11
   5  -1  12 1577.73  169.95  11
   6  -1  12  152.34  163.17   5
   6   1  12  127.32   55.88  12
   6  -1  12  135.77   55.75  12
   6   1  12  125.91   52.91  11
   6  -1  12  136.04   53.31  11
   7   1  12 3128.18  246.85  12
   7  -1  12 3465.99  264.67  12
   7   1  12 3409.21  240.56  11
   7  -1  12 3429.74  262.60  11
   8   1  12 1772.77  188.67  12
   8  -1  12 2206.02  212.22  12
   8   1  12 1933.71  181.98  11
   8  -1  12 1945.01  199.76  11
   9   1  12 6251.45  366.96  12
   9  -1  12 6986.23  396.06  12
   9   1  12 6550.42  352.22  11
   9  -1  12 6418.79  374.23  11
  10  -1  12 3018.07  254.54  12
  10   1  12 2808.65  223.91  11
  10  -1  12 2872.71  246.57  11
  11   1  1213428.76  521.79  11
  11  -1  1213239.13  555.88  11
  12   1  12 2111.06  189.34  11
  12  -1  12 2228.94  205.37  11
 -13   1 -12 1812.92  195.88   8
  13   1  12 1936.03  170.22  11
  13  -1  12 1992.04  187.42  11
 -14   1 -12 3054.61  220.47   8
  14   1  12 2944.39  194.93  11
  14  -1  12 3229.93  224.52  11
 -15   1 -12 1631.88  125.49   8
  15  -1  12 2045.67  158.21  11
 -22  -2  12   24.67   20.83   8
 -21  -2  12 8255.53  304.72   8
 -20  -2  12 1251.93  123.14   8
 -19  -2  12 2353.65  189.46   8
 -19   2  12 2004.88  161.34   8
 -18  -2  12 3542.59  246.36   8
 -18   2  12 3053.01  214.38   8
 -17  -2  12  395.23   90.99   8
 -16  -2  12 4204.51  287.05   8
 -16   2  12 4514.59  366.02  10
 -15  -2  1212276.96  518.44   8
 -15   2  1212743.93  620.66  10
 -14  -2  12  107.41   55.78   8
 -14   2  12  145.68   58.91  10
 -13  -2  1219556.38  680.63   8
 -13   2  1220978.70  784.18  10
 -12  -2  12 5107.02  310.27   8
  12   2 -12 5936.74  989.61   1
 -12   2  12 5840.49  370.00  10
 -11  -2  12 7926.57  387.40   8
  11   2 -12 8680.72 1274.36   1
 -11  -2  12 8714.85 1176.86   3
 -11   2  12 8601.33  405.39   6
 -11   2  12 8928.67  449.74  10
 -10  -2  12 7718.03  378.69   8
 -10   2  12 8883.03  396.76   6
 -10   2  12 9193.68  442.39  10
  -9  -2  12  819.74  343.56   3
  -9  -2  12  929.71  123.82   8
   9  -2 -12 1161.25  359.91   1
  -8  -2  12 3881.56  692.08   3
   8  -2 -12 3711.13  636.43   1
   7  -2 -12  705.24  265.97   1
  -7  -2  12  943.73  321.04   3
  -6  -2  12  999.35  302.82   3
   6  -2 -12 1043.47  306.18   1
  -5  -2  12 2382.48  380.79   5
   5  -2 -12 2311.26  439.93   1
  -5  -2  12 2448.73  447.28   3
  -4  -2  12 3965.61  507.53   5
   4  -2 -12 4347.76  560.99   1
  -4  -2  12 4328.43  560.24   3
  -3  -2  1211214.39  882.20   5
  -3  -2  1210847.61  858.83   3
   3  -2 -1211393.95  874.54   1
  -2  -2  12  744.26  215.96   5
  -2  -2  12 1115.44  255.71   3
  -1  -2  1221169.57 1281.88   5
   0  -2  12 9038.53  833.13   5
   1  -2  12 3637.17  534.88   5
   2  -2  1216283.39 1187.97   5
   3  -2  12    0.30   91.32   9
   3  -2  12  355.31  180.51   5
   3   2  12  167.33   51.71  12
   3  -2  12  558.58  103.31  11
   4  -2  1217053.34 1273.15   5
   4   2  1215767.19  554.35  12
   4  -2  1217186.96  628.90  11
   4  -2  1216810.52  629.17   9
   5  -2  12 3718.61  591.93   5
   5   2  12 3619.88  248.31  12
   5  -2  12 3698.92  273.20  11
   6   2  12 3914.56  266.82  12
   6   2  12 4211.69  246.57  11
   6  -2  12 4368.77  304.59  11
   7   2  12 6681.64  365.31  12
   7  -2  12 7795.05  409.56  12
   7   2  12 7512.93  347.48  11
   7  -2  12 7334.65  410.46  11
   8   2  12 1992.43  196.86  12
   8   2  12 2190.66  183.51  11
   8  -2  12 2171.32  220.27  11
   8  -2  12 2323.40  220.72  12
   9  -2  12 4480.32  308.53  12
   9   2  12 4224.57  261.74  11
   9  -2  12 3998.55  299.71  11
  10  -2  12 8141.18  418.39  12
  10   2  12 7721.16  365.16  11
  10  -2  12 7474.10  415.55  11
  11   2  12 1196.79  135.66  11
  11  -2  12 1075.79  149.18  11
  12   2  12 6884.92  327.99  11
  12  -2  12 6610.06  366.30  11
  13   2  12   55.78   31.64  11
  13  -2  12   14.51   36.27  11
 -14   2 -12 3776.14  270.80   8
  14  -2  12 4165.49  250.88  11
  15  -2  12  402.83   69.84  11
 -15   2 -12  304.59   64.55   8
 -21  -3  12  831.16   79.68   8
 -20  -3  12  113.92   42.20   8
 -19  -3  12 3881.59  221.43   8
 -18  -3  12 2747.32  198.98   8
 -17  -3  12 5794.24  314.75   8
 -17   3  12 6521.98  440.42  10
 -16  -3  12 4797.96  291.21   8
 -16   3  12 4537.46  361.45  10
 -15  -3  12 2907.99  229.33   8
 -15   3  12 2798.31  276.97  10
 -14  -3  12 2177.50  200.07   8
 -14   3  12 2058.41  234.83  10
 -13  -3  12 1305.68  157.96   8
 -13   3  12 1337.07  168.80   6
 -13   3  12 1398.65  187.85  10
 -12  -3  12 1506.40  161.98   8
 -12   3  12 1420.96  170.51   6
 -12   3  12 1556.66  194.25  10
 -11  -3  12 2351.34  199.58   8
 -11   3  12 2508.05  219.51   6
 -11   3  12 2731.11  255.07  10
 -10  -3  12  788.93  115.14   8
 -10   3  12  865.17  127.95   6
 -10   3  12  867.25  131.94  10
 -10  -3  12  745.38  347.91   3
  -9  -3  12 7592.80  369.39   8
  -9   3  12 8682.79  409.91   6
  -9   3  12 9301.93  450.54  10
  -8  -3  12 5437.76  305.96   8
  -8   3  12 6284.99  332.99   6
  -7  -3  12 8705.07  393.23   8
  -7  -3  12 7531.13  917.70   3
  -6  -3  12  327.90  192.48   3
  -5  -3  1210693.57  846.79   5
  -5  -3  12 9110.41  925.31   3
  -4  -3  12 3026.27  452.38   5
  -4  -3  12 2827.83  499.54   3
  -3  -3  12 2338.40  408.48   5
  -3  -3  12 1829.05  382.29   3
  -2  -3  12 9316.55  851.23   5
  -2  -3  12 9127.77  826.99   3
  -1  -3  12  288.03  118.63   5
  -1  -3  12  328.77  144.31   3
   0  -3  12 3625.05  549.31   5
   1  -3  12 5960.80  726.12   5
   1  -3  12 6914.12  364.68  11
   2  -3  12   63.63   61.12   9
   2   3  12  139.59   42.96  12
   2  -3  12  102.81   41.55  11
   3  -3  12 8707.74  911.64   5
   3   3  12 7753.02  351.67  12
   3  -3  12 9210.07  442.02  11
   3  -3  12 8858.52  418.13   9
   4  -3  12 8194.29  899.58   5
   4   3  12 7225.28  349.08  12
   4  -3  12 8115.50  418.98  11
   4  -3  12 8011.77  396.76   9
   5   3  12 6951.49  350.14  12
   5  -3  12 8074.42  422.03  11
   6   3  1212373.41  507.59  12
   6  -3  1214172.00  594.97  11
   7  -3  12 3605.49  234.39  13
   7  -3  12 3336.41  258.96  12
   7  -3  12 3110.76  259.93  11
   8  -3  1212964.39  476.00  13
   8  -3  1212430.21  524.46  12
   9  -3  12  382.41   71.91  13
   9  -3  12  313.65   77.35  12
   9  -3  12  357.65   96.27  11
  10  -3  12  508.66   83.96  13
  10  -3  12  530.70   97.72  12
  10  -3  12  432.16   99.71  11
  11  -3  12 1440.09  129.09  13
  11  -3  12 1302.37  157.88  11
  12  -3  12  653.86  105.70  11
  13  -3  12 5530.55  299.65  11
 -14   3 -12 3127.54  258.35   8
  14  -3  12 3054.68  195.75  11
 -15   3 -12 3938.05  239.99   8
  15  -3  12 3926.40  189.09  11
 -20  -4  12  294.32   40.49   9
 -19  -4  12   48.90   33.44   8
 -18  -4  12  907.46  102.02   8
 -18   4  12  867.22  157.32  10
 -17  -4  12  764.69  103.05   8
 -17   4  12  868.79  162.23  10
 -16  -4  12  106.54   44.70   8
 -16   4  12   34.29   44.51  10
 -15  -4  12  313.49   73.30   8
 -15   4  12  188.74   83.36  10
 -14  -4  12 1127.42  136.86   8
 -14   4  12 1232.34  183.40  10
 -13  -4  12   14.55   37.57   8
 -13   4  12   68.56   62.08  10
 -13   4  12  -15.37   37.58   6
 -12  -4  12   74.31   31.05   8
 -12   4  12  179.81   85.28  10
 -12   4  12  160.69   65.61   6
 -11  -4  12  251.23   72.35   8
 -11   4  12  335.43  101.93  10
 -11   4  12  330.11   87.18   6
 -10  -4  12  476.17   94.20   8
 -10   4  12  713.86  125.88  10
 -10   4  12  674.12  120.17   6
  -9   4  12   56.91   47.65   6
  -9  -4  12   60.27   45.50   8
  -8  -4  12  612.69   92.37   9
  -8   4  12  749.80  119.54   6
  -8  -4  12  428.53  227.90   3
  -7   4  12 2552.07  222.02   6
  -7  -4  12 2221.32  499.43   3
  -7  -4  12 2186.19  177.38   9
  -6   4  12  636.53  108.11   6
  -6  -4  12  607.78   95.74   9
  -5  -4  12  298.82   72.13   9
  -5  -4  12  494.90  191.17   5
  -5  -4  12  420.07  204.26   3
  -4  -4  12  552.36   95.90   9
  -4  -4  12  378.14  175.57   5
  -4  -4  12  244.26  161.13   3
  -3  -4  12  926.39  268.57   5
  -3  -4  12 1096.78  134.28  11
  -3  -4  12  919.89  271.80   3
  -3  -4  12 1238.44  139.01   9
  -2  -4  12    9.06   49.91   5
  -2  -4  12   30.86   45.16  11
  -2  -4  12  -95.11  100.44   3
  -1  -4  12 2359.81  429.54   3
  -1  -4  12 2442.03  464.89   5
  -1  -4  12 2597.47  218.21  11
  -1  -4  12 2951.43  210.96   9
   0  -4  12  364.42   94.69   9
   0  -4  12  389.06  135.27   5
   0  -4  12  332.62   92.26  11
   0  -4  12  200.21  132.25   3
   1  -4  12  462.16   88.62   9
   1  -4  12  603.05  201.57   5
   1  -4  12  525.67   99.97  11
   2  -4  12  202.69   44.40   9
   2  -4  12  478.17   81.44  13
   2  -4  12  624.03  234.18   5
   2  -4  12  445.60   93.22  11
   3  -4  12  323.51   76.48  13
   3  -4  12  172.53  128.30   5
   3   4  12  169.12   52.57  12
   3  -4  12  264.90   80.77  11
   3  -4  12   22.77   60.80   9
   4  -4  12 1351.29  147.72  13
   4  -4  12 1152.85  152.03  11
   5  -4  12 3359.07  233.95  13
   5  -4  12 2806.77  238.13  11
   6  -4  12  103.42   45.01  13
   6  -4  12   63.87   43.27  11
   7  -4  12 2185.16  187.62  13
   7  -4  12 2162.21  192.48  12
   7  -4  12 2055.39  201.78  11
   8  -4  12  963.85  122.94  13
   8  -4  12  895.60  133.61  11
   9  -4  12 2180.75  181.29  13
   9  -4  12 1901.98  191.11  11
  10  -4  12 1065.65  120.41  13
  10  -4  12 1167.34  143.61  11
  11  -4  12  341.76   64.80  13
  11  -4  12  376.22   80.49  11
  12  -4  12  962.05  114.46  11
  13  -4  12  847.38   97.31  11
 -14   4 -12  443.41  109.21   8
  14  -4  12  388.53   55.01  11
 -19  -5  12 5130.39  172.66   9
 -18  -5  12   65.68   20.53   9
 -18   5  12  220.37   88.55  10
 -17   5  12 9561.73  519.62  10
 -17  -5  1210204.46  339.38   9
 -16  -5  12 2381.17  167.04   8
 -16   5  12 2299.53  248.28  10
 -15  -5  12 6891.50  316.53   8
 -15   5  12 6923.01  443.84  10
 -14  -5  12 3471.89  227.08   8
 -14   5  12 3174.98  279.91   6
 -14   5  12 3709.32  323.15  10
 -13  -5  12  291.35   74.07   8
 -13   5  12  307.84   93.57  10
 -13   5  12  289.26   85.45   6
 -12  -5  12 3887.64  254.27   8
 -12   5  12 3698.81  304.66   6
 -12   5  12 4297.37  349.86  10
 -12  -5  12 4845.56  263.76   9
 -11  -5  12  647.86   82.93   9
 -11   5  12  883.02  160.29  10
 -11   5  12  653.92  128.89   6
 -10   5  12 1645.95  198.88   6
 -10  -5  12 1967.35  165.21   9
  -9   5  12 5774.65  379.52   6
  -9  -5  12 6697.10  318.46   9
  -8   5  12 2217.59  232.09   6
  -8  -5  12 2381.29  180.87   9
  -7   5  1216397.65  671.50   6
  -7  -5  1216189.23  524.93   9
  -6   5  1216971.02  672.78   6
  -5  -5  1213098.39 1163.44   3
  -5  -5  1212824.75 1027.47   5
  -4  -5  1215569.91 1254.27   3
  -4  -5  1215074.68 1158.52   5
  -4  -5  1216522.46  587.83  11
  -3  -5  12 1578.19  369.02   5
  -3  -5  12 1302.26  146.57  11
  -3  -5  12 1234.81  343.23   3
  -2  -5  12 4510.46  629.10   3
  -2  -5  12 4432.28  630.61   5
  -2  -5  12 4753.13  286.04  11
  -1  -5  12   51.45   85.07   5
  -1  -5  12   88.42   48.52  11
  -1  -5  12   56.64   85.86   3
   0  -5  12 -151.93  113.61   3
   0  -5  12  108.29   48.86  11
   1  -5  12 1175.22  146.21  11
   2  -5  12 2546.04  215.65  13
   2  -5  12 2358.00  205.91  11
   3  -5  1213272.30  533.05  13
   3  -5  1212273.10  504.99  11
   4  -5  12 3043.95  236.70  13
   4  -5  12 2758.21  222.40  11
   5  -5  1210342.44  456.11  13
   5  -5  12 9481.89  434.39  11
   6  -5  12 3920.37  262.56  13
   6  -5  12 3692.28  257.28  11
   7  -5  12 2884.49  220.20  13
   7  -5  12 2827.38  221.27  11
   8  -5  12 6475.88  334.32  13
   8  -5  12 6061.84  320.43  11
   9  -5  12  380.28   76.61  13
   9  -5  12  380.34   78.47  11
  10  -5  12 8812.50  368.76  13
  10  -5  12 8649.30  356.55  11
  11  -5  12  953.36  103.29  13
  11  -5  12 1132.30  112.87  11
  12  -5  12   41.99   28.18  13
  12  -5  12   39.72   23.81  11
 -13   5 -12 5325.63  378.12   8
 -18   6  12  288.77   92.60  10
 -17   6  12  617.88  127.87  10
 -16   6  12 1333.54  186.97  10
 -15   6  12 1261.36  185.68  10
 -14   6  12 2076.77  227.14   6
 -14   6  12 2329.75  252.54  10
 -13   6  12 8771.33  486.00   6
 -13   6  12 9741.06  535.93  10
 -12   6  12  442.58  111.30  10
 -12   6  12  423.05  104.13   6
 -11   6  12 9451.74  521.23   6
 -10   6  12  258.23   88.33   6
  -9   6  12 2165.07  241.66   6
  -8   6  1210145.68  540.02   6
  -7   6  12 3335.48  300.09   6
  -6  -6  1215135.26  536.38  11
  -6   6  1215631.29  681.86   6
  -5  -6  1225488.15  743.86  11
  -5   6  1226943.88  933.28   6
  -4   6  12  347.94   90.70   6
  -4  -6  12  336.66   70.85  11
  -3  -6  1211079.23  442.11  11
  -3   6  1212798.58  572.14   6
  -2  -6  12 4102.16  253.35  11
  -2   6  12 4760.03  327.08   6
  -1  -6  12  639.55  100.38  11
   0  -6  12 1952.02  174.15  11
   1  -6  12   43.46   25.96  11
   2  -6  12 2486.39  219.37  13
   2  -6  12 2506.95  194.04  11
   3  -6  12  607.17  106.82  13
   3  -6  12  590.00   95.41  11
   4  -6  12 3676.44  267.36  13
   4  -6  12 4157.99  249.23  11
   5  -6  12 2571.23  216.02  13
   5  -6  12 2919.26  204.19  11
   6  -6  12 2195.81  193.13  13
   6  -6  12 2416.52  180.94  11
   7  -6  12 5264.07  301.21  13
   7  -6  12 5556.88  269.22  11
   8  -6  12  791.49  109.51  13
   8  -6  12  851.13   96.69  11
   9  -6  12 4753.39  262.35  13
   9  -6  12 4952.91  222.37  11
  10  -6  12  988.91  104.56  13
  11  -6  12  102.37   33.75  13
 -17   7  12  189.01   67.87  10
 -16   7  12 4314.83  314.83  10
 -15   7  12 2504.87  247.65  10
 -14   7  12  614.44  126.90  10
 -13   7  12 2569.29  258.46   6
 -13   7  12 2623.61  259.05  10
 -12   7  12 2441.50  259.30   6
 -12   7  12 2585.63  258.39  10
 -11   7  12 2107.86  245.16   6
 -11   7  12 2256.49  238.67  10
 -10   7  1214907.77  689.83   6
  -9  -7  12 1202.94  120.61  11
  -9   7  12 1030.53  173.98   6
  -8  -7  1212628.08  439.50  11
  -8   7  1210956.92  594.18   6
  -7   7  12   54.74   50.59   6
  -7  -7  12   58.47   22.59  11
  -6  -7  12 4358.64  240.12  11
  -6   7  12 4201.15  344.48   6
  -5   7  12  684.32  138.36   6
  -5  -7  12  833.55  102.98  11
  -4   7  12  392.51  104.65   6
  -4  -7  12  443.26   76.60  11
  -3  -7  12 7870.92  334.26  11
  -3   7  12 8076.32  449.94   6
  -2  -7  12 2029.70  160.51  11
  -2   7  12 2037.27  211.76   6
  -1   7  1213106.69  560.72   6
   0   7  1211172.01  500.38   6
   1  -7  12 3082.86  230.61  13
   2  -7  1210775.09  457.61  13
   3  -7  12   60.45   40.05  13
   4  -7  12 4801.32  286.00  13
   5  -7  12 2485.12  195.98  13
   6  -7  12  494.26   85.83  13
   7  -7  1212233.58  443.64  13
   8  -7  12  617.92   85.73  13
   9  -7  12 4498.01  217.88  13
  10  -7  12 4516.85  191.71  13
 -15   8  12 2133.36  187.57  10
 -14   8  1213704.62  543.10  10
 -13   8  12   39.17   58.01   6
 -13   8  12   45.82   48.82  10
 -12   8  1210747.03  538.29   6
 -12   8  1210474.31  479.34  10
 -11   8  12 3033.72  283.28   6
 -11   8  12 2751.52  237.47  10
 -10   8  12 4608.65  359.09   6
 -10   8  12 4679.67  309.24  10
  -9   8  12 6653.71  435.39   6
  -8   8  12   75.72   63.54   6
  -7   8  12 7663.54  464.16   6
  -6   8  12 5843.76  394.87   6
  -5   8  12 2550.69  251.66   6
  -4   8  12 7934.57  441.79   6
  -3   8  12  905.56  144.98   6
  -2   8  1212350.52  531.53   6
  -1   8  12 1408.19  163.49   6
   0  -8  12 6767.70  326.22  13
   0   8  12 8400.28  396.28   6
   1  -8  12 7687.51  349.66  13
   1   8  12 9814.26  414.34   6
   2  -8  12  824.36  104.79  13
   3  -8  1214969.38  498.40  13
   4  -8  12 1872.82  151.27  13
   5  -8  12 9486.94  353.08  13
   6  -8  12 6942.35  282.60  13
   7  -8  12  266.06   49.22  13
   8  -8  12 6636.62  236.16  13
 -11   9  12 3618.92  254.31   6
 -11   9  12 2673.55  172.52  10
 -10   9  12 3276.41  254.09   6
 -10   9  12 2554.51  172.24  10
  -9   9  12 3322.15  259.93   6
  -9   9  12 2448.96  169.61  10
  -8   9  12 1964.63  200.86   6
  -7   9  12 2418.58  225.20   6
  -6   9  12  624.73  116.17   6
  -5   9  12   11.25   33.99   6
  -4   9  12  199.54   66.91   6
  -3   9  12 2365.64  199.24   6
  -2  -9  12 2391.15  161.19  13
  -2   9  12 2530.79  199.45   6
  -1  -9  12 4253.15  219.14  13
  -1   9  12 4823.14  267.08   6
   0  -9  12 3717.88  200.48  13
   0   9  12 4086.92  233.12   6
   1  -9  12 3711.69  197.16  13
   1   9  12 4467.31  227.88   6
   2  -9  12 3346.68  179.97  13
   3  -9  12  219.93   46.44  13
   4  -9  12  289.95   48.39  13
   5  -9  12   21.94   20.98  13
   6  -9  12   36.31   18.48  13
  -8 -10  12 2982.58  121.43  13
  -7 -10  12  393.64   45.54  13
  -7  10  12  321.62   59.44   6
  -6 -10  12 2328.78  118.07  13
  -6  10  12 2219.60  151.44   6
  -5 -10  12 3885.07  162.40  13
  -5  10  12 3465.95  191.35   6
  -4  10  12  176.61   43.73   6
  -4 -10  12  106.82   27.17  13
  -3 -10  12 6412.97  222.96  13
  -3  10  12 5859.28  243.66   6
  -2 -10  12 1385.20   93.34  13
  -2  10  12 1154.59   96.58   6
  -1 -10  12 2898.63  136.62  13
   0 -10  12 3964.36  158.45  13
   1 -10  12 1797.32   96.29  13
 -22   0  13 -111.49   48.91   9
 -21   0  13   48.93   26.55   8
 -20   0  13    4.77   27.13   8
 -19   0  13   95.61   49.64   8
 -18   0  13   67.81   50.53   8
 -17   0  13   65.23   52.14   8
 -16   0  13  -11.84   42.82   8
 -15   0  13   73.16   57.83   8
 -14   0  13   38.93   51.93   8
 -13   0  13   39.13   54.55   8
 -12   0  13   78.86   61.88   8
  11   0 -13 -103.14  158.53   1
 -11   0  13   64.06   51.15   8
 -10   0  13   43.69   35.70   8
  10   0 -13  162.77  157.55   1
   9   0 -13  -80.49  107.73   1
   8   0 -13    8.92   78.76   1
   7   0 -13  -21.02  154.25   1
   6   0 -13   -4.65   98.76   1
   5   0 -13   68.30  177.58   1
   4   0 -13   74.20  114.08   1
  -4   0  13   10.96   59.03   5
  -3   0  13  -73.86   77.13   5
  -2   0  13 -258.86  141.80   5
  -1   0  13  -88.90   91.96   5
   0   0  13 -272.74  152.35   5
   1   0  13  -12.55   52.97   5
   2   0  13   13.57   54.29   9
   2   0  13  212.20  138.30   5
   2   0  13  130.25   38.89  11
   3   0  13  -86.38   88.99   9
   3   0  13   -6.66   33.14  11
   4   0  13 -199.88  138.02   5
   4   0  13    4.14   24.70  11
   4   0  13 -131.51  107.27   9
   5   0  13  154.82  129.06   5
   5   0  13   10.79   33.73  12
   5   0  13   68.07   33.98  11
   6   0  13   15.00   26.99  12
   6   0  13   31.81   34.88  11
   7   0  13   -5.59   37.63  12
   7   0  13   10.86   37.12  11
   8   0  13   13.66   31.67  12
   8   0  13   -1.24   30.42  11
   9   0  13    2.69   40.42  12
   9   0  13   16.11   28.24  11
  10   0  13   53.15   41.24  11
  11   0  13    2.36   31.43  11
  12   0  13    4.06   40.10  11
  13   0  13   38.25   35.87  11
  14   0  13   61.70   36.47  11
 -22  -1  13   -8.10   33.58   9
 -22  -1  13  140.39   34.57   8
 -21   1  13  885.48   83.67   8
 -21   1  13  719.57   85.75   9
 -20   1  13  696.80   85.75   8
 -20  -1  13  814.04  102.82   8
 -19  -1  13   77.37   45.48   8
 -19   1  13   30.36   30.62   8
 -18  -1  13 3157.88  233.07   8
 -18   1  13 2819.23  207.48   8
 -17  -1  13 2315.06  205.06   8
 -17   1  13 1978.29  181.10   8
 -16  -1  13 7070.02  380.08   8
 -16   1  13 6859.18  360.23   8
 -15  -1  13 5137.86  323.57   8
 -15   1  13 5082.61  313.40   8
 -14  -1  13 7616.69  399.73   8
 -14   1  13 8111.09  406.12   8
 -13  -1  13 3220.65  255.67   8
 -13   1  13 3818.22  265.41   8
 -13   1  13 3817.61  321.44  10
 -12  -1  13 3453.80  258.61   8
 -12   1  13 4493.85  341.30  10
 -11  -1  13 1170.49  143.83   8
  11  -1 -13 1148.31  399.45   1
  11   1 -13 1280.84  452.56   1
 -11   1  13 1563.34  190.27  10
  10   1 -13    4.92  110.12   1
 -10  -1  13   58.01   44.27   8
  10  -1 -13  -98.08  151.49   1
 -10   1  13  112.92   47.34  10
   9   1 -13 2406.52  585.27   1
  -9  -1  13 2577.47  209.08   8
   9  -1 -13 2370.41  545.98   1
   8  -1 -13 9234.95 1048.82   1
   8   1 -13 7676.87 1037.15   1
  -8  -1  13 8614.67  965.50   3
   7  -1 -13  381.26  210.71   1
  -7  -1  13  123.60  132.76   3
  -6  -1  1315862.12 1209.18   3
   6  -1 -1314375.85 1261.20   1
  -5  -1  13 8564.87  839.27   3
   5  -1 -13 7604.22  874.57   1
  -4  -1  1314737.11 1058.72   5
   4  -1 -1315423.19 1213.34   1
  -3  -1  1319090.48 1219.09   5
   3  -1 -1320734.58 1346.18   1
  -2  -1  13 2075.66  401.85   5
  -1  -1  1312411.36 1003.24   5
   0  -1  13   72.41   84.56   5
   1  -1  13 1326.39  327.03   5
   1  -1  13 1363.85  148.81  11
   1  -1  13 1339.20  167.20   9
   2   1  13  572.14   95.91   9
   2  -1  13  592.57  103.64   9
   2   1  13  669.61   95.74  11
   2  -1  13  752.22  115.79  11
   3  -1  13  561.72  105.13   9
   3  -1  13  760.92  258.66   5
   3   1  13  709.13  104.25  11
   3  -1  13  701.22  109.75  11
   3   1  13  551.67   93.89   9
   4  -1  13 5258.47  699.27   5
   4   1  13 4935.04  299.31  12
   4   1  13 5195.47  289.05  11
   4  -1  13 5216.45  313.89  11
   4  -1  13 5444.21  337.95   9
   5   1  13 4595.27  294.25  12
   5   1  13 5015.61  286.40  11
   5  -1  13 4907.09  308.65  11
   6   1  13 5059.04  315.42  12
   6  -1  13 5349.56  330.47  12
   6   1  13 5405.19  304.18  11
   6  -1  13 5226.91  326.44  11
   7   1  13 5664.22  339.79  12
   7  -1  13 5543.70  343.54  12
   7   1  13 5886.51  322.00  11
   7  -1  13 5808.14  349.60  11
   8   1  13 5349.67  332.12  12
   8  -1  13 5543.69  346.40  12
   8   1  13 5575.70  315.69  11
   8  -1  13 5343.07  334.78  11
   9   1  13 6765.37  379.61  12
   9  -1  13 7745.65  412.03  12
   9   1  13 7013.53  359.24  11
   9  -1  13 7071.86  386.95  11
  10  -1  13 3128.37  250.81  12
  10   1  13 2901.98  220.34  11
  10  -1  13 2933.94  240.10  11
  11   1  13 6246.86  323.11  11
  11  -1  13 6073.57  342.02  11
  12   1  13  531.96   86.29  11
  12  -1  13  553.19   96.03  11
 -13   1 -13  563.29   92.58   8
  13   1  13  618.70   88.24  11
  13  -1  13  585.98   95.94  11
  14   1  13 5525.64  239.28  11
  14  -1  13 5820.34  272.94  11
 -21  -2  13  412.36   60.58   8
 -20  -2  13 3022.26  185.98   8
 -20   2  13 2351.58  154.55   9
 -19  -2  13 1199.65  129.31   8
 -18  -2  13   69.18   48.52   8
 -17  -2  13 1433.16  159.44   8
 -16  -2  13  104.84   60.82   8
 -15  -2  13 2664.34  223.68   8
 -15   2  13 2788.75  287.46  10
 -14  -2  13 1977.86  195.45   8
 -14   2  13 2220.16  249.20  10
 -13  -2  13 3468.83  258.96   8
 -13   2  13 3967.12  325.40  10
 -12  -2  1312600.61  519.84   8
 -12   2  1315447.07  654.09  10
 -11  -2  13  527.76  100.80   8
 -11   2  13  631.33  117.23  10
 -10  -2  13 8943.33  422.64   8
  10   2 -13 9508.73 1330.24   1
 -10  -2  13 9269.61 1173.12   3
 -10   2  1310674.63  448.49   6
 -10   2  1311593.44  515.66  10
  -9  -2  13 3287.76  681.43   3
  -9  -2  13 2778.33  221.51   8
  -9   2  13 3511.94  233.98   6
   9  -2 -13 2819.86  591.89   1
  -9   2  13 2884.80  214.49   9
  -8  -2  13 2435.40  566.78   3
   8  -2 -13 2554.83  533.94   1
  -8  -2  13 2518.31  208.49   8
  -8   2  13 2386.73  190.28   9
  -7  -2  13 7790.62  930.42   3
   7  -2 -13 7217.63  890.50   1
  -7  -2  13 7299.81  375.64   9
  -6  -2  13 -102.28   79.48   9
   6  -2 -13   -2.40  112.97   1
  -6  -2  13   -9.37   63.33   3
  -5  -2  1315149.19 1057.15   5
  -5  -2  1314449.45 1118.19   3
   5  -2 -1315403.25 1196.70   1
  -4  -2  13 6716.20  708.92   5
  -4  -2  13 6260.29  680.60   3
   4  -2 -13 7568.79  781.27   1
  -3  -2  13 2301.45  419.62   5
  -3  -2  13 2773.81  431.34   3
  -2  -2  1311494.29  965.00   5
  -1  -2  13   84.95   89.00   5
  -1  -2  13  169.05   65.41  11
   0  -2  13 8250.79  841.46   5
   0  -2  13 9827.90  437.08  11
   0  -2  13 9751.72  445.28   9
   1  -2  13 4360.77  620.52   5
   1  -2  13 5289.24  314.85  11
   1   2  13 4758.46  270.72   9
   1  -2  13 5080.62  317.73   9
   2  -2  13 1552.14  366.97   5
   2   2  13 1365.39  141.72  12
   2  -2  13 1506.30  166.88  11
   2   2  13 1335.58  140.58   9
   2  -2  13 1229.60  156.81   9
   3  -2  13 9389.30  942.50   5
   3   2  13 8918.76  398.72  12
   3  -2  13 9196.95  447.06  11
   3  -2  1310437.94  491.51   9
   4  -2  13 -163.09  135.45   5
   4   2  13    3.85   25.17  12
   4  -2  13    4.05   36.93  11
   4  -2  13  -84.82  100.62   9
   5   2  1312887.35  515.10  12
   5  -2  1313395.28  561.99  11
   6   2  13 2763.07  226.73  12
   6  -2  13 3044.43  247.86  12
   6  -2  13 2732.73  241.12  11
   7   2  13 3098.03  244.04  12
   7  -2  13 3320.55  263.84  12
   7   2  13 3493.53  230.44  11
   7  -2  13 3082.88  258.33  11
   8   2  13 3988.62  278.80  12
   8  -2  13 4349.51  301.91  12
   8   2  13 4264.76  258.38  11
   8  -2  13 4165.45  301.76  11
   9  -2  13  241.16   74.89  12
   9   2  13  255.09   63.50  11
   9  -2  13  254.29   71.87  11
  10  -2  13 3530.76  259.72  12
  10   2  13 3541.92  231.63  11
  10  -2  13 3185.35  253.13  11
  11   2  13 1273.67  131.43  11
  11  -2  13 1245.17  152.29  11
  12   2  13  875.10  101.29  11
  12  -2  13  745.54  111.55  11
 -13   2 -13 6506.73  361.67   8
  13  -2  13 6751.65  326.88  11
 -14   2 -13   90.59   41.24   8
  14  -2  13   70.46   27.88  11
 -21  -3  13   33.72   23.35   9
 -20  -3  13 1710.65  127.83   8
 -19  -3  13 7027.32  303.29   8
 -18  -3  13 5787.21  293.18   8
 -17  -3  1313838.08  509.91   8
 -16  -3  13 1557.97  161.94   8
 -16   3  13 1595.83  218.36  10
 -15  -3  13 3886.38  263.36   8
 -15   3  13 4182.92  345.07  10
 -14  -3  13 1459.88  163.98   8
 -14   3  13 1430.21  201.52  10
 -13  -3  13   75.49   57.07   8
 -13   3  13   56.96   51.80  10
 -12  -3  1311707.19  495.98   8
 -12   3  1312651.82  546.21   6
 -12   3  1314144.42  634.53  10
 -11  -3  13 3624.17  256.27   8
 -11   3  13 3894.48  281.03   6
 -11   3  13 4544.86  334.42  10
 -10  -3  13 8115.67  401.65   8
 -10   3  13 9422.49  441.92   6
 -10   3  1310316.32  504.25  10
  -9  -3  13 6692.98  355.88   8
  -9   3  13 7958.23  394.55   6
  -8   3  13 2707.56  217.31   6
  -8  -3  13 2338.62  197.60   9
  -7  -3  13 4663.74  714.28   3
  -7  -3  13 5432.87  307.86   9
  -6  -3  13  667.92  311.55   3
  -6  -3  13  734.00  120.05   9
  -5  -3  1314096.86 1025.82   5
  -5  -3  1313668.32 1126.20   3
  -5  -3  1315707.74  561.85   9
  -4  -3  13 1420.80  321.21   5
  -4  -3  13 1097.75  302.39   3
  -4  -3  13 1390.33  156.20   9
  -3  -3  13 1858.38  376.75   5
  -3  -3  13 1936.75  186.90  11
  -3  -3  13 1916.39  367.79   3
  -3  -3  13 2211.22  195.92   9
  -2  -3  13 9624.78  904.03   5
  -2  -3  1310641.71  476.78  11
  -2  -3  1310518.77  447.94   9
  -1  -3  13  531.93  213.56   5
  -1  -3  13  530.84  108.97  11
  -1  -3  13  775.48  133.67   9
   0  -3  13 7414.18  822.23   5
   0  -3  13 7748.76  403.65  11
   0  -3  13 7527.87  384.04   9
   1  -3  13 9499.15  949.88   5
   1   3  13 8682.00  365.66  12
   1  -3  13 9739.62  458.94  11
   1  -3  13 9577.26  440.09   9
   2  -3  13 9236.83  951.50   5
   2   3  13 8217.71  363.65  12
   2  -3  13 8901.03  445.34  11
   2  -3  13 9109.17  431.55   9
   3   3  1317624.79  591.25  12
   3  -3  1318750.37  701.74  11
   4   3  13 4813.59  286.44  12
   4  -3  13 5469.85  344.89  11
   5   3  13 4189.63  271.23  12
   5  -3  13 4833.49  323.63  11
   6   3  13 1594.92  169.17  12
   6  -3  13 1937.58  196.38  12
   6  -3  13 1677.62  191.56  11
   7  -3  13  472.93  100.98  12
   7  -3  13  375.62   90.86  11
   8  -3  1314452.02  562.94  12
   8  -3  1312644.27  554.44  11
   9  -3  13 1505.16  164.14  12
   9  -3  13 1217.39  157.80  11
  10  -3  1312296.40  469.24  12
  10  -3  1310777.22  485.64  11
  11  -3  13 5015.66  298.83  11
  12  -3  13 3048.51  214.81  11
 -13   3 -13 3684.98  291.22   8
  13  -3  13 3959.24  226.50  11
 -14   3 -13 1986.47  166.46   8
  14  -3  13 1898.71  130.27  11
 -20  -4  13  299.35   38.38   9
 -19  -4  13 5087.44  216.72   9
 -18  -4  13 3536.39  201.18   8
 -17  -4  13 1349.81  130.91   8
 -17   4  13 1524.16  207.90  10
 -16  -4  1310728.47  425.41   8
 -16   4  1311378.41  583.15  10
 -15  -4  13 4373.65  268.13   8
 -15   4  13 4880.52  368.96  10
 -14  -4  13 4311.38  272.01   8
 -14   4  13 4706.54  365.13  10
 -13  -4  1322939.99  730.10   8
 -13   4  1322766.14  804.36   6
 -13   4  1325582.31  925.12  10
 -12  -4  13   40.82   40.42   8
 -12   4  13   83.68   67.23  10
 -12   4  13   22.98   41.96   6
 -11   4  1325198.46  850.58   6
 -11   4  1329209.21  970.04  10
 -11  -4  1326183.75  776.91   9
 -10   4  13 2182.57  217.02   6
 -10   4  13 2463.52  247.49  10
 -10  -4  13 1888.49  173.57   9
  -9   4  1316516.77  645.09   6
  -9  -4  1315499.53  558.18   9
  -8   4  1316182.98  626.80   6
  -8  -4  1314304.42  530.24   9
  -7   4  13  387.53   89.44   6
  -7  -4  13  212.02   58.42   9
  -7  -4  13  109.42  125.03   3
  -6  -4  1315890.18 1301.34   3
  -6  -4  1317707.56  586.44   9
  -5  -4  13 9933.69  980.04   3
  -5  -4  1311854.38  456.12   9
  -4  -4  13 8398.96  831.84   5
  -4  -4  13 8018.18  840.75   3
  -4  -4  13 9308.38  438.22  11
  -4  -4  13 9186.18  391.76   9
  -3  -4  1312905.77 1069.07   5
  -3  -4  1311346.92  991.02   3
  -3  -4  1313156.33  538.24  11
  -3  -4  1313071.60  481.75   9
  -2  -4  13 2429.00  452.22   5
  -2  -4  13 2142.93  203.03  11
  -2  -4  13 1914.09  390.89   3
  -2  -4  13 2458.87  197.86   9
  -1  -4  1315691.73 1245.25   5
  -1  -4  1314838.43  586.84  11
  -1  -4  1315532.35  542.61   9
   0  -4  13 1416.38  366.71   5
   0  -4  13 1646.79  178.26  11
   0  -4  13 1644.63  164.25   9
   1  -4  13 8321.95  374.60  13
   1  -4  13 6923.47  387.12  11
   1  -4  13 7315.57  360.56   9
   2  -4  1315891.04  545.74  13
   2  -4  1313144.17  510.27   9
   3  -4  13 1394.16  149.62  13
   3   4  13  958.25  119.44  12
   3  -4  13  966.12  139.71  11
   4  -4  1324791.04  723.98  13
   4  -4  1320591.14  745.95  11
   5  -4  13  222.13   60.15  13
   5  -4  13  211.50   71.23  11
   6  -4  1324298.29  711.62  13
   6  -4  1323346.17  751.21  12
   7  -4  13 7719.56  356.71  13
   7  -4  13 7844.65  379.36  12
   7  -4  13 6896.75  381.87  11
   8  -4  13 3875.98  237.75  13
   8  -4  13 4024.00  251.70  12
   8  -4  13 3546.19  261.05  11
   9  -4  1312100.33  428.87  13
   9  -4  1310901.17  466.96  11
  10  -4  13 3234.17  191.02  13
  10  -4  13 3214.77  227.64  11
  11  -4  13 4314.29  248.78  11
  12  -4  1311874.86  412.21  11
 -13   4 -13  691.99  125.54   8
  13  -4  13  645.35   72.31  11
 -18  -5  13 1777.75  104.09   9
 -17   5  13 2772.07  268.26  10
 -17  -5  13 2798.07  151.42   9
 -16  -5  13   -5.86   41.58   9
 -16   5  13   96.43   69.80  10
 -15   5  13 1884.94  226.52  10
 -15  -5  13 2030.74  149.90   9
 -14  -5  13   47.95   46.06   9
 -14   5  13  134.77   73.93  10
 -13   5  13  837.90  151.21  10
 -13   5  13  651.79  128.68   6
 -13  -5  13  915.72  108.07   9
 -12   5  13 1370.89  178.73   6
 -12   5  13 1867.97  221.82  10
 -12  -5  13 1651.72  148.21   9
 -11  -5  13  423.34   76.44   9
 -11   5  13  463.09  113.99  10
 -11   5  13  496.97  111.68   6
 -10   5  13 3228.53  282.66   6
 -10   5  13 4074.91  328.09  10
 -10  -5  13 3865.13  238.13   9
  -9   5  1310316.53  524.94   6
  -9   5  1311990.83  564.48  10
  -9  -5  1310976.06  427.17   9
  -8   5  13 6223.81  392.75   6
  -8  -5  13 6377.41  307.82   9
  -7   5  1315169.82  640.15   6
  -7  -5  1314264.85  491.32   9
  -6   5  13 2388.39  228.52   6
  -6  -5  13 2060.59  168.50   9
  -5  -5  13 2040.46  187.63  11
  -5   5  13 2654.88  241.84   6
  -5  -5  13 2397.86  181.84   9
  -4  -5  13  458.78   88.62   9
  -4  -5  13  264.13   62.78  11
  -3  -5  13  420.84   85.63   9
  -3  -5  13  208.41   62.92  11
  -2  -5  13 1079.98  137.71  11
  -1  -5  13 6720.55  355.80  11
   0  -5  1310306.53  457.47  11
   1  -5  13 4322.03  279.84  13
   1  -5  13 3773.48  266.22  11
   2  -5  1310218.79  447.35  13
   2  -5  13 8754.97  420.75  11
   3  -5  13  870.58  121.10  13
   3  -5  13  858.20  123.07  11
   4  -5  13  202.39   61.65  13
   4  -5  13  219.59   62.22  11
   5  -5  13 2271.17  193.62  13
   5  -5  13 2183.84  195.67  11
   6  -5  13   42.37   32.22  13
   6  -5  13   39.66   28.30  11
   7  -5  13 1006.25  123.80  13
   7  -5  13  966.77  124.89  11
   8  -5  13 1592.35  148.28  13
   8  -5  13 1404.96  143.42  11
   9  -5  13  172.05   47.16  13
   9  -5  13  182.64   52.80  11
  10  -5  13 7804.98  307.89  13
  10  -5  13 8048.00  315.45  11
  11  -5  13 6746.19  250.30  13
  11  -5  13 7181.32  266.94  11
 -17   6  13 3133.37  271.05  10
 -16   6  13 1607.95  197.62  10
 -15   6  13 1196.75  170.94  10
 -14   6  13 5567.09  384.98  10
 -13   6  13   60.35   50.10  10
 -13   6  13   87.88   60.39   6
 -12   6  13 5812.23  383.69   6
 -12   6  13 6357.52  409.72  10
 -11   6  13  246.38   81.42  10
 -11   6  13  234.51   84.70   6
 -10   6  13 6531.51  424.34   6
 -10   6  13 8105.19  454.49  10
  -9   6  13 5974.68  400.53   6
  -9   6  13 6769.73  407.09  10
  -8   6  13 1378.61  185.80   6
  -7  -6  13 6816.26  337.69  11
  -7   6  13 7328.84  438.32   6
  -6   6  13  186.29   74.70   6
  -6  -6  13   41.57   27.01  11
  -5  -6  13 4917.18  278.96  11
  -5   6  13 5736.19  373.10   6
  -4  -6  13  680.24  102.55  11
  -4   6  13 1044.19  154.17   6
  -3  -6  13 1869.98  167.00  11
  -3   6  13 2318.64  222.48   6
  -2  -6  13 8160.16  370.20  11
  -1  -6  13  451.67   81.36  11
   0  -6  1310497.28  432.57  11
   1  -6  13 4728.15  297.21  13
   1  -6  13 4912.77  279.27  11
   2  -6  13 5656.62  326.92  13
   2  -6  13 5633.54  297.92  11
   3  -6  1312342.41  506.43  13
   3  -6  1312025.97  450.90  11
   4  -6  13   57.97   35.39  13
   4  -6  13   57.47   24.87  11
   5  -6  13 3392.35  234.95  13
   5  -6  13 3347.67  212.73  11
   6  -6  13 1186.97  133.20  13
   6  -6  13 1223.68  120.20  11
   7  -6  13 2433.03  184.49  13
   7  -6  13 2341.64  159.87  11
   8  -6  13 2981.30  192.87  13
   8  -6  13 2957.50  167.33  11
   9  -6  13  732.45   87.54  13
   9  -6  13  715.27   72.78  11
  10  -6  13 2557.02  142.73  13
 -16   7  13 3353.00  256.08  10
 -15  -7  13   90.95   20.04  11
 -15   7  13  142.35   60.36  10
 -14  -7  13 1032.05   83.72  11
 -14   7  13  934.18  140.69  10
 -13  -7  13 3497.10  174.75  11
 -13   7  13 3134.96  275.58   6
 -13   7  13 3129.53  262.73  10
 -12  -7  13  105.80   30.83  11
 -12   7  13  141.09   58.43  10
 -12   7  13  168.41   71.55   6
 -11  -7  13 9605.11  345.23  11
 -11   7  13 8710.38  448.46  10
 -10  -7  13  -18.62   31.24  11
 -10   7  13   55.50   59.98  10
 -10   7  13   39.58   61.19   6
  -9  -7  13 1281.66  119.81  11
  -9   7  13 1127.64  171.77   6
  -9   7  13 1388.93  166.81  10
  -8   7  13  344.47  102.90   6
  -8  -7  13  349.23   65.19  11
  -7  -7  13 1086.05  114.51  11
  -7   7  13 1124.93  166.02   6
  -6  -7  13 5667.35  275.19  11
  -6   7  13 5755.59  382.41   6
  -5  -7  13 5094.92  259.96  11
  -5   7  13 5290.87  355.79   6
  -4  -7  13 7477.05  321.77  11
  -4   7  13 7828.84  430.18   6
  -3  -7  13 5660.40  276.42  11
  -3   7  13 6088.62  363.97   6
  -2  -7  13 5017.55  256.24  11
  -2   7  13 5229.09  327.51   6
  -1  -7  13 7778.18  325.85  11
   0  -7  13   45.96   43.81  13
   0  -7  13   38.92   29.60  11
   1  -7  13  956.93  123.01  13
   1  -7  13 1118.37  111.05  11
   2  -7  13 4132.76  257.89  13
   3  -7  13  194.45   60.63  13
   4  -7  13 4385.85  254.99  13
   5  -7  13 1350.64  132.57  13
   6  -7  13 3740.17  216.06  13
   7  -7  13 6231.42  268.38  13
   8  -7  13  264.90   49.13  13
   9  -7  13 3624.26  157.27  13
 -13   8  13   26.84   31.15  10
 -12   8  13 1785.80  193.94   6
 -12   8  13 1658.19  157.55  10
 -11   8  13   63.78   41.34  10
 -11   8  13   21.09   43.33   6
 -10   8  13 1566.35  189.91   6
 -10   8  13 1483.05  147.66  10
  -9   8  13   76.75   52.52   6
  -8   8  13   -6.16   55.02   6
  -7   8  13 1354.29  173.83   6
  -6   8  13   12.28   50.11   6
  -5   8  13  450.26   99.93   6
  -4   8  13   21.06   35.79   6
  -3   8  13  270.53   69.53   6
  -2   8  13  277.16   71.78   6
  -1   8  13  230.44   65.48   6
  -1  -8  13  179.84   50.23  13
   0  -8  13  709.81   97.09  13
   1  -8  13  615.70   87.96  13
   2  -8  13   38.05   32.81  13
   3  -8  13 2239.71  158.54  13
   4  -8  13  365.70   61.91  13
   5  -8  13  397.21   59.59  13
   6  -8  13  424.11   57.35  13
   7  -8  13   69.68   20.75  13
 -10   9  13  938.99  116.02   6
  -9   9  13   21.76   38.47   6
  -8   9  13 2326.48  189.31   6
  -7   9  13 1544.25  154.89   6
  -6   9  13 4864.45  274.00   6
  -5   9  13 2244.56  177.78   6
  -4  -9  13 5279.55  234.13  13
  -4   9  13 5135.20  267.50   6
  -3  -9  13 1946.88  134.97  13
  -3   9  13 1886.74  153.70   6
  -2  -9  13 2582.16  155.72  13
  -2   9  13 2834.67  179.99   6
  -1  -9  13 2921.73  164.33  13
  -1   9  13 3105.22  177.70   6
   0  -9  13   28.24   19.28  13
   1  -9  13 4210.37  191.35  13
   2  -9  13 1095.66   89.06  13
   3  -9  13  500.28   56.38  13
   4  -9  13 3551.79  145.10  13
 -21   0  14  -90.66   50.70   9
 -21   0  14   10.66   22.05   8
 -20   0  14 9046.99  332.88   8
 -19   0  14  576.87   88.72   8
 -18   0  14 6109.52  309.47   8
 -17   0  14 5608.03  311.29   8
 -16   0  14  510.50   99.71   8
 -15   0  14 6725.33  364.98   8
 -14   0  14 2931.11  236.63   8
 -13   0  14 4009.25  277.35   8
 -12   0  1415153.46  577.86   8
 -11   0  14 4131.97  276.60   8
 -10   0  1427719.81  834.46   8
  10   0 -1428282.07 2021.13   1
  -9   0  14  -82.08   94.77   9
  -9   0  14   32.53   41.51   8
   9   0 -14  112.51  139.89   1
   8   0 -1413226.89 1302.05   1
  -8   0  1414711.75  577.94   9
   7   0 -1422055.92 1697.62   1
  -7   0  1424624.33  781.63   9
  -6   0  14   36.59   44.45   9
   6   0 -14  304.35  232.14   1
   5   0 -1431154.84 1977.70   1
  -5   0  1430578.79  878.40   9
   4   0 -14  865.26  278.76   1
  -4   0  14 1190.47  309.30   5
  -4   0  14 1126.17  136.29   9
  -3   0  1422999.04 1422.92   5
   3   0 -1424862.88 1683.50   1
  -3   0  1421382.91  690.57   9
  -2   0  14 4855.50  649.13   5
  -2   0  14 5393.78  290.48  11
  -2   0  14 5078.95  300.18   9
  -1   0  14 4372.20  622.54   5
  -1   0  14 4677.20  272.15  11
  -1   0  14 4557.82  290.30   9
   0   0  1420946.81 1397.06   5
   0   0  1421281.80  677.50  11
   0   0  1422147.84  728.04   9
   1   0  14 5870.19  727.19   5
   1   0  14 6531.27  332.95  11
   1   0  14 5923.53  340.90   9
   2   0  1413527.45  513.03  11
   2   0  1412717.82  535.75   9
   3   0  1418861.14 1356.41   5
   3   0  1419370.03  649.04  11
   3   0  1418808.85  680.81   9
   4   0  14 3951.07  265.07  11
   5   0  1412373.05  522.70  12
   5   0  1412882.39  514.78  11
   6   0  14  355.29   84.87  12
   6   0  14  351.17   80.07  11
   7   0  1410754.61  486.81  12
   7   0  1410910.33  471.55  11
   8   0  14 3676.93  272.04  12
   8   0  14 3847.95  263.77  11
   9   0  1411973.86  508.54  12
   9   0  1411684.67  482.43  11
  10   0  1415199.26  547.82  11
  11   0  14   29.05   28.76  11
  12   0  14 4490.01  250.03  11
  13   0  14 8947.10  334.02  11
 -21  -1  14 1447.26  106.58   8
 -21  -1  14 1398.64  110.84   9
 -20   1  14  156.32   34.44   9
 -20   1  14  234.20   47.01   8
 -19   1  14 1772.10  137.67   8
 -19  -1  14 1782.59  156.89   8
 -18   1  14 6750.32  308.53   8
 -18  -1  14 7511.49  356.03   8
 -17   1  14 2646.05  195.25   8
 -17  -1  14 2898.52  221.29   8
 -16  -1  14 9053.39  422.35   8
 -16   1  14 8810.89  391.93   8
 -15  -1  14 1642.12  175.60   8
 -15   1  14 1681.56  166.26   8
 -14  -1  14 2929.34  236.62   8
 -14   1  14 3210.33  235.09   8
 -13  -1  14  258.67   80.26   8
 -12  -1  14  119.96   64.43   8
 -11  -1  14 2650.00  226.60   8
 -10   1  14  554.11   82.92   9
 -10  -1  14  761.56  122.15   8
  10   1 -14  424.24  220.69   1
  -9  -1  1412635.87  514.52   8
   9  -1 -1413669.24 1348.29   1
   9   1 -1412044.78 1324.76   1
  -9   1  1413397.68  540.43   9
  -9  -1  1412691.49  540.47   9
   8  -1 -14 4643.98  756.77   1
   8   1 -14 3965.45  729.23   1
  -8   1  14 4821.33  297.94   9
  -8  -1  14 4541.52  299.71   9
   7  -1 -1416387.90 1425.90   1
   7   1 -1413080.07 1290.71   1
  -7   1  1415967.84  581.59   9
  -7  -1  1416543.93  615.93   9
  -6   1  1410575.46  444.87   9
  -6  -1  1410147.46  466.16   9
   6  -1 -1410180.75 1089.09   1
   5  -1 -14 5261.55  744.10   1
  -5   1  14 4975.16  289.88   9
  -5  -1  14 4904.64  307.40   9
  -4  -1  14 7757.04  791.53   5
  -4  -1  14 7679.06  371.65  11
   4  -1 -14 7714.60  871.96   1
  -4   1  14 7212.45  350.75   9
  -4  -1  14 7400.10  381.28   9
  -3  -1  14 2707.91  460.02   5
  -3  -1  14 2711.96  211.74  11
  -3   1  14 2616.70  221.57   9
  -3  -1  14 2740.14  230.14   9
  -2  -1  14  625.74  241.55   5
  -2  -1  14  805.26  118.93  11
  -2   1  14  752.73  125.03   9
  -2  -1  14  777.12  134.82   9
  -1  -1  14 8265.30  858.58   5
  -1  -1  14 9219.07  409.05  11
  -1   1  14 8371.94  391.17   9
  -1  -1  14 8797.45  429.08   9
   0   1  14  400.60   90.82   9
   0  -1  14  554.19  119.56   9
   0  -1  14  479.58  205.82   5
   0  -1  14  457.17   90.70  11
   1  -1  14 9227.48  912.01   5
   1   1  1410241.07  411.47  11
   1  -1  14 9530.73  430.41  11
   1   1  14 8938.19  414.63   9
   1  -1  14 9546.72  460.26   9
   2  -1  14 8743.15  902.17   5
   2   1  14 9878.05  409.15  11
   2  -1  14 9429.60  432.32  11
   2   1  14 9144.99  424.92   9
   2  -1  14 9421.68  462.63   9
   3   1  14 4564.17  292.61  12
   3   1  14 5102.19  286.22  11
   3  -1  14 4643.58  295.55  11
   3   1  14 4476.37  285.15   9
   3  -1  14 4770.04  320.42   9
   4   1  1410466.30  467.29  12
   4   1  1411124.12  450.09  11
   4  -1  1410186.26  462.68  11
   5   1  14 1772.40  182.38  12
   5  -1  14 1875.83  188.70  12
   5   1  14 1878.20  176.68  11
   5  -1  14 1785.82  185.64  11
   6   1  14 2728.46  230.72  12
   6  -1  14 2895.63  238.76  12
   6   1  14 3126.52  227.22  11
   6  -1  14 2886.34  238.31  11
   7   1  14  193.56   67.13  12
   7  -1  14  174.21   57.74  12
   7   1  14  175.59   53.42  11
   7  -1  14  105.80   57.16  11
   8   1  14   52.29   43.60  12
   8  -1  14    2.34   34.82  12
   8   1  14   17.42   27.73  11
   8  -1  14   48.68   33.78  11
   9  -1  14 2524.44  219.89  12
   9   1  14 2394.88  195.41  11
   9  -1  14 2368.70  208.68  11
  10   1  14 2536.58  192.12  11
  10  -1  14 2439.76  205.21  11
  11   1  14 9131.71  376.71  11
  11  -1  14 8623.24  386.98  11
 -12   1 -14 3864.24  227.65   8
  12   1  14 3931.74  217.34  11
  12  -1  14 3926.99  236.85  11
  13   1  14 7648.47  282.79  11
  13  -1  14 7916.92  318.14  11
  14  -1  14 2871.02  154.13  11
 -21  -2  14 3868.44  177.77   9
 -20  -2  14  -83.89   60.54   9
 -20  -2  14   21.17   34.19   8
 -19  -2  14 5759.47  278.22   8
 -19   2  14 4947.27  239.44   9
 -18   2  14  313.37   56.36   9
 -18  -2  14  536.97   90.66   8
 -17  -2  14 5355.64  300.83   8
 -16  -2  14 5470.51  314.18   8
 -15  -2  14  234.28   72.53   8
 -14  -2  1410241.16  464.05   8
 -14   2  1412470.78  633.36  10
 -13  -2  14 5436.73  326.05   8
 -13   2  14 6904.14  449.48  10
 -12  -2  14 1801.76  186.93   8
 -12   2  14 2660.89  266.36  10
 -12   2  14 2247.42  195.65   9
 -11  -2  14 9644.99  450.38   8
 -11   2  1410757.86  465.72   9
 -10   2  14  312.92   66.90   9
 -10  -2  14  445.58   98.06   8
  -9  -2  14 8465.61  412.54   8
   9   2 -14 8407.48 1175.60   1
  -9  -2  1410324.54 1152.78   3
  -9   2  14 9442.24  416.43   9
  -9  -2  14 8825.03  434.51   9
  -8  -2  14 7837.07  978.60   3
   8  -2 -14 8328.81 1003.92   1
  -8   2  14 7732.85  366.57   9
  -8  -2  14 7340.68  388.69   9
   7  -2 -14 2364.44  512.08   1
  -7  -2  14 2314.02  498.43   3
  -7   2  14 2006.95  175.83   9
  -7  -2  14 2066.83  196.09   9
  -6  -2  1416256.44 1273.19   3
   6  -2 -1415718.65 1304.51   1
  -6   2  1414542.16  522.72   9
  -6  -2  1414605.38  574.20   9
  -5   2  14  159.60   54.73   9
  -5  -2  14  138.99   65.86   9
   5  -2 -14  291.88  172.76   1
  -5  -2  14   71.79  106.98   3
  -4  -2  14 4919.85  630.95   5
  -4  -2  14 5656.78  330.93  11
  -4   2  14 5009.42  283.45   9
  -4  -2  14 5332.74  321.57   9
  -3  -2  14 1213.84  315.85   5
  -3  -2  14 1321.60  153.68  11
  -3   2  14 1363.53  150.42   9
  -3  -2  14 1507.85  173.02   9
  -2  -2  14  962.13  280.18   5
  -2  -2  14 1289.15  158.43  11
  -2   2  14  997.88  127.59   9
  -2  -2  14 1232.34  165.59   9
  -1  -2  14 3798.71  567.70   5
  -1  -2  14 3649.37  264.04  11
  -1   2  14 3447.21  234.64   9
  -1  -2  14 3720.27  276.69   9
   0   2  14  327.99   63.29   9
   0  -2  14  402.60  107.77   9
   0  -2  14  575.66  223.21   5
   0  -2  14  456.88   93.06  11
   1  -2  14 2928.76  508.41   5
   1   2  14 3301.73  225.67  12
   1  -2  14 3442.20  260.10  11
   1   2  14 3105.38  228.32   9
   1  -2  14 3294.88  263.44   9
   2  -2  14    6.96   73.97   9
   2   2  14   56.44   27.74  12
   2  -2  14   89.44   47.91  11
   2   2  14    5.97   75.98   9
   3   2  14 3332.28  239.83  12
   3  -2  14 3624.92  270.67  11
   3  -2  14 3481.96  268.52   9
   4   2  14 8163.67  398.43  12
   4  -2  14 8382.15  430.97  11
   5   2  14 1048.69  139.28  12
   5  -2  14 1039.00  148.19  11
   6   2  1424160.66  786.43  12
   6  -2  1426337.83  836.44  12
   6  -2  1426256.06  845.63  11
   7   2  14  922.39  131.20  12
   7  -2  14 1136.56  151.02  12
   7   2  14 1146.24  127.68  11
   7  -2  14  964.02  140.44  11
   8  -2  14 6261.65  361.46  12
   8   2  14 6557.97  314.39  11
   8  -2  14 5810.98  349.98  11
   9  -2  14 2035.38  197.90  12
   9   2  14 2176.16  173.52  11
   9  -2  14 1980.90  194.80  11
  10   2  14  118.03   45.24  11
  10  -2  14   57.97   40.63  11
  11   2  14 2053.27  149.83  11
  11  -2  14 1873.72  172.00  11
  12  -2  14 2724.81  194.76  11
 -13   2 -14 1130.35  104.88   8
  13  -2  14 1635.53  133.60  11
 -20  -3  14 3034.74  160.16   9
 -19  -3  14  -67.22   56.38   9
 -19  -3  14   41.74   41.28   8
 -18  -3  14  703.07   98.33   8
 -17  -3  14 1475.67  150.37   8
 -16  -3  14 1456.74  152.91   8
 -15  -3  14 5323.07  310.50   8
 -15   3  14 6437.23  440.29  10
 -14  -3  14 4181.35  275.53   8
 -14   3  14 5019.05  384.88  10
 -13  -3  14 9811.90  443.22   8
 -13   3  1411119.33  579.28  10
 -12  -3  14 6928.58  367.24   8
 -12   3  14 8905.01  495.71  10
 -11  -3  14 4345.78  286.23   8
 -11   3  14 5119.71  329.87   6
 -11   3  14 5815.48  383.48  10
 -11  -3  14 4688.97  293.48   9
 -10   3  14 5874.65  344.24   6
 -10  -3  14 4888.79  306.17   9
  -9  -3  14   36.80   65.91   9
  -9   3  14  253.41   72.85   6
  -8  -3  14 1160.73  139.45   9
  -7  -3  14 4138.95  677.34   3
  -7  -3  14 4487.56  286.44   9
  -6  -3  14  523.40  230.67   3
  -6  -3  14  989.00  133.09   9
  -5  -3  1410916.38  986.19   3
  -5  -3  1412488.59  506.88   9
  -4  -3  1410875.47  951.85   5
  -4  -3  14 9774.75  884.67   3
  -4  -3  1411948.74  515.95  11
  -4  -3  1411151.71  470.54   9
  -3  -3  14 7506.77  804.56   5
  -3  -3  14 8281.72  420.36  11
  -3  -3  14 8080.47  398.18   9
  -2  -3  14 5566.30  709.39   5
  -2  -3  14 5532.85  338.94  11
  -2  -3  14 5444.43  328.25   9
  -1  -3  14  358.64  104.33   9
  -1  -3  14  221.59  150.47   5
  -1  -3  14  186.12   73.39  11
   0  -3  14 3940.71  604.01   5
   0  -3  14 3715.43  279.64  11
   0  -3  14 3752.31  275.46   9
   1   3  14 1822.97  160.29  12
   1  -3  14 1860.43  194.80  11
   1  -3  14 1829.65  191.40   9
   2   3  14 4628.15  270.35  12
   2  -3  14 4828.96  324.76  11
   2  -3  14 4602.30  306.93   9
   3   3  14  265.50   69.31  12
   3  -3  14  261.23   77.56  11
   3  -3  14  144.61   74.63   9
   4   3  14  418.63   84.64  12
   4  -3  14  422.44   96.96  11
   5   3  14 3641.03  253.52  12
   5  -3  14 4079.63  299.79  11
   6  -3  14 1455.52  167.54  12
   6  -3  14 1314.42  163.73  11
   7  -3  14 6773.62  368.14  12
   7  -3  14 6267.71  369.69  11
   8  -3  14 7375.38  375.09  12
   8  -3  14 6733.05  374.58  11
   9  -3  14 7130.68  348.31  12
   9  -3  14 6424.27  354.85  11
  10  -3  1410378.31  442.51  11
  11  -3  14 1139.35  127.40  11
  12  -3  14 3447.43  207.87  11
 -13   3 -14  199.43   49.40   8
  13  -3  14  272.49   48.06  11
 -19  -4  14 2661.66  140.18   9
 -18  -4  14    3.75   41.14   9
 -17  -4  14  284.86   50.63   9
 -16   4  14 1331.52  197.98  10
 -16  -4  14 1217.66  123.22   9
 -15   4  14 3532.10  316.32  10
 -15  -4  14 3261.35  215.76   9
 -14  -4  14  208.70   48.05   9
 -14   4  14  257.33   89.02  10
 -13  -4  14  596.32   91.81   9
 -13   4  14  837.02  158.57  10
 -12  -4  14  766.51  105.96   9
 -12   4  14  715.68  126.42   6
 -12   4  14  868.21  150.82  10
 -11  -4  14  385.21   76.14   9
 -11   4  14  487.44  120.38  10
 -11   4  14  498.30  109.85   6
 -10  -4  14  121.16   37.98   9
 -10   4  14  114.12   53.00   6
  -9  -4  14  -37.32   60.50   9
  -9   4  14  -26.84   31.94   6
  -8   4  14 1399.11  172.22   6
  -8  -4  14 1020.12  128.37   9
  -7  -4  14 1096.85  133.53   9
  -6  -4  14 6397.27  330.89   9
  -5  -4  14 3175.29  250.17  11
  -5  -4  14 3415.35  236.74   9
  -4  -4  14  306.11   91.14   9
  -4  -4  14  164.50   52.90  11
  -3  -4  14 3287.27  254.71  11
  -3  -4  14 3590.87  247.23   9
  -2  -4  14 5862.68  349.72  11
  -2  -4  14 6008.40  326.55   9
  -1  -4  14 2267.18  214.38  11
  -1  -4  14 2560.98  210.43   9
   0  -4  14  162.99   39.90   9
   0  -4  14  236.57   73.13  11
   1  -4  14 3388.37  266.20  11
   1  -4  14 3187.00  238.43   9
   2  -4  14   35.82   47.17  11
   2  -4  14  -76.70   74.40   9
   3  -4  14  556.03  104.63  11
   4  -4  14   24.01   31.86  11
   5  -4  14  923.82  135.39  11
   6  -4  14   73.58   48.78  12
   6  -4  14   94.42   52.26  11
   7  -4  14  242.22   64.87  12
   7  -4  14  202.08   69.65  11
   8  -4  14  238.77   62.10  12
   8  -4  14  144.96   59.26  11
   9  -4  14   19.96   31.10  11
  10  -4  14   74.16   36.81  11
  11  -4  14  116.87   38.08  11
  12  -4  14  349.07   54.55  11
 -18  -5  14  435.06   45.02   9
 -17  -5  14 4028.62  171.91   9
 -16  -5  14  127.38   32.78   9
 -16   5  14  134.41   59.25  10
 -15   5  14 5885.04  393.84  10
 -15  -5  14 5761.03  252.90   9
 -14   5  14 2928.70  277.10  10
 -14  -5  14 2857.90  183.10   9
 -13   5  14 7019.48  433.49  10
 -13  -5  14 7075.99  312.24   9
 -12   5  14 4275.48  317.28   6
 -12   5  14 5066.68  362.88  10
 -12  -5  14 4824.69  258.08   9
 -11   5  14 2151.69  221.40   6
 -11   5  14 2748.90  259.18  10
 -11  -5  14 2389.34  181.23   9
 -10   5  14 7300.85  427.15   6
 -10  -5  14 7769.09  344.84   9
  -9   5  14  966.10  152.76   6
  -9  -5  14  916.00  113.71   9
  -8   5  14 3177.66  271.08   6
  -8  -5  14 2952.38  204.20   9
  -7   5  14 1273.68  169.63   6
  -7  -5  14 1084.75  124.85   9
  -6   5  14   26.29   42.59   6
  -6  -5  14  -19.00   47.43  11
  -5  -5  14 7485.75  378.06  11
  -5  -5  14 8156.12  352.24   9
  -4  -5  14 1314.70  151.41  11
  -4  -5  14 1712.45  157.05   9
  -3  -5  14 5533.68  323.44  11
  -3  -5  14 6139.57  301.52   9
  -2  -5  1412151.86  507.59  11
  -2  -5  1413203.00  471.08   9
  -1  -5  1411637.72  499.71  11
  -1  -5  1413046.05  468.33   9
   0  -5  1410559.22  450.32  13
   0  -5  14 8896.93  428.93  11
   0  -5  14 9670.84  388.61   9
   1  -5  14  719.96  107.66  13
   1  -5  14  713.25  115.24  11
   1  -5  14  532.84   82.17   9
   2  -5  14 4726.22  283.88  13
   2  -5  14 4088.60  273.92  11
   3  -5  14 3423.37  236.22  13
   3  -5  14 3030.96  234.02  11
   4  -5  14 1176.93  134.94  13
   4  -5  14  989.99  132.76  11
   5  -5  14 3536.27  229.26  13
   5  -5  14 3489.03  225.50  12
   5  -5  14 3236.57  233.64  11
   6  -5  14 1602.93  146.04  13
   6  -5  14 1482.71  152.14  11
   7  -5  14 4896.56  255.10  13
   7  -5  14 4549.68  260.39  11
   8  -5  14 6949.86  289.17  13
   8  -5  14 6334.16  295.31  11
   9  -5  14 1992.87  130.43  13
   9  -5  14 1832.42  141.15  11
  10  -5  14 8834.49  305.95  11
  11  -5  14  104.65   26.19  11
 -16   6  14  900.58  139.59  10
 -15   6  14  392.66   98.24  10
 -14   6  14 1406.74  176.23  10
 -13   6  14 2257.50  226.59   6
 -13   6  14 2355.55  230.21  10
 -12   6  14 3636.90  292.42   6
 -12   6  14 3869.20  297.19  10
 -11   6  14 8645.55  468.86   6
 -11   6  14 9730.13  481.69  10
 -10   6  14  153.16   73.84   6
  -9  -6  14 5944.21  306.67  11
  -9   6  14 6092.23  389.66   6
  -8   6  14  573.43  118.19   6
  -8  -6  14  543.59   86.22  11
  -7   6  14  211.45   81.25   6
  -7  -6  14   87.25   33.37  11
  -6  -6  14 1453.23  147.96  11
  -6   6  14 1757.04  197.09   6
  -5   6  14   48.96   38.98   6
  -5  -6  14   47.33   45.46  11
  -4  -6  1413140.59  487.56  11
  -3  -6  14 1871.31  168.72  11
  -2  -6  14 9759.52  411.60  11
  -1  -6  14 6963.27  338.97  11
   0  -6  14   44.31   36.07  13
   0  -6  14   66.32   39.86  11
   1  -6  14 5330.36  302.73  13
   1  -6  14 5066.56  278.45  11
   2  -6  14 4865.64  286.77  13
   2  -6  14 4664.92  260.94  11
   3  -6  14 1193.36  135.69  13
   3  -6  14 1174.15  125.09  11
   4  -6  14 5525.65  292.51  13
   4  -6  14 5397.98  270.67  11
   5  -6  14  102.33   44.67  13
   5  -6  14  160.29   44.56  11
   6  -6  14 6342.69  295.71  13
   6  -6  14 6367.71  269.73  11
   7  -6  14 1824.52  140.10  13
   7  -6  14 1888.30  130.38  11
   8  -6  14 2299.81  141.62  13
   8  -6  14 2349.67  131.26  11
   9  -6  14 1627.85   99.78  13
 -15  -7  14   88.08   19.22  11
 -15   7  14   94.31   41.00  10
 -14  -7  14 7610.41  239.33  11
 -14   7  14 7917.34  376.80  10
 -13  -7  14 1697.61  109.73  11
 -13   7  14 1589.86  163.77  10
 -12  -7  14  845.14   83.27  11
 -12   7  14  772.13  134.49   6
 -12   7  14  754.42  115.51  10
 -11  -7  14 4752.36  219.41  11
 -11   7  14 4450.15  315.28   6
 -11   7  14 4522.69  282.01  10
 -10  -7  14 1024.96  101.35  11
 -10   7  14  862.34  141.99   6
  -9  -7  14 2959.28  180.98  11
  -9   7  14 2912.47  255.49   6
  -8  -7  14 5396.39  256.16  11
  -8   7  14 5274.02  345.01   6
  -7  -7  14 2760.81  179.71  11
  -7   7  14 2718.43  241.15   6
  -6  -7  14 6508.65  290.35  11
  -6   7  14 6636.49  376.16   6
  -5  -7  14 1744.75  143.01  11
  -5   7  14 1807.34  187.40   6
  -4  -7  14 9027.40  356.06  11
  -4   7  1410192.14  455.23   6
  -3  -7  14   22.03   21.08  11
  -2  -7  14 4285.67  227.97  11
  -1  -7  14 7219.36  339.75  13
  -1  -7  14 7725.32  310.57  11
   0  -7  14  938.38  116.21  13
   0  -7  14  957.76   99.94  11
   1  -7  1413401.71  485.67  13
   1  -7  1414011.94  428.39  11
   2  -7  14 2442.82  182.23  13
   2  -7  14 2684.89  160.66  11
   3  -7  14 8753.69  355.48  13
   4  -7  14 4349.74  229.31  13
   5  -7  14  903.42   95.56  13
   6  -7  14 6152.15  249.21  13
   7  -7  14 2135.44  123.71  13
 -11   8  14  117.82   45.96   6
 -10   8  14 6882.54  353.10   6
  -9   8  14 2003.45  186.19   6
  -8   8  14 3278.51  240.25   6
  -7   8  14 2957.93  225.98   6
  -6   8  14 2744.89  211.31   6
  -5   8  14 9313.11  401.90   6
  -4   8  14  291.66   65.53   6
  -3  -8  14 7267.12  308.07  13
  -3   8  14 8734.47  359.38   6
  -2  -8  14 5692.84  261.99  13
  -1  -8  14 2860.16  178.30  13
   0  -8  14 7261.09  296.32  13
   1  -8  14  254.29   51.21  13
   2  -8  14 7947.50  295.71  13
   3  -8  14 5757.69  233.19  13
   4  -8  14  644.54   68.38  13
   5  -8  1415560.56  396.10  13
  -9   9  14 2290.49  146.76   6
  -8   9  14 4023.31  202.64   6
  -7   9  14 2273.32  150.32   6
  -6  -9  14 5863.32  220.06  13
  -6   9  14 5103.07  232.40   6
  -5  -9  14  663.17   69.36  13
  -5   9  14  595.94   73.80   6
  -4  -9  14  515.90   62.08  13
  -4   9  14  451.66   62.93   6
  -3  -9  14  124.82   32.63  13
  -2  -9  14  215.42   38.43  13
  -1  -9  14  730.30   70.47  13
   0  -9  14 2045.65  115.13  13
   1  -9  14 2901.42  131.96  13
   2  -9  14 2620.44  116.59  13
 -21   0  15  -58.10   32.33   9
 -20   0  15  -87.26   60.62   9
 -19   0  15 -119.31   71.41   9
 -19   0  15   70.09   39.35   8
 -18   0  15   63.59   43.98   8
 -17   0  15   51.07   39.79   8
 -16   0  15    6.38   33.49   8
 -15   0  15   12.08   34.39   8
 -14   0  15   17.74   44.66   8
 -13   0  15   46.30   43.47   8
 -12   0  15 -125.74   99.01   9
 -12   0  15   21.26   35.71   8
 -11   0  15 -120.30  106.24   9
 -11   0  15    0.14   34.33   8
 -10   0  15  -54.16   76.46   9
  -9   0  15  -73.32   66.82   9
  -8   0  15  -34.06   67.87   9
   8   0 -15 -171.89  164.76   1
  -7   0  15   16.25   46.56   9
   7   0 -15   98.21  131.68   1
  -6   0  15   81.62   45.17   9
   6   0 -15   49.28  102.04   1
  -6   0  15  -31.00   51.17  11
  -5   0  15   89.89   61.16   9
   5   0 -15  178.62  159.53   1
  -5   0  15  -16.25   34.45  11
  -4   0  15  179.94  103.66   9
   4   0 -15  -53.55  100.18   1
  -4   0  15   43.77   40.46  11
  -3   0  15   90.52   71.41   9
  -3   0  15   83.11   38.88  11
  -2   0  15   10.15   56.95   5
  -2   0  15   33.33   27.37  11
  -1   0  15   25.55   56.63   9
  -1   0  15   31.35   79.72   5
  -1   0  15   19.92   34.02  11
   0   0  15  -18.01   61.98   9
   0   0  15  227.72   67.66  11
   1   0  15  -56.46   80.32   9
   1   0  15   -5.56   29.31  11
   2   0  15 -123.85   97.34   9
   2   0  15    5.80   33.28  11
   3   0  15  -28.69   33.18  11
   4   0  15  -13.13   40.72  12
   4   0  15   -8.27   41.15  11
   5   0  15   15.22   29.97  12
   5   0  15  -12.16   28.57  11
   6   0  15   35.44   36.52  12
   6   0  15    4.03   32.26  11
   7   0  15  -14.98   38.87  12
   7   0  15   16.81   29.86  11
   8   0  15  -28.40   42.70  12
   8   0  15   32.92   32.57  11
   9   0  15   13.84   30.61  11
  10   0  15   54.17   33.40  11
  11   0  15  -39.14   38.50  11
  12   0  15  -42.99   32.16  11
 -21  -1  15 4441.78  185.11   9
 -20   1  15  407.51   62.83   9
 -20  -1  15  476.34   65.94   9
 -19  -1  15 6108.26  273.07   8
 -19  -1  15 5873.24  283.62   9
 -18   1  15 -130.11   69.23   9
 -18  -1  15   33.96   37.76   8
 -17   1  15  294.32   57.32   9
 -17  -1  15  507.41   94.26   8
 -16   1  15   30.46   63.12   9
 -16  -1  15  289.74   74.14   8
 -15   1  15  407.99   78.85   9
 -15  -1  15  706.89  113.85   8
 -14  -1  15 5938.24  341.43   8
 -14   1  15 5663.57  336.50   9
 -13  -1  15 3835.03  271.57   8
 -13   1  15 3780.92  275.10   9
 -12  -1  15 8737.65  425.62   8
 -12   1  15 8835.52  441.19   9
 -12  -1  15 8406.79  439.67   9
 -11  -1  15 8309.64  413.65   8
 -11   1  15 8638.60  432.34   9
 -11  -1  15 8082.88  427.20   9
 -10   1  15 8922.91  437.42   9
 -10  -1  15 8460.03  438.35   9
  -9   1  15 3676.79  269.26   9
  -9  -1  15 3621.95  269.72   9
  -8   1  15 4296.81  287.29   9
  -8  -1  15 4923.38  319.70   9
   7  -1 -15 2954.65  586.93   1
  -7   1  15 3161.03  241.16   9
  -7  -1  15 2871.64  239.83   9
   7   1 -15 2519.50  543.91   1
   6  -1 -15 8321.12  994.30   1
   6   1 -15 6342.27  840.08   1
  -6  -1  15 8502.98  413.39  11
  -6   1  15 7961.34  390.76   9
  -6  -1  15 7849.85  410.85   9
  -5   1  15  288.80   83.59   9
  -5  -1  15  246.11   83.58   9
   5   1 -15   32.26   84.18   1
  -5  -1  15  236.68   59.09  11
  -4  -1  1521638.56  699.68  11
  -4   1  1519204.94  653.94   9
  -4  -1  1519645.28  693.23   9
  -3  -1  15  585.28  131.86   9
  -3  -1  15  475.54  204.55   5
  -3  -1  15  499.83   99.27  11
  -3   1  15  717.68  152.65   9
  -2  -1  15 2326.42  443.47   5
  -2  -1  15 2637.80  217.97  11
  -2   1  15 2287.76  207.97   9
  -2  -1  15 2318.84  222.18   9
  -1  -1  15 6722.54  779.49   5
  -1  -1  15 7195.33  372.37  11
  -1   1  15 6814.89  361.14   9
  -1  -1  15 7079.72  393.96   9
   0   1  15  234.92   65.38   9
   0  -1  15  314.02   93.13   9
   0   1  15  361.63   73.44  11
   0  -1  15  384.06   89.90  11
   1  -1  1521376.90  714.10  11
   1   1  1519843.63  692.43   9
   1  -1  1521356.06  753.92   9
   2  -1  15  715.25  116.69   9
   2   1  15 1027.17  124.95  11
   2  -1  15  917.52  128.42  11
   2   1  15  732.43  105.21   9
   3   1  15 6891.36  371.72  12
   3   1  15 7624.13  362.77  11
   3  -1  15 6993.84  371.79  11
   3  -1  15 6586.73  386.31   9
   4   1  15  395.50   88.13  12
   4   1  15  316.48   72.19  11
   4  -1  15  271.24   77.27  11
   5   1  15 1323.56  161.15  12
   5  -1  15 1418.50  165.41  12
   5   1  15 1431.38  151.94  11
   5  -1  15 1417.55  162.77  11
   6   1  15  664.06  114.19  12
   6  -1  15  634.87  109.23  12
   6   1  15  734.86  111.33  11
   6  -1  15  685.09  112.28  11
   7   1  15 1075.76  143.81  12
   7  -1  15 1162.09  149.10  12
   7   1  15 1172.97  134.49  11
   7  -1  15 1069.29  135.37  11
   8   1  15 2432.87  209.97  12
   8  -1  15 2517.77  217.67  12
   8   1  15 2687.98  200.46  11
   8  -1  15 2570.59  210.29  11
   9  -1  15 8034.43  387.85  12
   9   1  15 8115.33  352.09  11
   9  -1  15 7609.49  367.74  11
  10   1  15 4457.31  242.39  11
  10  -1  15 4212.67  252.81  11
  11   1  15 6748.42  282.20  11
  11  -1  15 6448.67  300.96  11
  12   1  15  959.74   86.28  11
  12  -1  15 1046.70  105.08  11
  13  -1  15 6039.27  229.04  11
 -20  -2  15 5243.43  228.60   9
 -19  -2  15  172.61   35.43   9
 -18  -2  15 6592.45  306.79   8
 -18   2  15 5778.84  260.22   9
 -18  -2  15 6761.99  318.78   9
 -17  -2  15 2478.95  193.76   8
 -17   2  15 1965.10  155.10   9
 -16   2  15  608.80   84.27   9
 -16  -2  15  776.19  115.15   8
 -15  -2  15 4269.54  273.22   8
 -15   2  15 3732.53  245.03   9
 -14   2  15  337.01   68.19   9
 -14  -2  15  565.53  105.58   8
 -13  -2  15 3805.36  266.92   8
 -13   2  15 4133.12  268.83   9
 -13  -2  15 3806.82  274.81   9
 -12  -2  15 1829.48  182.91   8
 -12   2  15 1731.28  170.93   9
 -12  -2  15 1435.66  163.23   9
 -11   2  15 5426.36  315.25   9
 -11  -2  15 5051.77  318.21   9
 -10   2  15 5302.61  308.65   9
 -10  -2  15 4868.78  316.11   9
  -9   2  15  -16.33   43.76   9
  -9  -2  15    1.35   61.11   9
  -8   2  15 1332.42  147.35   9
  -8  -2  15 1099.81  148.75   9
  -7   2  15 2275.95  194.61   9
  -7  -2  15 2066.90  201.19   9
  -6   2  15  341.24   87.73   9
  -6  -2  15  244.62   85.34   9
  -6  -2  15  438.39   92.15  11
  -5  -2  15 1246.79  153.30  11
  -5   2  15 1259.86  144.59   9
  -5  -2  15 1362.29  167.09   9
  -4  -2  15 7809.47  402.32  11
  -4   2  15 7136.94  355.11   9
  -4  -2  15 7107.91  386.87   9
  -3  -2  1521235.69  719.95  11
  -3   2  1520002.05  656.28   9
  -3  -2  1519532.37  699.49   9
  -2   2  15  208.89   69.50   9
  -2  -2  15  357.25  106.38   9
  -2  -2  15  412.58  187.56   5
  -2  -2  15  177.30   75.45  11
  -1  -2  1511107.16  494.05  11
  -1   2  1510822.74  457.79   9
  -1  -2  1511899.17  522.57   9
   0   2  15 7306.03  349.69  12
   0  -2  15 7365.31  398.30  11
   0   2  15 7464.10  370.45   9
   0  -2  15 7329.29  410.48   9
   1  -2  15   50.02   80.23   9
   1   2  15  207.95   58.52  12
   1  -2  15  240.02   73.09  11
   1   2  15  -19.48   60.56   9
   2   2  15 7837.83  381.27  12
   2  -2  15 8095.52  418.81  11
   2  -2  15 7745.43  424.61   9
   3   2  15 1837.94  181.68  12
   3  -2  15 1814.07  190.43  11
   3  -2  15 1632.65  180.71   9
   4   2  15 4376.23  285.46  12
   4  -2  15 4534.49  306.51  11
   5   2  15 8939.70  425.66  12
   5  -2  15 9203.77  445.48  12
   5  -2  15 8970.73  443.09  11
   6   2  15   73.41   52.71  12
   6  -2  15  108.36   50.02  12
   6  -2  15  129.07   63.00  11
   7  -2  1510497.60  468.29  12
   7  -2  15 9872.97  458.03  11
   8  -2  15 1298.35  152.91  12
   8  -2  15 1205.89  147.88  11
   9  -2  15 5460.41  306.31  12
   9  -2  15 5261.57  304.74  11
  10  -2  15 1637.83  157.05  11
  11  -2  15  294.78   65.62  11
  12  -2  15  838.42   93.02  11
 -20  -3  15  507.92   56.34   9
 -19  -3  15   48.31   33.10   9
 -18  -3  15 3342.18  199.97   9
 -17  -3  15 5219.52  273.51   9
 -16  -3  15 5171.70  286.05   9
 -15  -3  15 6547.23  339.05   8
 -15  -3  15 7050.71  349.70   9
 -14   3  15 5779.08  417.25  10
 -14  -3  15 4624.10  286.49   9
 -13   3  15 8617.95  510.27  10
 -13  -3  15 6745.82  356.22   9
 -12  -3  15  -52.08   73.66   9
 -12   3  15   30.62   48.12  10
 -11  -3  15 1761.94  173.78   9
 -10  -3  15 9509.48  438.40   9
  -9  -3  15   83.59   39.28   9
  -8  -3  15 8906.65  419.26   9
  -7  -3  15 5967.17  338.10   9
  -6  -3  15 8977.12  450.13  11
  -6  -3  15 8847.98  417.70   9
  -5  -3  15 7503.04  404.95  11
  -5  -3  15 7164.93  374.14   9
  -4  -3  15 2522.07  227.60  11
  -4  -3  15 2631.98  224.11   9
  -3  -3  15 6794.67  385.29  11
  -3  -3  15 6556.01  363.53   9
  -2  -3  15 1075.99  151.73  11
  -2  -3  15 1129.06  158.69   9
  -1  -3  15 3800.18  286.56  11
  -1  -3  15 3850.14  280.80   9
   0  -3  15 1162.78  157.71  11
   0  -3  15 1467.72  189.52   9
   1  -3  15  238.45   68.58   9
   1   3  15  334.61   73.81  12
   1  -3  15  347.66   87.18  11
   2   3  1513645.31  504.62  12
   2  -3  1513930.24  589.74  11
   2  -3  1514523.90  579.23   9
   3   3  15 3435.75  238.75  12
   3  -3  15 3560.08  276.28  11
   4   3  1516395.39  578.42  12
   4  -3  1516921.28  652.57  11
   5  -3  15 7739.56  401.91  12
   5  -3  15 7673.25  409.73  11
   6  -3  15 2489.93  217.12  12
   6  -3  15 2264.68  211.30  11
   7  -3  15 5095.38  304.37  12
   7  -3  15 4897.23  308.87  11
   8  -3  15  416.03   80.19  12
   8  -3  15  332.21   77.42  11
   9  -3  15   35.05   38.73  11
  10  -3  15 6645.04  315.21  11
  11  -3  15  926.49  103.03  11
  12  -3  1511045.06  349.79  11
 -19  -4  15 7454.42  229.70   9
 -18  -4  15  105.96   30.03   9
 -17  -4  15 9003.84  328.26   9
 -16  -4  15 4391.73  232.26   9
 -15   4  15 2914.88  286.20  10
 -15  -4  15 2591.60  184.81   9
 -14   4  1514458.24  662.13  10
 -14  -4  1512294.03  461.07   9
 -13  -4  15  543.10   87.89   9
 -13   4  15  735.53  140.13  10
 -12   4  1512333.71  582.73  10
 -12  -4  15 9912.52  422.11   9
 -11   4  15 8348.82  439.21   6
 -11  -4  15 7771.77  368.91   9
 -10   4  15 3493.24  272.22   6
 -10  -4  15 2946.38  219.37   9
  -9   4  1519646.55  691.08   6
  -9  -4  1515271.69  559.69   9
  -8  -4  15  455.56   91.88   9
  -7  -4  1511749.18  511.48  11
  -7  -4  1512129.86  472.92   9
  -6  -4  1511079.33  494.14  11
  -6  -4  1511512.66  458.54   9
  -5  -4  15 2383.16  215.16  11
  -5  -4  15 2606.66  212.39   9
  -4  -4  1513440.41  559.26  11
  -4  -4  1514180.07  522.22   9
  -3  -4  15  257.96   90.74   9
  -3  -4  15  214.87   76.17  11
  -2  -4  1512825.65  547.66  11
  -2  -4  1512962.50  506.59   9
  -1  -4  15 3781.98  282.48  11
  -1  -4  15 3882.64  262.25   9
   0  -4  15 8644.73  443.75  11
   0  -4  15 9054.50  415.86   9
   1  -4  1510750.68  501.74  11
   1  -4  1511256.77  468.70   9
   2  -4  15   33.42   33.41  11
   3  -4  15 8635.40  431.84  11
   4  -4  15 7515.55  395.53  11
   5  -4  15 2121.20  192.56  12
   5  -4  15 2114.85  200.32  11
   6  -4  1523577.19  703.48  12
   6  -4  1520748.14  704.00  11
   7  -4  15   32.62   25.14  12
   7  -4  15   56.17   35.57  11
   8  -4  1517428.75  511.62  12
   8  -4  1516029.82  557.02  11
   9  -4  15  918.48  107.98  11
  10  -4  15 5856.09  260.64  11
  11  -4  15 3027.15  158.70  11
 -17  -5  15 1943.41  101.87   9
 -16  -5  15 4014.60  176.29   9
 -15   5  15 3033.99  268.87  10
 -15  -5  15 2695.58  155.87   9
 -14   5  15  849.36  143.41  10
 -14  -5  15  651.55   81.87   9
 -13   5  15 1663.53  196.14  10
 -13  -5  15 1691.26  137.00   9
 -12  -5  15  491.00   79.84   9
 -12   5  15  516.82  116.17  10
 -11   5  15 1945.92  206.29   6
 -11  -5  15 2019.81  158.77   9
 -10   5  15 1212.94  161.61   6
 -10  -5  15 1322.31  130.42   9
  -9  -5  15  272.37   67.25   9
  -9   5  15  235.72   74.90   6
  -8  -5  15 5020.28  297.59  11
  -8   5  15 6517.02  375.09   6
  -8  -5  15 5422.47  278.63   9
  -7  -5  15 7471.34  370.99  11
  -7  -5  15 7842.79  342.83   9
  -6  -5  15 3660.79  254.12  11
  -6  -5  15 4151.39  243.40   9
  -5  -5  1511203.63  473.35  11
  -5  -5  1511891.37  439.99   9
  -4  -5  15 1123.01  141.83  11
  -4  -5  15 1105.25  124.80   9
  -3  -5  15 4032.29  270.72  11
  -3  -5  15 4366.47  251.96   9
  -2  -5  15  360.17   69.40   9
  -2  -5  15  398.61   87.13  11
  -1  -5  15 1506.71  152.64  13
  -1  -5  15 1313.61  155.15  11
  -1  -5  15 1272.52  132.73   9
   0  -5  15 1712.44  158.27  13
   0  -5  15 1360.73  156.76  11
   0  -5  15 1449.39  136.19   9
   1  -5  15 4613.49  266.61  13
   1  -5  15 3849.82  265.51  11
   2  -5  15 7041.68  327.54  13
   2  -5  15 5706.45  323.03  11
   3  -5  15 2615.92  187.41  13
   3  -5  15 2152.25  189.55  11
   4  -5  15 6320.61  292.23  13
   4  -5  15 5167.89  296.95  11
   5  -5  15 1537.75  135.02  13
   5  -5  15 1535.84  136.96  12
   5  -5  15 1373.76  142.20  11
   6  -5  15 2682.63  192.23  11
   7  -5  15 1431.62  131.11  11
   8  -5  15   -3.65   24.04  11
   9  -5  15  383.68   54.24  11
 -16  -6  15 4109.43  168.81  11
 -15  -6  15 4010.98  185.73  11
 -14  -6  15   46.18   24.84  11
 -14   6  15   97.43   57.69  10
 -13  -6  15 4596.39  230.15  11
 -13   6  15 4721.83  298.15  10
 -12  -6  15 2564.27  174.51  11
 -11  -6  15  721.59   92.91  11
 -11   6  15  852.74  132.93   6
 -10  -6  15 3973.37  233.46  11
 -10   6  15 4071.23  291.02   6
  -9  -6  15   -3.82   37.07  11
  -9   6  15   26.50   44.34   6
  -8  -6  15 5487.45  286.81  11
  -8   6  15 6209.46  362.84   6
  -7  -6  15  441.79   76.84  11
  -7   6  15  553.28  108.88   6
  -6  -6  15 7743.14  354.45  11
  -6   6  15 9901.35  448.31   6
  -5  -6  1513073.80  477.45  11
  -4  -6  15  158.50   54.00  11
  -3  -6  15 9303.26  392.14  11
  -2  -6  15 1382.56  142.16  13
  -2  -6  15 1373.96  141.82  11
  -1  -6  15 4228.65  252.63  13
  -1  -6  15 3751.80  235.34  11
   0  -6  15 1627.72  152.23  13
   0  -6  15 1393.95  138.52  11
   1  -6  15  441.28   78.45  13
   1  -6  15  374.17   73.98  11
   2  -6  15 5131.30  268.54  13
   2  -6  15 4849.51  256.17  11
   3  -6  15 3678.90  217.50  13
   3  -6  15 3464.65  207.37  11
   4  -6  15 2460.94  168.35  13
   4  -6  15 2359.83  162.44  11
   5  -6  15 7875.68  307.28  13
   5  -6  15 7382.86  288.32  11
   6  -6  15  187.95   40.26  13
   6  -6  15  189.90   44.48  11
   7  -6  15 5632.64  208.14  13
   7  -6  15 6012.66  212.84  11
 -14  -7  15 3864.09  140.30  11
 -13  -7  15 1240.33   84.56  11
 -12  -7  15 3168.63  153.44  11
 -11  -7  15 1725.71  118.27  11
 -11   7  15 1650.05  171.01   6
 -10  -7  15  145.96   37.80  11
 -10   7  15   96.67   43.24   6
  -9  -7  15 5904.59  252.29  11
  -9   7  15 5677.42  321.89   6
  -8  -7  15  312.99   60.11  11
  -8   7  15  205.31   65.44   6
  -7  -7  15 2728.83  171.62  11
  -7   7  15 2961.10  223.09   6
  -6  -7  15  444.43   67.66  11
  -6   7  15  463.20   87.13   6
  -5  -7  15  244.78   53.19  11
  -4  -7  15   83.83   33.02  11
  -3  -7  15 1237.23  122.80  13
  -3  -7  15 1314.76  117.16  11
  -2  -7  15 7094.50  312.40  13
  -2  -7  15 7422.72  293.55  11
  -1  -7  15 5935.86  281.45  13
  -1  -7  15 6362.96  263.04  11
   0  -7  15 8279.50  337.05  13
   0  -7  15 8631.13  307.84  11
   1  -7  15 2982.46  184.89  13
   1  -7  15 3135.32  168.01  11
   2  -7  15 1355.48  118.91  13
   2  -7  15 1401.86  104.80  11
   3  -7  15 3857.15  195.62  13
   4  -7  15  515.69   66.29  13
   5  -7  15  587.94   62.52  13
 -10   8  15  225.59   56.75   6
  -9   8  15 1318.69  126.71   6
  -8   8  15 1161.71  119.10   6
  -7   8  15 2508.86  172.52   6
  -6   8  15 2305.63  161.80   6
  -5  -8  15   19.38   18.17  13
  -5   8  15   66.72   31.64   6
  -4  -8  15    8.30   21.44  13
  -3  -8  15   65.50   26.60  13
  -2  -8  15   96.06   31.91  13
  -1  -8  15   49.41   27.26  13
   0  -8  15  134.77   35.20  13
   1  -8  15   52.59   22.84  13
   2  -8  15   36.78   19.77  13
   3  -8  15   31.04   16.57  13
  -5  -9  15    2.18   14.35  13
  -4  -9  15 1149.35   75.44  13
  -3  -9  15 1760.50   93.66  13
 -20   0  16 4332.85  191.70   9
 -19   0  16 1979.59  144.21   9
 -18   0  1617201.91  542.07   9
 -17   0  16  561.10   84.95   9
 -16   0  16 9191.47  412.59   9
 -15   0  16 9534.82  442.03   9
 -14   0  16  572.13   92.04   9
 -13   0  1610971.98  503.21   9
 -12   0  16  -46.16   71.55   9
 -11   0  16 7816.69  420.32   9
 -10   0  16 5257.79  340.32   9
  -9   0  16  730.62  122.70   9
  -8   0  16 7483.80  375.41  11
  -8   0  16 6765.09  387.64   9
  -7   0  16 1558.83  160.86  11
  -7   0  16 1460.42  172.94   9
  -6   0  1610902.04  454.18  11
  -6   0  16 9253.16  450.09   9
  -5   0  16 1049.73  132.18  11
  -5   0  16  957.85  152.82   9
  -4   0  1616036.98  566.83  11
  -4   0  1613635.97  562.07   9
  -3   0  1636118.68  965.44  11
  -3   0  1631888.01  957.14   9
  -2   0  16  378.29  110.90   9
  -2   0  16  223.59   66.03  11
  -1   0  1625898.62  776.09  11
  -1   0  1622246.15  767.76   9
   0   0  16 1880.16  178.83  11
   0   0  16 1690.81  184.56   9
   1   0  1616101.40  580.81  11
   1   0  1614668.44  594.43   9
   2   0  16 9494.48  423.95  11
   2   0  16 7814.15  414.97   9
   3   0  16   82.64   45.93  12
   3   0  16   17.56   27.05  11
   4   0  16 8906.82  434.89  12
   4   0  16 9661.76  427.17  11
   5   0  1610936.21  483.64  12
   5   0  1611847.78  477.23  11
   6   0  16 1883.80  184.31  12
   6   0  16 1933.37  176.34  11
   7   0  1611910.65  491.69  12
   7   0  1612338.40  472.29  11
   8   0  16  880.70  118.66  12
   8   0  16  913.37  115.04  11
   9   0  1615120.11  497.87  11
  10   0  16   35.86   27.56  11
  11   0  16 9956.59  330.89  11
 -20  -1  16 1764.61  119.58   9
 -19   1  16 1049.62   97.25   9
 -19  -1  16 1362.05  119.99   9
 -18   1  16  -93.47   53.31   9
 -18  -1  16  -55.47   62.28   9
 -17   1  16 2319.54  172.98   9
 -17  -1  16 2540.57  192.79   9
 -16   1  16 2849.42  207.60   9
 -16  -1  16 3009.36  224.38   9
 -15   1  16 6171.96  332.16   9
 -15  -1  16 6388.50  353.62   9
 -14   1  1611130.37  480.89   9
 -14  -1  1611235.32  498.91   9
 -13   1  16 1395.54  159.86   9
 -13  -1  16 1317.66  157.16   9
 -12   1  16 6074.21  351.32   9
 -12  -1  16 5606.27  351.64   9
 -11   1  16   58.45   45.09   9
 -11  -1  16    0.47   76.46   9
 -10   1  16    6.42   60.30   9
 -10  -1  16    9.20   48.15   9
  -9   1  16  154.18   70.22   9
  -9  -1  16   99.40   45.58   9
  -8   1  16 1643.10  178.51   9
  -8  -1  16 1559.17  179.90   9
  -7  -1  1610286.65  464.04  11
  -7   1  16 8903.46  424.51   9
  -7  -1  16 8655.27  442.67   9
  -6  -1  16 5211.12  316.66  11
  -6   1  16 4531.17  297.37   9
  -6  -1  16 4823.33  320.60   9
  -5  -1  1612108.06  503.20  11
  -5   1  1610762.96  472.32   9
  -5  -1  1610834.08  496.18   9
  -4  -1  16 2151.05  200.18  11
  -4   1  16 1979.19  200.32   9
  -4  -1  16 1828.64  200.97   9
  -3  -1  16 7746.04  393.82  11
  -3   1  16 7374.09  382.96   9
  -3  -1  16 7684.53  411.30   9
  -2  -1  16 2396.89  211.98  11
  -2   1  16 2297.88  210.44   9
  -2  -1  16 2641.43  243.26   9
  -1   1  16   -0.28   65.05   9
  -1  -1  16   23.81   70.74   9
  -1  -1  16   63.36   48.66  11
   0  -1  16 2470.29  215.17  11
   0   1  16 2167.10  203.65   9
   0  -1  16 2365.67  222.04   9
   1   1  16 6108.40  315.95  11
   1  -1  16 5343.59  323.94  11
   1   1  16 4829.73  307.47   9
   1  -1  16 5059.39  338.76   9
   2   1  16  419.21   91.75  12
   2   1  16  488.87   87.03  11
   2  -1  16  499.81   97.49  11
   2  -1  16  274.13   67.49   9
   3   1  16 7326.30  386.95  12
   3   1  16 8339.17  377.28  11
   3  -1  16 7225.81  380.19  11
   4   1  16 1515.87  167.41  12
   4  -1  16 1571.24  172.38  12
   4   1  16 1720.26  163.03  11
   4  -1  16 1675.96  175.88  11
   5   1  16 9917.61  453.78  12
   5  -1  16 9676.01  450.02  12
   5   1  1611062.60  437.12  11
   5  -1  16 9485.43  436.53  11
   6   1  16 6225.40  345.91  12
   6  -1  16 6179.94  346.69  12
   6   1  16 6872.96  329.39  11
   6  -1  16 6440.94  343.52  11
   7   1  16 1288.44  151.38  12
   7  -1  16 1283.05  148.30  12
   7   1  16 1359.86  135.52  11
   7  -1  16 1273.81  143.35  11
   8  -1  16 7180.67  356.36  12
   8   1  16 7627.06  326.04  11
   8  -1  16 6911.74  338.45  11
   9   1  16  176.46   48.98  11
   9  -1  16  151.64   45.25  11
  10   1  16  122.45   37.86  11
  10  -1  16  115.47   36.00  11
  11  -1  16  874.94   90.17  11
 -20  -2  16  952.89   80.66   9
 -19  -2  16 2267.35  149.14   9
 -18  -2  16  328.09   63.34   9
 -17   2  16 3267.48  185.53   9
 -17  -2  16 3730.90  231.19   9
 -16   2  16  -47.71   49.48   9
[truncated: 66,494 more chars]
