# Supplementary material for: Tri­phenyl­tellurium chloride
Source: Acta Crystallogr Sect E Struct Rep Online. 2014 Mar 12;70(Pt 4):o421–2. doi: 10.1107/S160053681400498X (PMC3998628; doi:10.1107/S160053681400498X)
Supplement: Supplementary file 2 [file e-70-0o421-Isup2.hkl]

#
# h,k,l, Fc-squared, Fo-squared, sigma(Fo-squared), status flag
#
data_I
_shelx_title ' AC-VIII in P2(1)/c'
_shelx_refln_list_code          4
_shelx_F_calc_maximum      480.51
_exptl_crystal_F_000      1536.00
_reflns_d_resolution_high  0.7962

loop_
 _space_group_symop_operation_xyz
 'x, y, z'
 '-x, y+1/2, -z+1/2'
 '-x, -y, -z'
 'x, -y-1/2, z-1/2'

_cell_length_a    18.7514
_cell_length_b     9.6080
_cell_length_c    18.4367
_cell_angle_alpha  90.000
_cell_angle_beta  105.245
_cell_angle_gamma  90.000

_shelx_F_squared_multiplier     1.000

loop_
 _refln_index_h
 _refln_index_k
 _refln_index_l
 _refln_F_squared_calc
 _refln_F_squared_meas
 _refln_F_squared_sigma
 _refln_observed_status
   2   0   0     105758.98     108156.38      2626.19 o
   3   0   0        345.32        504.38        50.18 o
   4   0   0      67044.41      68094.91      1416.37 o
   5   0   0       1639.91       1749.02       124.13 o
   6   0   0      32713.98      33076.28      1268.01 o
   7   0   0        999.36        941.82       212.89 o
   8   0   0      81774.31      87604.64      2639.18 o
   9   0   0        159.83        187.72       131.31 o
  10   0   0      32072.21      30636.09      1579.04 o
  11   0   0         32.23         81.48        94.43 o
  12   0   0      23180.77      20849.94      1390.62 o
  13   0   0        906.24        792.55       284.50 o
  14   0   0      21152.39      20671.29       689.43 o
  15   0   0       2522.06       2775.05       193.69 o
  16   0   0       1288.21       1353.23       191.58 o
  17   0   0       2553.77       2033.00       238.39 o
  18   0   0      15433.42      13985.90       633.72 o
  19   0   0       2565.64       2341.63       236.85 o
  20   0   0      31126.93      29769.20       911.06 o
  21   0   0         33.28          1.03        32.29 o
  22   0   0      19769.46      19562.52       546.41 o
   1   1   0       3880.21       3980.19       291.46 o
   2   1   0      16009.92      19616.76      3637.57 o
   3   1   0       7700.03       8544.01      1655.19 o
   4   1   0      76400.97      74195.08      4570.52 o
   5   1   0      16024.40      15396.30       402.09 o
   6   1   0       6317.00       5479.86       212.79 o
   7   1   0       8422.82       8623.38       336.74 o
   8   1   0       9442.63      10112.96       388.57 o
   9   1   0        129.93         71.24        58.81 o
  10   1   0        239.22        287.09        97.89 o
  11   1   0       1368.34       1415.37       243.75 o
  12   1   0       4577.86       4761.86       470.69 o
  13   1   0       6105.38       6027.09       544.42 o
  14   1   0       7165.18       7039.52       257.99 o
  15   1   0       6015.79       5948.01       249.62 o
  16   1   0      14461.42      12779.13       432.55 o
  17   1   0        629.19        535.70        84.66 o
  18   1   0      10700.68       9569.68       359.76 o
  19   1   0         44.05         76.24        42.23 o
  20   1   0        318.70        395.62        82.37 o
  21   1   0        720.10        726.72        73.03 o
  22   1   0       1791.30       1683.36        87.91 o
   0   2   0        179.53        188.75        68.96 o
   1   2   0      25175.45      22074.61       554.96 o
   2   2   0        137.12        130.87        46.77 o
   3   2   0      53316.11      50376.54      1456.46 o
   4   2   0          6.04         57.85        68.98 o
   5   2   0        108.36        136.68        41.34 o
   6   2   0        736.52        807.68        88.51 o
   7   2   0      13284.12      14640.20       670.75 o
   8   2   0        796.81       1032.54       166.48 o
   9   2   0      30161.71      27029.32      1302.00 o
  10   2   0        153.14        247.41        76.72 o
  11   2   0      42778.46      40799.99      1678.66 o
  12   2   0       1498.88       1438.73       266.60 o
  13   2   0      12180.04      11609.54       789.15 o
  14   2   0       1353.08       1235.71        94.28 o
  15   2   0        139.35        178.25        59.05 o
  16   2   0        823.93        779.21       102.72 o
  17   2   0       5464.57       4836.17       246.45 o
  18   2   0         74.68        135.32        43.79 o
  19   2   0       6434.34       6120.10       256.14 o
  20   2   0        121.21        106.94        35.57 o
  21   2   0       6728.31       6509.55       396.18 o
  22   2   0         79.24        112.67        44.77 o
   1   3   0         56.20         69.27        44.22 o
   2   3   0      17475.72      20909.92       582.06 o
   3   3   0       5854.88       5654.51       321.18 o
   4   3   0       1584.23       1670.11       188.99 o
   5   3   0      51294.41      56458.09      1891.48 o
   6   3   0      11806.59      13555.08      1683.10 o
   7   3   0      35995.36      36545.67      3787.68 o
   8   3   0      20569.17      22790.34       928.02 o
   9   3   0       7575.59       7346.62       512.16 o
  10   3   0       3564.17       3531.94       346.29 o
  11   3   0         10.73        -23.78        51.75 o
  12   3   0        268.03        236.97       113.18 o
  13   3   0      11107.09      11627.08       319.96 o
  14   3   0       2877.05       2929.69       141.57 o
  15   3   0      15945.62      15578.87       366.08 o
  16   3   0       4209.38       4029.71       221.22 o
  17   3   0       8469.57       8148.18       313.96 o
  18   3   0       3508.61       3261.64       180.89 o
  19   3   0       3944.45       3798.39       179.81 o
  20   3   0       1631.36       1558.72       191.69 o
  21   3   0         84.39        139.17        66.65 o
   1   4   0        990.52       1034.18       145.36 o
   2   4   0       5543.16       5755.35       282.83 o
   3   4   0        619.70        671.55       121.53 o
   4   4   0        120.06         71.74        44.44 o
   5   4   0        167.05        318.16        86.19 o
   6   4   0        764.73        735.52       143.92 o
   7   4   0         49.32         59.78        52.93 o
   8   4   0       3993.79       4326.61       565.83 o
   9   4   0       1609.63       1525.40       347.17 o
  10   4   0        305.60        179.78       132.71 o
  11   4   0        517.77        335.87       174.81 o
  12   4   0       2759.94       2949.75       203.56 o
  13   4   0         26.13         92.47        81.54 o
  14   4   0       2476.65       2583.77       192.69 o
  15   4   0         25.95         43.02        34.72 o
  16   4   0        251.46        177.16       112.19 o
  17   4   0        247.68        268.81       127.05 o
  18   4   0        324.85        205.97       107.48 o
  19   4   0          6.93        109.82       101.00 o
  20   4   0        974.97       1247.60       179.68 o
  21   4   0        222.06        223.78        47.25 o
   1   5   0       6317.08       6869.23       341.19 o
   2   5   0      22204.66      25465.08      1509.49 o
   3   5   0      25133.26      25446.45      1024.04 o
   4   5   0       5881.60       6306.71       416.16 o
   5   5   0      32709.61      34945.98      3922.38 o
   6   5   0       2621.55       2589.72       377.38 o
   7   5   0      16564.19      17073.22      1172.71 o
   8   5   0       1248.62        926.11       298.18 o
   9   5   0       1815.51       1735.36       386.06 o
  10   5   0        927.70        913.29       289.49 o
  11   5   0       1046.82       1170.49       139.47 o
  12   5   0         10.92         27.74        37.55 o
  13   5   0       4632.39       4484.12       261.57 o
  14   5   0        404.61        459.38        82.85 o
  15   5   0       8453.76       7412.98       380.09 o
  16   5   0       3014.68       2829.26       370.48 o
  17   5   0      11222.86      11444.39       715.92 o
  18   5   0       2452.85       2483.60       234.04 o
  19   5   0       4849.89       4787.31       321.44 o
  20   5   0       1724.04       1808.28       123.06 o
   0   6   0       1341.80       4925.45      1188.53 o
   1   6   0      57188.44      57722.70      1460.41 o
   2   6   0         33.98       1118.11      2885.46 o
   3   6   0       8626.83       8640.96       569.54 o
   4   6   0         33.39        240.35       155.65 o
   5   6   0       3755.99       3609.86       509.40 o
   6   6   0        576.88        563.75       221.66 o
   7   6   0      13196.79      11910.85      1025.11 o
   8   6   0        554.71        559.20       100.05 o
   9   6   0       8848.40       8788.21       407.60 o
  10   6   0        139.90        201.93        57.05 o
  11   6   0       9924.73      10874.34      1588.75 o
  12   6   0        399.20        497.51        76.40 o
  13   6   0      10449.94       9514.92       333.25 o
  14   6   0         43.22         20.69        43.49 o
  15   6   0        655.37        503.48       159.57 o
  16   6   0       1233.22       1093.93       131.98 o
  17   6   0       1140.40       1044.82       120.52 o
  18   6   0       1899.50       1714.09       136.78 o
  19   6   0       8551.28       8370.00       289.08 o
   1   7   0         62.86        587.38       160.02 o
   2   7   0      12040.84      11027.11       707.57 o
   3   7   0       1237.23       1767.70       543.46 o
   4   7   0      29096.92      28266.31      2917.76 o
   5   7   0       1556.24       1480.19       178.74 o
   6   7   0      35103.00      32748.35       927.34 o
   7   7   0        153.45         91.00        74.96 o
   8   7   0      14374.13       8069.89      4385.38 o
   9   7   0         36.54         40.39        36.36 o
  10   7   0        530.43        277.56       107.34 o
  11   7   0       2163.55       1293.75       661.66 o
  12   7   0       8864.23       5618.05      2420.36 o
  13   7   0       1217.75        753.84       344.14 o
  14   7   0      19135.35      14531.93      2432.98 o
  15   7   0         78.91         91.93        43.65 o
  16   7   0      11484.66      10131.72       387.95 o
  17   7   0        690.88        595.41        78.06 o
  18   7   0       3338.91       3256.19       162.17 o
   0   8   0       4115.23       3135.99       287.43 o
   1   8   0          1.71         40.31        32.23 o
   2   8   0      28227.70      26417.16       793.20 o
   3   8   0         59.10        595.24       575.75 o
   4   8   0      20884.11      18694.04      2032.64 o
   5   8   0          6.06         49.66       120.46 o
   6   8   0        516.61        524.45       133.22 o
   7   8   0        444.13        548.30       133.67 o
   8   8   0      18746.35      17121.69       721.23 o
   9   8   0        883.01        939.57       155.56 o
  10   8   0      41190.38      38746.16      1139.35 o
  11   8   0        148.68        191.24        72.86 o
  12   8   0      27981.54      25671.47       813.22 o
  13   8   0        348.18        337.06        81.01 o
  14   8   0       2470.76       2300.01       183.23 o
  15   8   0       2207.41       2125.58       159.17 o
  16   8   0       4315.13       3864.18       192.52 o
  17   8   0       1847.03       1645.95       100.15 o
   1   9   0        580.08        590.42       121.38 o
   2   9   0       1491.40       1574.35       281.69 o
   3   9   0       2107.17       1914.52       192.41 o
   4   9   0       3869.88       4420.72      1227.00 o
   5   9   0       3271.81       3186.77       465.14 o
   6   9   0      13167.87      19038.03       817.77 o
   7   9   0       4869.11       4861.26       372.83 o
   8   9   0       1784.07       2083.00       240.28 o
   9   9   0        358.26        427.47       109.49 o
  10   9   0         47.22        329.55       101.88 o
  11   9   0        922.93        934.06       132.48 o
  12   9   0       1286.26       1348.07       148.39 o
  13   9   0       2871.43       2871.96       190.14 o
  14   9   0       4551.69       4509.77       215.90 o
  15   9   0       3306.55       3046.24       146.47 o
   0  10   0        262.62        360.29       157.21 o
   1  10   0      16474.33      15991.27       537.37 o
   2  10   0        442.99        405.07       102.43 o
   3  10   0       4290.36       4032.79       253.91 o
   4  10   0       1428.44       1300.57       139.50 o
   5  10   0       1215.45       1160.63       176.83 o
   6  10   0        144.79        217.03        94.88 o
   7  10   0       2407.29       2327.95       224.19 o
   8  10   0        393.93        621.68       123.90 o
   9  10   0      15857.98      15477.68       559.84 o
  10  10   0        915.41       1203.92       135.72 o
  11  10   0      11154.78      11187.92       394.90 o
  12  10   0       1030.33       1004.77        94.26 o
   1  11   0        685.44        749.94        90.35 o
   2  11   0        693.57        711.54        82.00 o
   3  11   0       4231.26       4109.72       270.82 o
   4  11   0        457.58        456.22        86.77 o
   5  11   0       3932.15       3708.50       234.62 o
   6  11   0        820.85        896.37       108.89 o
   7  11   0       4448.60       4414.00       231.99 o
   8  11   0         34.41         42.10        27.78 o
   9  11   0       1249.97       1071.07        89.22 o
 -22   1   1       4581.26       4507.11       186.13 o
 -21   1   1        163.18        175.83        41.11 o
 -20   1   1         29.28         47.72        31.27 o
 -19   1   1       2372.67       2125.48       156.51 o
 -18   1   1       3693.11       3464.10       210.12 o
 -17   1   1       2798.22       2503.95       180.25 o
 -16   1   1      16586.50      15795.04       485.45 o
 -15   1   1       2074.76       2050.20       143.16 o
 -14   1   1      22021.15      21895.95       496.40 o
 -13   1   1       1983.43       1723.07       300.46 o
 -12   1   1      10460.90      10298.27       690.70 o
 -11   1   1       2579.39       2752.85       327.85 o
 -10   1   1       2221.10       2737.37       305.19 o
  -9   1   1       1339.65       1651.25       311.00 o
  -8   1   1        610.18        585.67       109.51 o
  -7   1   1       8577.01       8725.82       292.69 o
  -6   1   1        586.02       1037.26       119.26 o
  -5   1   1      24320.45      25064.61       518.87 o
  -4   1   1      99843.49     144943.67     50335.45 o
  -3   1   1       7333.12       9506.02      3769.91 o
  -2   1   1      44872.05      46933.50      9798.41 o
  -1   1   1      14173.70      13644.06       548.90 o
   0   1   1      13342.70      12071.93       472.27 o
   1   1   1        832.61        834.72        62.27 o
   2   1   1       1400.77       1359.69        90.94 o
   3   1   1        465.08        444.81        48.26 o
   4   1   1      30732.88      30230.55       610.86 o
   5   1   1       1715.82       1807.07       137.89 o
   6   1   1      35100.05      33685.73       766.87 o
   7   1   1      14723.22      15663.80       453.21 o
   8   1   1      31386.21      33025.46      1084.65 o
   9   1   1      11014.27      11509.07       481.44 o
  10   1   1       3501.92       3056.11       341.40 o
  11   1   1       2647.57       2521.14       327.61 o
  12   1   1        509.35        604.42       167.34 o
  13   1   1         97.16        136.04        86.91 o
  14   1   1        301.24        360.55        47.52 o
  15   1   1        422.01        400.50        52.75 o
  16   1   1      12243.58      10892.37       392.64 o
  17   1   1       2088.48       1946.56       158.74 o
  18   1   1      22800.38      20616.62       554.11 o
  19   1   1       3524.79       3399.07       193.46 o
  20   1   1       5621.55       5494.84       291.96 o
  21   1   1       2844.77       2801.85       204.90 o
  22   1   1        345.93        468.43        72.36 o
 -22   2   1       2655.11       2287.91       266.91 o
 -21   2   1        231.83        255.81        45.39 o
 -20   2   1      13323.73      12689.76       651.34 o
 -19   2   1         14.53         15.11        34.77 o
 -18   2   1      11620.73      10720.60       373.12 o
 -17   2   1         49.65         57.48        36.92 o
 -16   2   1       4060.84       3865.95       224.17 o
 -15   2   1       2134.01       2048.82       143.18 o
 -14   2   1        385.04        307.51        43.70 o
 -13   2   1        939.41        848.12       215.64 o
 -12   2   1       6956.72       6899.46       442.87 o
 -11   2   1         62.63         47.63        61.04 o
 -10   2   1      27076.96      25683.30      1326.13 o
  -9   2   1        190.85        186.62        86.50 o
  -8   2   1      50329.63      58826.16      9852.53 o
  -7   2   1        141.55        124.03        35.64 o
  -6   2   1      30531.01      30238.09      1462.02 o
  -5   2   1          7.16         24.11        35.02 o
  -4   2   1      20130.97      21050.92       590.56 o
  -3   2   1       1299.17       1655.18       233.21 o
  -2   2   1      58345.15      59834.42      1652.18 o
  -1   2   1        179.44        181.08        57.54 o
   0   2   1     189344.03     166148.64      2400.88 o
   1   2   1         98.42        140.50        42.15 o
   2   2   1      10222.57       9339.05       266.49 o
   3   2   1        283.56        407.80        77.59 o
   4   2   1      28283.11      39432.73      1623.74 o
   5   2   1        536.98        630.60       114.03 o
   6   2   1        149.31        283.52        46.77 o
   7   2   1       1081.64       1094.37       113.70 o
   8   2   1       4938.29       5180.99       263.05 o
   9   2   1       1853.63       1770.26       192.74 o
  10   2   1      11508.34      10358.44       501.94 o
  11   2   1        651.78        689.23       175.83 o
  12   2   1      34847.98      34137.15      1354.05 o
  13   2   1        214.70        235.50        39.40 o
  14   2   1      16527.90      15091.23       317.35 o
  15   2   1       1506.04       1443.84       132.06 o
  16   2   1         59.36         43.99        31.54 o
  17   2   1       2041.12       1956.62       156.39 o
  18   2   1       1770.62       1769.16       142.51 o
  19   2   1       2198.79       2240.01       147.68 o
  20   2   1       4802.09       4992.99       232.09 o
  21   2   1        177.22        151.69        27.73 o
  22   2   1       8853.56       9220.30       340.23 o
 -22   3   1       1428.66       1435.90        81.69 o
 -21   3   1       1196.29       1198.79       178.05 o
 -20   3   1        321.14        252.09        41.52 o
 -19   3   1         15.01        -15.20        28.12 o
 -18   3   1         57.88         60.94        27.32 o
 -17   3   1       1380.58       1362.18       122.06 o
 -16   3   1         10.76         19.19        29.22 o
 -15   3   1      13032.37      12431.85       417.03 o
 -14   3   1       1603.03       1661.98       105.34 o
 -13   3   1      31166.05      32736.37      1060.56 o
 -12   3   1       7253.77       7576.33       486.55 o
 -11   3   1      19362.48      18775.58       913.71 o
 -10   3   1       1278.74       1150.52       194.98 o
  -9   3   1       2753.58       3388.62       315.07 o
  -8   3   1        252.14        238.79        78.12 o
  -7   3   1      22100.97      21384.16       731.80 o
  -6   3   1       4592.70       5008.31       498.99 o
  -5   3   1      91884.52      96556.09      2661.07 o
  -4   3   1       6953.06       7846.01       581.79 o
  -3   3   1      30946.78      29537.46      1144.99 o
  -2   3   1       4953.30       5676.50       317.18 o
  -1   3   1       5836.44       5030.27       241.39 o
   0   3   1      13079.48      13885.72       493.67 o
   1   3   1       2580.77       2760.58       208.33 o
   2   3   1       2139.50       2943.48       173.07 o
   3   3   1        241.99        225.17        68.56 o
   4   3   1       4073.33       4877.19       305.14 o
   5   3   1      26597.75      30501.32      4898.01 o
   6   3   1       9572.40      11318.54      2903.77 o
   7   3   1      54328.99      76995.16      6782.39 o
   8   3   1       9078.09      12066.60       595.43 o
   9   3   1      37417.95      39269.91      1751.17 o
  10   3   1        560.44        536.35       153.12 o
  11   3   1       4309.29       4134.77       469.03 o
  12   3   1       2729.40       2808.01       580.66 o
  13   3   1       8342.31       8716.77       361.82 o
  14   3   1       3264.82       3354.20       170.31 o
  15   3   1      24340.86      23300.29       579.99 o
  16   3   1       2236.39       2211.01       160.84 o
  17   3   1      13264.25      13041.78       404.92 o
  18   3   1        943.59        837.49        87.55 o
  19   3   1       6300.05       5938.00       421.62 o
  20   3   1        368.58        443.94       113.37 o
  21   3   1        171.12        177.59        67.91 o
 -21   4   1      13167.76      14156.31       328.89 o
 -20   4   1         12.70         20.51        58.88 o
 -19   4   1      23741.16      26420.81      1025.21 o
 -18   4   1        835.36        881.27       189.10 o
 -17   4   1      23612.12      22798.54      1042.63 o
 -16   4   1       1365.27       1198.61       236.67 o
 -15   4   1       1732.34       1906.27       170.48 o
 -14   4   1        221.57        246.99        46.68 o
 -13   4   1       3279.91       3317.76       260.06 o
 -12   4   1        188.18        208.80        61.66 o
 -11   4   1      28675.19      27836.73      1595.29 o
 -10   4   1        361.83        379.50       176.12 o
  -9   4   1      88655.99      86399.73      2922.72 o
  -8   4   1         26.22         53.61        68.63 o
  -7   4   1      71704.70      77943.30      5017.59 o
  -6   4   1         35.10         68.46        47.39 o
  -5   4   1      11773.61      12708.96       896.47 o
  -4   4   1        166.88        247.48        78.36 o
  -3   4   1       8769.49       9942.08       498.52 o
  -2   4   1          1.10         19.84        35.15 o
  -1   4   1      68532.46      72109.56      1601.88 o
   0   4   1        538.53        619.81       113.50 o
   1   4   1     118591.53     117145.86      2075.48 o
   2   4   1         48.90         98.84        37.89 o
   3   4   1      58333.27      60862.37      2021.19 o
   4   4   1         89.04         52.53        45.31 o
   5   4   1       9524.13      10259.20      1162.28 o
   6   4   1       3037.15       3711.66       327.01 o
   7   4   1         25.08         57.90       107.28 o
   8   4   1       3022.50       4278.60       595.87 o
   9   4   1      17817.82      20732.98      1338.37 o
  10   4   1        561.35        370.86       177.73 o
  11   4   1      49792.18      48652.04      1652.55 o
  12   4   1         46.50         17.22        47.57 o
  13   4   1      38253.81      38991.90       984.80 o
  14   4   1        856.43        765.01       102.79 o
  15   4   1      12585.40      12245.56       437.22 o
  16   4   1       2389.49       2592.66       349.17 o
  17   4   1         43.00        114.87        97.15 o
  18   4   1       2435.59       2465.89       305.16 o
  19   4   1       9121.11      10226.39       589.28 o
  20   4   1       1061.12       1070.93       103.67 o
  21   4   1      11368.05      11914.63       334.80 o
 -20   5   1       2898.35       2818.48       168.87 o
 -19   5   1          6.52         40.77        68.56 o
 -18   5   1        223.31        167.72        98.36 o
 -17   5   1       2777.00       2983.80       351.51 o
 -16   5   1       5957.28       5454.71       496.06 o
 -15   5   1       6605.39       6334.66       318.75 o
 -14   5   1       1963.34       1598.61       157.27 o
 -13   5   1       9035.18       8309.30       451.08 o
 -12   5   1        827.18        765.61       170.64 o
 -11   5   1       5339.12       5374.27       309.98 o
 -10   5   1       1148.07        992.41       298.02 o
  -9   5   1          5.93        -14.70        59.54 o
  -8   5   1          8.14        138.93       112.25 o
  -7   5   1       4126.76       5043.22       519.97 o
  -6   5   1        123.13        194.34        95.93 o
  -5   5   1       9203.96      10884.82       572.58 o
  -4   5   1       7972.13       8101.13       572.56 o
  -3   5   1      18107.28      18229.05       718.07 o
  -2   5   1      47433.61      52716.60      1322.23 o
  -1   5   1      17583.25      18382.03       580.80 o
   0   5   1       1183.05       1022.96       129.25 o
   1   5   1       1355.14       1527.29       158.36 o
   2   5   1       8640.20       9968.91       405.88 o
   3   5   1       7907.27       8470.39       472.24 o
   4   5   1      16229.03      18003.42      1223.18 o
   5   5   1      24424.35      24255.40      1353.02 o
   6   5   1       6260.35       5713.86       646.83 o
   7   5   1      18410.38      17888.25      1210.43 o
   8   5   1       1118.81        815.65       258.22 o
   9   5   1       4184.64       4957.26       649.60 o
  10   5   1         70.93        129.89        49.30 o
  11   5   1         70.53         40.61       117.60 o
  12   5   1       2095.16       2160.63       210.13 o
  13   5   1        579.95        667.48       117.64 o
  14   5   1       1599.37       1599.43       155.70 o
  15   5   1       5708.36       5362.21       285.23 o
  16   5   1       2341.88       2858.22       382.81 o
  17   5   1      12544.79      13584.43       792.00 o
  18   5   1       1591.12       1505.39       119.34 o
  19   5   1       3125.79       3178.46       196.98 o
  20   5   1        353.10        361.50        51.30 o
 -19   6   1        257.47        265.53        50.14 o
 -18   6   1      10160.97       9269.69       353.54 o
 -17   6   1         84.76        102.87        49.36 o
 -16   6   1       6087.14       5211.78       299.53 o
 -15   6   1        164.14         95.33        58.59 o
 -14   6   1       2041.87       1174.55       507.16 o
 -13   6   1        996.48        760.14       167.13 o
 -12   6   1      16180.29      11524.23      3444.70 o
 -11   6   1        871.18        676.24       251.60 o
 -10   6   1      12927.34      12547.83       480.19 o
  -9   6   1        148.52        187.98       138.98 o
  -8   6   1      11686.42      11179.89       477.68 o
  -7   6   1        129.24        293.91       229.50 o
  -6   6   1      16689.25      17381.41      2072.65 o
  -5   6   1        459.75        715.91       225.89 o
  -4   6   1        241.82        146.50        71.42 o
  -3   6   1         84.13        831.71       887.25 o
  -2   6   1       1525.27       1544.22       208.75 o
  -1   6   1        123.78       4405.62      4872.77 o
   0   6   1      26752.00      27121.65       665.65 o
   1   6   1       2030.34       2449.38       231.10 o
   2   6   1      63234.21      63718.18      4095.48 o
   3   6   1       2787.47       2843.59       282.40 o
   4   6   1      12300.12      11028.25       900.66 o
   5   6   1        483.37        476.00       186.62 o
   6   6   1       2683.54       2934.49       486.18 o
   7   6   1        119.76        294.36       162.12 o
   8   6   1       8190.54       8369.32       285.50 o
   9   6   1         33.35         41.93        27.10 o
  10   6   1      21609.33      21872.28       548.51 o
  11   6   1          8.93         69.12        35.21 o
  12   6   1      10483.37      11414.31      1989.22 o
  13   6   1         88.85         93.25        34.57 o
  14   6   1       6204.92       5749.25       293.79 o
  15   6   1       2108.54       1969.87       121.40 o
  16   6   1       2596.83       2503.16       166.09 o
  17   6   1       2775.05       2738.91       160.12 o
  18   6   1         86.00         77.56        34.83 o
  19   6   1        755.23        820.05        77.75 o
 -18   7   1       1288.77       1282.31       102.20 o
 -17   7   1       2079.00       1850.97       142.28 o
 -16   7   1       6461.35       5846.54       289.31 o
 -15   7   1       2169.07       2113.39       175.38 o
 -14   7   1       9354.49       5038.70      3494.91 o
 -13   7   1        385.49        117.68       190.79 o
 -12   7   1       5659.35       3019.33      2149.36 o
 -11   7   1        142.31        119.55        53.28 o
 -10   7   1       1776.87       1739.41       203.62 o
  -9   7   1        330.17        347.88       102.95 o
  -8   7   1       1807.18       1801.71       151.67 o
  -7   7   1        443.05        517.44        80.43 o
  -6   7   1      14715.52      14568.03       660.63 o
  -5   7   1         50.36        134.49        50.05 o
  -4   7   1      11339.98      15648.73      3532.60 o
  -3   7   1       6249.58       6264.60       597.40 o
  -2   7   1      14020.43      14196.32       724.12 o
  -1   7   1       6603.16       6794.88       386.57 o
   0   7   1       2212.22       2221.90       271.96 o
   1   7   1       2722.18       2689.16       290.67 o
   2   7   1        235.51        310.54       105.83 o
   3   7   1        667.64        685.86       111.99 o
   4   7   1       6504.70       6562.80       542.52 o
   5   7   1       7536.36       7048.40       265.98 o
   6   7   1      17340.97      15792.50       591.22 o
   7   7   1       1737.73       1548.27       152.37 o
   8   7   1      10424.22       8202.35      1324.35 o
   9   7   1        788.03        592.27        84.52 o
  10   7   1       9419.75       7129.93      1489.70 o
  11   7   1        400.69        268.87        57.71 o
  12   7   1         85.76        111.08        41.60 o
  13   7   1        580.04        494.69        68.74 o
  14   7   1       4979.62       4268.09       190.21 o
  15   7   1         21.65         11.12        29.70 o
  16   7   1       2404.51       2400.02       169.98 o
  17   7   1       2297.49       2178.42       145.19 o
  18   7   1       3023.75       3156.18       150.37 o
 -17   8   1          7.46         34.26        19.96 o
 -16   8   1       1093.92       1049.62       101.44 o
 -15   8   1         96.06         62.40        32.61 o
 -14   8   1        197.87        233.26        61.05 o
 -13   8   1         74.66         73.71        53.47 o
 -12   8   1        701.66        689.52       119.35 o
 -11   8   1       2776.86       2709.59       244.27 o
 -10   8   1       2535.69       2695.79       258.66 o
  -9   8   1       1509.54       1555.50       199.25 o
  -8   8   1       2546.04       3714.92      1730.18 o
  -7   8   1         31.23         90.49        93.78 o
  -6   8   1         73.14      17407.21     19278.45 o
  -5   8   1         49.29        333.28       271.09 o
  -4   8   1        525.29       5581.06      4357.87 o
  -3   8   1        845.29        768.01       101.60 o
  -2   8   1       1409.75       1671.50       147.26 o
  -1   8   1        252.37        196.90        53.19 o
   0   8   1        358.94        905.90       137.64 o
   1   8   1       3002.77       2414.00       283.33 o
   2   8   1        141.99        309.43        96.73 o
   3   8   1       5718.87       5231.84       366.43 o
   4   8   1       1163.86       2587.40      2208.12 o
   5   8   1       5671.92       5734.74       359.73 o
   6   8   1        835.22        882.18        98.89 o
   7   8   1        249.48        253.62        57.64 o
   8   8   1          4.05         27.58        41.52 o
   9   8   1        113.30        118.47        40.94 o
  10   8   1        641.06        600.62        80.35 o
  11   8   1       2253.10       2203.32       139.48 o
  12   8   1       1687.07       1636.76       114.84 o
  13   8   1        994.98        954.09        79.91 o
  14   8   1        770.20        706.33       100.12 o
  15   8   1        635.58        627.50        85.02 o
  16   8   1          2.63          4.41        19.11 o
 -15   9   1       3576.44       3460.09       163.23 o
 -14   9   1       5794.08       5894.84       256.56 o
 -13   9   1       1891.51       2017.71       163.17 o
 -12   9   1      14112.35      13867.16       513.18 o
 -11   9   1        190.42        608.89       122.00 o
 -10   9   1       9374.26      11281.64       517.03 o
  -9   9   1        622.88        716.36       131.90 o
  -8   9   1       3073.75       2882.08       274.70 o
  -7   9   1       2217.46       2531.83       710.93 o
  -6   9   1      26050.31      23155.19      2438.84 o
  -5   9   1       2101.14       2403.40       716.81 o
  -4   9   1      12498.57      11006.54       596.54 o
  -3   9   1       1446.91       1530.35       180.03 o
  -2   9   1       8518.43       8399.77       429.58 o
  -1   9   1       1342.76       1299.98       171.33 o
   0   9   1       2851.96       2504.23       338.82 o
   1   9   1        101.90         89.50        59.15 o
   2   9   1        163.48        193.58        61.25 o
   3   9   1          8.21        -17.05        53.06 o
   4   9   1       3234.80       3314.46       332.42 o
   5   9   1        360.72        293.24       112.96 o
   6   9   1      13416.23      12065.49       599.74 o
   7   9   1       3546.13       3394.40       300.30 o
   8   9   1      19974.85      18730.37       720.32 o
   9   9   1       2008.31       1787.58       197.25 o
  10   9   1       7849.47       7407.29       387.56 o
  11   9   1       2006.19       1996.60       184.31 o
  12   9   1         35.08         54.31        35.00 o
  13   9   1        485.92        433.94        73.62 o
  14   9   1       5759.47       5838.09       239.25 o
 -12  10   1        676.46        687.56        79.44 o
 -10  10   1       8755.17       8812.09       377.05 o
  -9  10   1        161.76        652.72       127.39 o
  -8  10   1      11274.31      11183.79       494.47 o
  -7  10   1        934.56       1055.16       162.46 o
  -6  10   1       6796.89       6461.30       407.02 o
  -5  10   1       1426.42       1406.55       148.87 o
  -4  10   1        196.58        229.92        71.02 o
  -3  10   1        268.52        321.46       103.91 o
  -2  10   1       4189.37       4318.64       264.63 o
  -1  10   1        878.46        865.76       192.04 o
   0  10   1       4506.84       4480.85       267.79 o
   1  10   1       4013.27       3986.50       261.02 o
   2  10   1      15600.90      14050.24       473.09 o
   3  10   1       1950.16       1828.34       239.46 o
   4  10   1       4193.39       3982.22       333.03 o
   5  10   1          1.98         73.62        66.76 o
   6  10   1        128.56         99.18        60.61 o
   7  10   1       1247.14       1096.07       150.76 o
   8  10   1       1417.41       1424.53       161.63 o
   9  10   1       2027.98       2032.74       180.97 o
  10  10   1       3560.21       3741.82       227.53 o
  11  10   1        904.94        935.26       101.98 o
  12  10   1       5529.14       5342.33       217.29 o
  -9  11   1         94.17         75.70        30.26 o
  -8  11   1         40.54         74.93        37.05 o
  -7  11   1       1958.43       2026.92       154.19 o
  -6  11   1        664.97        649.67        92.23 o
  -5  11   1       8354.80       7965.58       357.56 o
  -4  11   1        180.85        270.37        70.26 o
  -3  11   1      21343.12      20542.79       483.43 o
  -2  11   1        404.60        354.28        60.83 o
  -1  11   1      14923.79      14622.36       404.35 o
   0  11   1         74.59        103.23        46.28 o
   1  11   1        388.09        419.84        94.95 o
   2  11   1        167.31        255.30        85.56 o
   3  11   1       9174.52       8352.13       390.26 o
   4  11   1        618.76        712.20       110.10 o
   5  11   1      17790.29      17279.06       564.17 o
   6  11   1        514.77        574.69        89.39 o
   7  11   1      10265.37      10266.55       369.97 o
   8  11   1        169.53        130.92        39.39 o
   9  11   1       1987.70       1801.59       111.02 o
 -23   0   2       1636.18       1758.34       116.29 o
 -22   0   2        547.34        549.20        83.91 o
 -21   0   2       1437.65       1431.26       155.41 o
 -20   0   2      25504.70      23554.71       793.55 o
 -19   0   2       1293.24       1151.33       165.29 o
 -18   0   2      49141.68      42055.54      1250.48 o
 -17   0   2        515.89        402.70       108.51 o
 -16   0   2      34098.32      31858.21      1049.13 o
 -15   0   2       2178.27       2052.64       202.88 o
 -14   0   2       2399.30       2687.08       223.73 o
 -13   0   2         34.60        408.46       199.81 o
 -12   0   2       6408.57       5659.01       714.42 o
 -11   0   2          9.89       -138.95       138.95 o
 -10   0   2      13767.36      11920.13       925.86 o
  -9   0   2         27.18         23.14        88.47 o
  -8   0   2      76592.20      80072.02      2302.01 o
  -7   0   2         38.57        221.52       102.21 o
  -6   0   2     168863.80     165747.50      3614.12 o
  -5   0   2       1760.83       1840.92       222.63 o
  -4   0   2     102735.84     106490.75      2838.58 o
  -3   0   2       2987.98       3460.85       272.95 o
  -2   0   2       6340.26       6029.07       294.12 o
  -1   0   2       1054.94       1333.02        73.34 o
   0   0   2      47411.35      44847.42       953.64 o
   1   0   2       1830.89       1898.97       123.86 o
   2   0   2     126924.54     105129.71      2162.39 o
   4   0   2     166951.92     145163.64      4140.55 o
   5   0   2       4090.07       4295.86       180.94 o
   6   0   2      33986.45      34822.20       651.32 o
   7   0   2       9076.41      10027.96       620.83 o
   8   0   2        335.62        488.53       103.39 o
   9   0   2       3107.29       3002.89       446.54 o
  10   0   2      16774.02      16866.20      1157.58 o
  11   0   2        652.89        415.22       165.73 o
  12   0   2      36282.88      34636.55      1888.17 o
  13   0   2        220.12        209.19        47.95 o
  14   0   2      34641.66      37021.19      2124.01 o
  15   0   2        265.36        250.77        53.45 o
  16   0   2      11958.06      12670.88      1189.52 o
  17   0   2       2600.74       2405.80       251.70 o
  18   0   2       6399.46       6030.55       393.27 o
  19   0   2       5994.94       5935.19       362.65 o
  20   0   2       1012.77       1048.51       135.56 o
  21   0   2       4961.55       4520.59       236.32 o
 -23   1   2       1168.50       1329.69       106.41 o
 -22   1   2       8920.94       8892.81       249.75 o
 -21   1   2        678.42        608.86        72.10 o
 -20   1   2       4053.62       4030.84       203.92 o
 -19   1   2        974.88        926.54       104.63 o
 -18   1   2       1028.00        902.22       108.66 o
 -17   1   2         34.24         72.92        45.86 o
 -16   1   2       3369.15       3318.33       208.79 o
 -15   1   2         22.83          7.39        43.20 o
 -14   1   2      20405.04      20408.99       484.82 o
 -13   1   2       1598.48       1320.04       253.87 o
 -12   1   2      23749.39      22714.22      1030.67 o
 -11   1   2      16239.28      15667.22       799.13 o
 -10   1   2       3084.12       2784.60       424.15 o
  -9   1   2      20806.51      25348.43      1382.31 o
  -8   1   2       4396.44       5697.33       358.59 o
  -7   1   2       3769.92       4896.71       309.36 o
  -6   1   2        257.64        224.34       102.24 o
  -5   1   2      33265.09      32673.69       565.78 o
  -4   1   2      64766.45      61932.94      2304.86 o
  -3   1   2       6057.42       5480.95       215.54 o
  -2   1   2      60511.76      55634.62      2243.68 o
  -1   1   2      15839.90      14045.73       421.46 o
   0   1   2      28188.22      26610.79      2131.65 o
   1   1   2       2199.65       2129.26       208.85 o
   2   1   2       1415.12       1286.84       162.50 o
   3   1   2       4809.72       4949.90       186.43 o
   4   1   2       5150.82       4869.71       173.95 o
   5   1   2        365.40        268.84        44.60 o
   6   1   2      70163.58      70723.88      1273.05 o
   7   1   2       6964.40       7486.37       274.74 o
   8   1   2      34926.56      37283.25      1241.14 o
   9   1   2       7705.74       8814.32       338.91 o
  10   1   2       4141.40       3304.48       357.64 o
  11   1   2        150.89         57.30        58.68 o
  12   1   2       1031.23        963.57       205.04 o
  13   1   2        108.32         87.96        20.23 o
  14   1   2        928.23       1067.68        78.24 o
  15   1   2       2994.76       3036.94       144.50 o
  16   1   2       8094.83       7258.17       267.77 o
  17   1   2       8164.12       7650.80       321.33 o
  18   1   2      12940.05      11865.74       397.54 o
  19   1   2       2125.38       2006.29       143.43 o
  20   1   2       6119.71       5947.71       251.82 o
  21   1   2        237.76        215.21        36.45 o
 -22   2   2        307.50        288.52        37.57 o
 -21   2   2       5348.24       5144.51       403.31 o
 -20   2   2         54.47         84.29        36.94 o
 -19   2   2       6577.20       6369.48       377.32 o
 -18   2   2         56.88         88.11        36.28 o
 -17   2   2       8631.94       7988.96       323.87 o
 -16   2   2         25.42         18.14        37.39 o
 -15   2   2       4509.69       4276.93       170.25 o
 -14   2   2        164.77        176.61        45.17 o
 -13   2   2       8770.18       8696.59       659.87 o
 -12   2   2        294.39        312.11       115.68 o
 -11   2   2        168.35        149.35       107.26 o
 -10   2   2         95.04        152.28        98.20 o
  -8   2   2          2.44         71.44        41.10 o
  -7   2   2     124883.66     128253.38      3895.44 o
  -6   2   2       1448.51       1773.38       263.19 o
  -5   2   2      12953.02      12231.11       466.07 o
  -4   2   2        819.24        929.45       111.11 o
  -3   2   2      16122.42      19203.39       893.54 o
  -2   2   2        930.76        813.20       180.13 o
  -1   2   2      56213.99      61422.83      1765.68 o
   0   2   2          8.12         43.55        62.30 o
   1   2   2      17415.23      15528.00       429.30 o
   2   2   2        251.30        283.34        40.55 o
   3   2   2       9804.55       7896.31       950.18 o
   4   2   2        365.89        268.99        68.44 o
   5   2   2      13608.33      13658.42       423.13 o
   6   2   2        720.63        703.17        92.67 o
   7   2   2      14627.32      14478.85       657.06 o
   8   2   2       1764.24       1778.88       146.40 o
   9   2   2       1127.40       1350.19       135.51 o
  10   2   2       4816.05       4807.43       359.03 o
  11   2   2      20563.38      19820.50       971.45 o
  12   2   2        728.67        639.04       181.22 o
  13   2   2      36943.46      35980.04       517.61 o
  14   2   2       1583.02       1487.98        86.83 o
  15   2   2      18934.59      17401.20       490.80 o
  16   2   2       4212.56       3970.42       193.04 o
  17   2   2       2118.34       1989.86       154.99 o
  18   2   2       2636.96       2539.95       165.14 o
  19   2   2       3859.00       3589.52       179.33 o
  20   2   2        337.97        361.79        99.61 o
  21   2   2       4063.52       4361.22       262.04 o
 -22   3   2        445.22        484.03        84.65 o
 -21   3   2       3449.55       3753.00       447.96 o
 -20   3   2         26.22         -8.73        34.84 o
 -19   3   2         39.84         39.49        39.14 o
 -18   3   2         59.76         65.63        35.08 o
 -17   3   2        144.68        119.97        41.40 o
 -16   3   2        672.63        653.52        69.40 o
 -15   3   2       3288.23       3279.58       156.15 o
 -14   3   2       4292.04       4450.76       148.84 o
 -13   3   2      22887.09      25521.12       953.15 o
 -12   3   2       5003.77       5152.55       448.51 o
 -11   3   2      30919.32      29635.59      1474.47 o
 -10   3   2       2873.56       3358.44       409.56 o
  -9   3   2      11630.34      12975.08      1789.64 o
  -8   3   2       4216.22       4454.14       341.35 o
  -7   3   2       1675.17       1898.77       209.98 o
  -6   3   2       1997.26       2190.15       355.00 o
  -5   3   2      42219.99      46317.70      1727.87 o
  -4   3   2      13216.31      14414.78       847.17 o
  -3   3   2      34723.82      34097.13      1303.58 o
  -2   3   2      10762.86      11351.45       688.12 o
  -1   3   2      19654.14      20243.85       959.81 o
   0   3   2      24078.99      24833.74       685.93 o
   1   3   2      16069.83      16770.20       538.93 o
   2   3   2         51.02        125.19        39.42 o
   3   3   2        377.21        414.37        83.28 o
   4   3   2        407.46        442.22        88.28 o
   5   3   2       2230.18       2045.08       360.62 o
   6   3   2         77.38        141.85        63.90 o
   7   3   2      14688.25      17402.48       871.44 o
   8   3   2       3384.56       3915.99       316.81 o
   9   3   2      29817.61      29874.95      1152.45 o
  10   3   2       3534.72       3399.18       376.57 o
  11   3   2      20914.48      21127.67      1565.01 o
  12   3   2       9290.31       9465.92       289.39 o
  13   3   2       3298.68       3124.41       245.82 o
  14   3   2       5385.71       3737.39      1695.90 o
  15   3   2       2941.78       2529.00       179.28 o
  16   3   2        514.28        560.86        81.21 o
  17   3   2      10848.23      10770.08       655.44 o
  18   3   2       3777.75       3434.29       342.18 o
  19   3   2       9759.84      10420.69       564.62 o
  20   3   2        907.11       1145.38       160.92 o
  21   3   2       2209.00       2452.92       149.42 o
 -21   4   2        435.79        380.35        51.93 o
 -20   4   2        190.51        228.19        84.61 o
 -19   4   2        167.44        175.71       110.22 o
 -18   4   2       1289.57       1310.97       104.94 o
 -17   4   2        709.51        713.28        84.57 o
 -16   4   2       2097.25       1939.41       116.17 o
 -15   4   2        179.31        208.06        41.97 o
 -14   4   2        239.51        235.61        41.16 o
 -13   4   2        512.75        588.02        60.76 o
 -12   4   2       7661.26       7891.17       848.14 o
 -10   4   2        485.75        491.71       211.19 o
  -9   4   2        177.12        378.26       284.93 o
  -8   4   2       4755.25       5279.12       416.52 o
  -7   4   2        951.50       1120.22       263.02 o
  -6   4   2       3271.79       4355.45       504.87 o
  -5   4   2        582.47        608.48       128.37 o
  -4   4   2        968.03        895.84       150.87 o
  -3   4   2          1.76         87.59        64.26 o
  -2   4   2       4785.59       5301.84       339.22 o
  -1   4   2          7.19         77.39        49.95 o
   0   4   2        770.78        764.36       127.24 o
   1   4   2        142.07        150.67        59.50 o
   2   4   2        804.67        778.33        98.90 o
   3   4   2        337.22        329.48        86.50 o
   4   4   2       1705.67       1959.89       203.59 o
   5   4   2        876.58        776.21       226.38 o
   6   4   2       8178.96      11067.03       884.65 o
   7   4   2        747.49       1024.00       176.98 o
   8   4   2       5130.97       7509.22       591.70 o
   9   4   2         53.81        117.07        85.95 o
  10   4   2        172.76        112.18       239.85 o
  11   4   2        816.87        965.61       109.77 o
  12   4   2       3140.36       3293.26       233.54 o
  13   4   2        270.99        315.23        76.39 o
  14   4   2          0.47          2.65        26.64 o
  15   4   2          5.79         62.30        44.33 o
  16   4   2       1713.45       1849.54       290.19 o
  17   4   2        292.42        298.14       138.52 o
  18   4   2       1212.42       1220.02       217.72 o
  19   4   2          1.38         90.20        94.95 o
  20   4   2        385.18        421.32        52.30 o
 -21   5   2       4990.43       6308.80       220.96 o
 -20   5   2        822.49        829.26        91.70 o
 -19   5   2       1093.18       1018.41        94.18 o
 -18   5   2        126.50        104.29        98.19 o
 -17   5   2       2332.60       2260.23       297.57 o
 -16   5   2       4794.44       4468.45       380.52 o
 -15   5   2       8798.38       8325.91       846.42 o
 -14   5   2       3242.95       2668.76       254.90 o
 -13   5   2      13308.84      12632.69       579.99 o
 -12   5   2       1017.62       1021.05        94.88 o
 -11   5   2       9068.67       9004.46       923.93 o
 -10   5   2       2081.79       2176.37       437.92 o
  -9   5   2       3634.61       3466.84       540.49 o
  -8   5   2        535.20        745.93       163.66 o
  -7   5   2        375.79        721.35       368.94 o
  -6   5   2         20.97         12.20        48.60 o
  -5   5   2       2746.90       3396.82       573.00 o
  -4   5   2        789.64        856.94       158.48 o
  -3   5   2      27049.26      25821.86       871.73 o
  -2   5   2       9838.88      10094.04       520.28 o
  -1   5   2      59531.48      60504.79      1433.22 o
   0   5   2       1089.66        813.40       117.52 o
   1   5   2      30673.26      34146.61      1368.56 o
   2   5   2      11771.67      13554.76       469.82 o
   3   5   2        211.26        285.23        81.34 o
   4   5   2        260.52        281.18       152.14 o
   5   5   2      23325.12      24621.48      1384.84 o
   6   5   2       1535.46       1644.06       350.38 o
   7   5   2      40163.66      38800.40      1870.43 o
   8   5   2       8250.64      10053.47      1014.09 o
   9   5   2      23013.80      26113.49      1544.52 o
  10   5   2       8803.62      12065.96      1207.10 o
  11   5   2       2954.72       3355.47       237.98 o
  12   5   2        358.04        350.31        88.18 o
  13   5   2        214.20        243.87        72.88 o
  14   5   2        671.47        686.48       105.27 o
  15   5   2       1110.78       1126.98       127.99 o
  16   5   2       1131.91       1114.38       122.19 o
  17   5   2       7565.52       7275.97       689.79 o
  18   5   2        399.50        452.00        64.84 o
  19   5   2       9198.40       9618.67       499.11 o
 -20   6   2        202.82        182.24        35.68 o
 -19   6   2      13278.24      12349.37       387.62 o
 -18   6   2        613.17        615.80        88.75 o
 -17   6   2      17333.62      15901.99       542.10 o
 -16   6   2       1009.24       1009.96       101.04 o
 -15   6   2       7093.83       6891.85       335.08 o
 -14   6   2        218.90         83.84        78.41 o
 -13   6   2        287.70        185.37        96.19 o
 -12   6   2         38.02          3.57        44.05 o
 -11   6   2       9529.16       9975.69       533.18 o
 -10   6   2         46.65        138.01        37.59 o
  -9   6   2       8961.71       9213.21       336.15 o
  -8   6   2         71.39        114.86       201.36 o
  -7   6   2      13268.38      14199.84      1861.26 o
  -6   6   2        374.41       1522.64      1133.66 o
  -5   6   2      21251.56      22268.48      1820.04 o
  -4   6   2        554.00        653.17       138.38 o
  -3   6   2       9062.17       8456.98       508.64 o
  -2   6   2        619.14        573.99       130.26 o
  -1   6   2       5526.26       6173.56       424.22 o
   0   6   2       2337.20       2415.73       213.85 o
   1   6   2      34194.30      35935.68      1516.11 o
   2   6   2       2003.01       2097.17       202.75 o
   3   6   2      23485.26      21776.45      1293.07 o
   4   6   2        279.57        325.06       177.65 o
   5   6   2      15841.24      14734.54      1101.51 o
   6   6   2       1748.86       1653.99       373.05 o
   7   6   2         82.84        150.80        63.60 o
   8   6   2       2318.30       2373.26       146.05 o
   9   6   2       1927.60       1995.17       134.12 o
  10   6   2       1305.55       1304.21       117.25 o
  11   6   2       1811.05       1782.09       278.91 o
  12   6   2        464.09        532.55       143.46 o
  13   6   2      10414.35      10954.88      1447.23 o
  14   6   2         24.18         29.19        25.22 o
  15   6   2       5754.54       5461.67       201.77 o
  16   6   2         22.79         24.61        29.42 o
  17   6   2       1746.05       1618.37       118.06 o
  18   6   2        814.41        794.37        84.59 o
 -18   7   2        236.51        185.29        41.63 o
 -17   7   2        884.66        821.49        97.17 o
 -16   7   2       2151.57       2078.75       132.38 o
 -15   7   2         48.54         36.55        27.74 o
 -14   7   2      12359.02      11352.92       486.18 o
 -13   7   2       1495.27       1505.70       175.99 o
 -12   7   2      24852.84      22979.36       798.55 o
 -11   7   2        299.48        301.56        87.94 o
 -10   7   2      19472.45      19015.51       883.47 o
  -9   7   2         35.46        -20.42        41.12 o
  -8   7   2        668.04        749.01       103.39 o
  -7   7   2        682.33        811.85        97.56 o
  -6   7   2       5506.94       5683.87       369.36 o
  -5   7   2         68.19        102.43        65.37 o
  -4   7   2      24629.41      25031.55       930.46 o
  -3   7   2       3391.41       4456.92       715.42 o
  -2   7   2      33682.42      31353.52      1066.79 o
  -1   7   2       1210.82       1357.68       170.49 o
   0   7   2      18136.71      17951.61       751.32 o
   1   7   2        992.00       1036.88       267.14 o
   2   7   2       8314.04       8388.55       643.85 o
   3   7   2        851.41        933.31       174.63 o
   4   7   2       2538.95       2614.81       213.89 o
   5   7   2       5958.58       5796.91       238.84 o
   6   7   2      16487.56      15604.09       413.52 o
   7   7   2       2599.85       2538.59       163.91 o
   8   7   2      24643.97      21297.26       531.80 o
   9   7   2       1136.91        995.61       102.32 o
  10   7   2      23077.19      19672.80       664.82 o
  11   7   2        364.38        347.32        62.61 o
  12   7   2       2657.17       2483.72       155.62 o
  13   7   2       2940.06       2763.45       240.89 o
  14   7   2       2162.94       2114.45       189.28 o
  15   7   2       2907.17       2795.80       178.40 o
  16   7   2       6269.25       5976.47       269.02 o
  17   7   2       2247.52       2234.87       139.47 o
 -17   8   2         45.79         21.43        16.81 o
 -16   8   2      14531.05      13980.60       434.94 o
 -15   8   2         10.98          3.77        33.88 o
 -14   8   2       5978.79       5821.69       307.05 o
 -13   8   2        920.90        921.90       133.15 o
 -12   8   2        152.85        175.24        63.59 o
 -11   8   2        434.19        459.14       107.51 o
 -10   8   2      18531.48      16483.83       625.74 o
  -9   8   2          4.27         34.28        40.46 o
  -8   8   2      40539.09      36133.09      1738.47 o
  -7   8   2        257.25        342.22        89.85 o
  -6   8   2      33869.35      32593.94      4666.58 o
  -5   8   2        331.08       1175.78       809.18 o
  -4   8   2       4986.84       5342.55       793.00 o
  -3   8   2        111.91        271.18        71.65 o
  -2   8   2        469.43        367.22        62.02 o
  -1   8   2       1214.32        880.71       116.57 o
   0   8   2      23519.15      21956.71      1451.24 o
   1   8   2         42.66         -9.77       114.30 o
   2   8   2      30862.87      29206.94      1158.49 o
   3   8   2         17.61         87.04        88.20 o
   4   8   2      16691.16      16910.29      1474.01 o
   5   8   2         60.76         53.62        29.05 o
   6   8   2      15873.36      15384.55       761.59 o
   7   8   2        311.37        294.07        85.43 o
   8   8   2        951.78        890.62        95.85 o
   9   8   2       2521.31       2332.51       152.86 o
  10   8   2       7432.07       6831.59       262.24 o
  11   8   2       3007.28       2741.53       155.01 o
  12   8   2      22420.38      21667.44       493.26 o
  13   8   2        299.94        250.46        42.03 o
  14   8   2      19610.09      20413.04      1409.81 o
  15   8   2       1034.90       1055.26       103.45 o
  16   8   2       9489.57       9225.57       292.02 o
 -15   9   2       2994.52       2749.30       145.73 o
 -14   9   2       2120.43       1989.11       315.62 o
 -13   9   2       6029.98       6061.31       292.83 o
 -12   9   2       5389.09       6538.60       355.14 o
 -11   9   2       2555.73       3540.49       262.25 o
  -9   9   2         62.87        464.16       378.73 o
  -8   9   2         32.95       6301.68      5728.37 o
  -7   9   2       1281.53       1356.99       152.53 o
  -6   9   2       3263.27       3084.92       236.28 o
  -5   9   2       3422.96       3259.00       246.64 o
  -4   9   2       2201.22       2098.83       211.12 o
  -3   9   2       3018.35       2901.48       242.01 o
  -2   9   2       8108.39       7706.04       456.02 o
  -1   9   2       3249.27       3016.26       385.41 o
   0   9   2       6671.64       6753.54       398.25 o
   1   9   2        180.13        215.78        78.54 o
   2   9   2        196.45        248.64        78.55 o
   3   9   2        503.72        584.20       153.75 o
   4   9   2       2903.41       3321.72       501.02 o
   5   9   2       2991.72       3246.08       397.25 o
   6   9   2       2645.10       2830.80       266.02 o
   7   9   2       5534.00       5612.91       438.47 o
   8   9   2       6730.44       6829.46       424.30 o
   9   9   2       1142.43       1311.91        99.95 o
  10   9   2       4641.00       4681.11       241.27 o
  11   9   2        582.26        644.41        60.20 o
  12   9   2          8.53         57.93        40.42 o
  13   9   2        153.22        268.00        58.32 o
  14   9   2       1196.27       1257.60        97.19 o
 -11  10   2       6862.92       6999.62       304.14 o
 -10  10   2        665.61        860.11       113.72 o
  -9  10   2       4596.05       4919.82       294.10 o
  -8  10   2       1217.72       1699.75       190.61 o
  -7  10   2       5988.16       5368.82       292.16 o
  -6  10   2        943.55       1024.41       170.13 o
  -5  10   2      12184.38      11745.56       435.15 o
  -4  10   2        662.69        680.18       109.49 o
  -3  10   2       6513.97       6573.92       489.49 o
  -2  10   2        108.50         75.49        49.24 o
  -1  10   2         94.94        111.40        98.34 o
   0  10   2          3.84         30.39        49.27 o
   1  10   2      12543.88      11543.16       597.49 o
   2  10   2         36.76        148.66        87.14 o
   3  10   2      40453.21      35633.14      1154.67 o
   4  10   2       1035.32       1019.29       168.05 o
   5  10   2      15168.66      14001.82       607.20 o
   6  10   2       1921.17       1808.02       196.99 o
   7  10   2        633.62        547.37       108.24 o
   8  10   2       1937.98       2121.77       193.98 o
   9  10   2       2340.99       2328.60       185.52 o
  10  10   2        102.32        321.27        79.03 o
  11  10   2       5463.74       5557.34       242.01 o
  12  10   2         96.98        138.11        32.82 o
  -9  11   2        242.21        225.82        45.28 o
  -8  11   2         17.07        -10.59        26.23 o
  -7  11   2          7.03         43.77        30.35 o
  -6  11   2        366.51        276.32        64.12 o
  -5  11   2       1126.75       1045.94        89.69 o
  -4  11   2        370.90        366.19        57.64 o
  -3  11   2       5709.17       5577.78       255.41 o
  -2  11   2        303.90        303.29        65.02 o
  -1  11   2       4929.72       4521.46       306.67 o
   0  11   2        730.15        650.67       112.98 o
   1  11   2       1228.26       1261.63       149.35 o
   2  11   2        514.08        500.58        99.56 o
   3  11   2        404.84        418.17        88.28 o
   4  11   2          5.10        100.30        60.46 o
   5  11   2       1671.64       1798.38       157.90 o
   7  11   2       5288.18       5339.54       242.91 o
   8  11   2        568.84        887.39        90.42 o
 -23   1   3       4142.60       4210.42       135.01 o
 -22   1   3       5418.72       5683.81       225.14 o
 -21   1   3       1607.09       1590.45       130.82 o
 -20   1   3       8077.52       7761.25       290.44 o
 -19   1   3        180.56        133.77        51.15 o
 -18   1   3       7336.76       6630.30       294.76 o
 -17   1   3         83.55        105.49        41.72 o
 -16   1   3         17.39         55.38        42.29 o
 -15   1   3        445.44        427.44        54.53 o
 -14   1   3      14051.74      14221.69       395.29 o
 -13   1   3        588.83        444.88       145.30 o
 -12   1   3      30883.76      29015.93      1163.86 o
 -11   1   3       5250.12       5475.40       632.58 o
 -10   1   3      29974.65      32527.86      1095.59 o
  -9   1   3      14626.70      16610.46       687.93 o
  -8   1   3      21600.67      26251.08      2435.10 o
  -7   1   3       3007.61       3450.62       262.86 o
  -6   1   3        696.95        936.15       110.63 o
  -5   1   3       1451.26       1465.95       126.96 o
  -4   1   3      23933.43      23219.85       674.30 o
  -3   1   3        191.99        152.32        60.46 o
  -2   1   3      67628.74      60439.36      3986.41 o
  -1   1   3      14908.36      12972.07       384.22 o
   0   1   3      57398.12      49167.75      2939.23 o
   1   1   3      15033.43      13895.81       946.91 o
   2   1   3      34607.29      31763.25      1388.00 o
   3   1   3       3567.78       3354.03       128.62 o
   4   1   3        615.35        537.91        55.84 o
   5   1   3      13617.67      14422.59       321.04 o
   6   1   3      24953.38      26775.38       542.64 o
   7   1   3        213.68        205.27        42.87 o
   8   1   3      20176.13      20859.72       826.68 o
   9   1   3       8702.44       9351.43       423.48 o
  10   1   3      20668.70      18461.17       875.50 o
  11   1   3       9951.92       9408.27       647.94 o
  12   1   3       9749.68       9009.74       667.18 o
  13   1   3       6718.10       6666.40       180.43 o
  14   1   3       2175.22       2063.20       122.18 o
  15   1   3       1718.74       1738.78       108.31 o
  16   1   3         36.40         43.52        28.53 o
  17   1   3         81.84         85.26        31.31 o
  18   1   3       5457.19       4954.00       239.22 o
  19   1   3         41.95         49.23        34.48 o
  20   1   3       8377.10       7874.14       512.47 o
  21   1   3        414.04        362.66        36.89 o
 -22   2   3        265.44        273.67        39.75 o
 -21   2   3        126.56         96.65        27.24 o
 -20   2   3       2770.87       2524.16       254.45 o
 -19   2   3        223.35        210.15        53.82 o
 -18   2   3      10099.10       9383.99       345.65 o
 -17   2   3        373.16        450.73        71.67 o
 -16   2   3      17338.90      17304.68       443.12 o
 -15   2   3         52.73         33.77        23.74 o
 -14   2   3       9064.62       9516.60       276.90 o
 -13   2   3         20.35         94.82        74.08 o
 -12   2   3       3436.51       3761.95       535.64 o
 -11   2   3        308.88        221.05       127.00 o
  -9   2   3        207.57        336.10        79.74 o
  -8   2   3      33069.01      52635.05     24031.82 o
  -7   2   3        717.95        949.50       235.42 o
  -6   2   3      53521.38      53691.34      2045.87 o
  -5   2   3          6.48         65.87        52.66 o
  -4   2   3      15200.02      13638.80       442.70 o
  -3   2   3       1423.35       1549.42       121.06 o
  -2   2   3        942.05       1496.53       245.99 o
  -1   2   3       1651.55       1575.18       244.64 o
   0   2   3      12861.49      16545.47       828.36 o
   1   2   3       3199.99       3359.02       337.74 o
   2   2   3      20761.19      19871.21       361.61 o
   3   2   3       1163.58        798.43       151.09 o
   4   2   3      41323.89      42861.23      2496.39 o
   5   2   3        159.98        232.47        58.88 o
   6   2   3      28386.58      28830.06      1057.17 o
   7   2   3        790.26        826.37        98.53 o
   8   2   3      22807.70      25074.09       728.44 o
   9   2   3       1592.29       1549.02       150.69 o
  10   2   3        219.39        198.78       106.55 o
  11   2   3       6919.36       6473.40       546.36 o
  12   2   3      15463.15      15956.83       447.01 o
  13   2   3       2888.18       2862.58       117.38 o
  14   2   3      25585.05      24401.68       454.43 o
  15   2   3        254.82        287.23        51.21 o
  16   2   3       8419.91       8177.17       330.47 o
  17   2   3       1488.77       1500.46       131.44 o
  18   2   3       4800.83       4608.98       215.92 o
  19   2   3       2401.37       2510.97       138.34 o
  20   2   3         84.29        161.99        67.94 o
  21   2   3       2862.77       2972.25       195.75 o
 -22   3   3        598.94        587.84        89.38 o
 -21   3   3      10731.24      10815.41       846.62 o
 -20   3   3        815.14        815.65       130.23 o
 -19   3   3       2299.77       2197.22       188.36 o
 -18   3   3       1000.81        932.09        81.39 o
 -17   3   3        731.46        675.90        70.39 o
 -16   3   3        991.83        967.82        85.28 o
 -15   3   3       2307.93       2519.79       222.77 o
 -14   3   3         11.89        105.19        83.56 o
 -13   3   3      11790.69      15368.00       833.57 o
 -12   3   3       3464.69       3844.44       538.68 o
 -11   3   3      59970.40      91626.64     33989.68 o
 -10   3   3       6516.62       8014.39      1711.85 o
  -9   3   3      46755.22      48481.99      1971.45 o
  -8   3   3       7733.82       8282.02       468.42 o
  -7   3   3       6471.25       6483.79       390.84 o
  -6   3   3        889.14       1263.65       291.14 o
  -5   3   3      15235.62      17628.59      1046.43 o
  -4   3   3       5377.38       5569.23       541.68 o
  -3   3   3      58141.99      58187.62      1907.97 o
  -2   3   3      21212.31      22780.92      1062.74 o
  -1   3   3      52031.39      52479.66      1748.77 o
   0   3   3      10971.75      14164.83       833.26 o
   1   3   3      19323.46      18823.58       573.00 o
   2   3   3       6326.36       8006.71       316.51 o
   3   3   3       1877.29       1903.07       160.38 o
   4   3   3       1052.97       1213.33       243.06 o
   5   3   3        432.50        698.34       128.53 o
   6   3   3       2171.82       2458.54       509.78 o
   7   3   3      13216.11      13641.23       594.02 o
   8   3   3       5306.54       5811.27       342.89 o
   9   3   3      26413.90      27731.15       902.29 o
  10   3   3       5415.76       6000.35       504.36 o
  11   3   3      27462.97      28235.05      1785.73 o
  12   3   3         89.10        127.85        30.64 o
  13   3   3      16493.90      16014.97       507.30 o
  14   3   3       3859.04       2559.01      1111.80 o
  15   3   3       2633.76       2307.01       172.11 o
  16   3   3       7190.79       3948.41      2292.87 o
  17   3   3      16905.92      16629.86       822.26 o
  18   3   3       3126.21       3033.69       312.86 o
  19   3   3       7376.50       7979.10       473.84 o
  20   3   3        214.40        209.40        36.06 o
  21   3   3       3344.94       4009.37       222.20 o
 -21   4   3       1216.53       1197.21        86.47 o
 -20   4   3        598.93        605.46        58.19 o
 -19   4   3      11052.35      11356.17       463.26 o
 -18   4   3        131.49         77.63        22.44 o
 -17   4   3      26861.68      25465.64       604.69 o
 -16   4   3        157.11        162.47        38.22 o
 -15   4   3      21732.35      23457.56      1656.38 o
 -14   4   3        535.60        679.41       101.15 o
 -13   4   3      19729.65      20457.00       702.74 o
 -12   4   3         19.83       2564.09       492.74 o
 -11   4   3       2182.84       2198.20       428.49 o
 -10   4   3        596.36        538.60       210.39 o
  -9   4   3      29645.03      33004.02      1629.04 o
  -8   4   3          2.51         78.67        86.02 o
  -7   4   3      77067.66      82219.31      2729.68 o
  -6   4   3         55.44         68.58       111.67 o
  -5   4   3      84937.27      90301.47      2752.36 o
  -4   4   3         49.18        183.30       106.75 o
  -3   4   3      46284.54      46188.21      1683.16 o
  -2   4   3       2028.92       1960.19       206.63 o
  -1   4   3       1304.19       1637.13       185.67 o
   0   4   3       1616.89       1655.05       184.52 o
   1   4   3      16904.10      17867.88       635.41 o
   2   4   3       1899.02       2255.11       161.27 o
   3   4   3      48051.73      51279.46      1646.40 o
   4   4   3        127.05        117.10       108.58 o
   5   4   3      53630.84      54183.80      2072.26 o
   6   4   3        340.49        376.96       108.07 o
   7   4   3      26494.58      29773.62      2201.46 o
   8   4   3       3963.53       3876.59       297.64 o
   9   4   3       9814.32      10763.87       695.74 o
  10   4   3      10211.56      11461.68       741.15 o
  11   4   3       3330.27       3465.03       253.31 o
  12   4   3       3429.09       3309.89       252.16 o
  13   4   3      26819.39      24809.48       803.73 o
  14   4   3         38.71        -14.42        89.42 o
  15   4   3      30960.29      28870.10      1121.77 o
  16   4   3        870.44        844.58       202.07 o
  17   4   3      17181.67      18381.26       906.39 o
  18   4   3       3611.42       3999.69       371.79 o
  19   4   3        835.77        924.32        84.09 o
  20   4   3       2909.72       3126.31       348.20 o
 -21   5   3       4180.54       5278.46       203.94 o
 -20   5   3       3339.62       3811.75       205.76 o
 -19   5   3       3967.49       4135.59       237.92 o
 -18   5   3       4868.95       5225.46       341.94 o
 -17   5   3       2131.86       2089.69       221.77 o
 -16   5   3       1081.53       1062.02       160.97 o
 -15   5   3       3400.14       3552.64       302.52 o
 -13   5   3      11420.01      12248.31       539.84 o
 -12   5   3       3146.29       3777.25       355.33 o
 -11   5   3       7923.50      14812.67      3384.67 o
 -10   5   3       2916.65       3102.63       531.93 o
  -9   5   3       7153.86       8153.16       564.73 o
  -8   5   3        385.26        776.73       177.89 o
  -7   5   3       3969.13       3862.63       435.53 o
  -6   5   3        610.49        796.26       157.47 o
  -5   5   3        513.93        526.65       123.75 o
  -4   5   3         61.49         84.22        63.32 o
  -3   5   3      12312.21      11861.01       573.50 o
  -2   5   3        616.69        334.58        96.02 o
  -1   5   3      38302.39      38974.84      1094.50 o
   0   5   3      10324.18      10096.83       515.77 o
   1   5   3      34687.12      39991.89      2094.67 o
   2   5   3      24031.29      30007.32       812.71 o
   3   5   3         58.59         95.01       106.93 o
   4   5   3        155.47         92.87        97.40 o
   5   5   3       7737.60       8213.58       789.43 o
   6   5   3      16208.96      16425.03      1154.11 o
   7   5   3      14812.72      15492.98       907.80 o
   8   5   3      15402.68      18618.62      3292.98 o
   9   5   3      13986.22      15955.05      1688.42 o
  10   5   3       3585.29       4534.92       563.29 o
  11   5   3       2924.58       3348.42       259.04 o
  12   5   3        106.65        142.64        62.14 o
  13   5   3        740.83        684.05       119.00 o
  14   5   3       1134.23       1063.37       141.82 o
  15   5   3         65.99         40.48        31.22 o
  16   5   3        637.16        729.89        95.18 o
  17   5   3       5016.52       5056.96       495.30 o
  18   5   3       3129.37       3498.43       284.91 o
  19   5   3       7542.47       7674.10       629.16 o
 -20   6   3       2153.31       2149.57       119.83 o
 -19   6   3        191.86        203.82        46.60 o
 -18   6   3      14295.79      13659.83       459.13 o
 -17   6   3       2105.13       2151.61       139.80 o
 -16   6   3      16191.85      15437.30       431.56 o
 -15   6   3        414.60        443.68        94.17 o
 -14   6   3      11727.25      11621.48       627.32 o
 -13   6   3          8.12         47.00        33.97 o
 -12   6   3         58.02        101.63       131.05 o
 -11   6   3         59.65        139.12        51.74 o
 -10   6   3       2944.78       3159.05       181.42 o
  -9   6   3        130.11        175.68       101.35 o
  -8   6   3      11546.87      11635.56       903.62 o
  -7   6   3          3.46        104.58       372.89 o
  -6   6   3      34928.30      35373.74      3410.06 o
  -5   6   3         87.88        280.22       105.77 o
  -4   6   3      23393.09      22395.40       884.76 o
  -3   6   3       1598.82       1519.09       216.00 o
  -2   6   3      10831.21      10370.22       562.73 o
  -1   6   3       5196.58       5046.27       382.55 o
   0   6   3       5069.02       5652.88       354.86 o
   1   6   3       1475.14       1590.73       164.05 o
   2   6   3      18061.22      16653.41      1139.58 o
   3   6   3        159.25         53.79        59.31 o
   4   6   3      36120.18      35196.39      1764.42 o
   5   6   3       1586.13       1490.85       343.10 o
   6   6   3      37391.96      35498.95      1822.86 o
   7   6   3       4260.81       4182.29       183.12 o
   8   6   3       1604.66       1466.05       115.29 o
   9   6   3       2911.04       2803.45       160.81 o
  10   6   3       3739.84       3513.36       191.52 o
  11   6   3        197.35        206.48        48.94 o
  12   6   3       3761.10       4044.89       409.63 o
  13   6   3        144.01        133.32        39.93 o
  14   6   3       6594.17       6502.54       249.52 o
  15   6   3         72.46         55.01        21.84 o
  16   6   3      10639.58      10465.02      1368.13 o
  17   6   3        619.91        621.14        70.62 o
  18   6   3       2853.90       2919.14       153.89 o
 -18   7   3        855.36        843.95        86.03 o
 -17   7   3       1473.05       1308.77        97.09 o
 -16   7   3        356.62        343.54        54.72 o
 -15   7   3        580.02        587.61        78.66 o
 -14   7   3       3696.70       3571.95       256.25 o
 -13   7   3       5090.05       4826.07       246.52 o
 -12   7   3      10251.25       9620.09       356.07 o
 -11   7   3       1688.47       1649.73       146.59 o
 -10   7   3       9799.78       9831.46       374.44 o
  -9   7   3        118.72        162.19        52.45 o
  -8   7   3       1827.15       1970.25       168.34 o
  -7   7   3        320.27        394.87        72.53 o
  -6   7   3       1270.61       1443.84       125.86 o
  -5   7   3       1300.35       1353.71       121.30 o
  -4   7   3       2907.92       3104.75       185.56 o
  -3   7   3        161.73        332.82        84.36 o
  -2   7   3      13853.35      12810.12       484.55 o
  -1   7   3       3287.14       3335.18       210.70 o
   0   7   3      11388.21      10514.50       528.26 o
   1   7   3       7927.40       7862.18       575.29 o
   2   7   3      12262.32      11876.41       753.28 o
   3   7   3       5188.08       5107.43       344.91 o
   4   7   3       2415.51       2403.48       225.63 o
   5   7   3         90.21         70.44        30.62 o
   6   7   3        844.68        867.71        90.42 o
   7   7   3       2034.01       2123.91       150.15 o
   8   7   3      11058.03       9816.26       336.11 o
   9   7   3       1785.96       1611.97       129.24 o
  10   7   3       8822.53       7937.24       293.72 o
  11   7   3        698.41        621.09        79.51 o
  12   7   3       5779.38       5492.01       229.97 o
  13   7   3       1672.72       1730.66       160.84 o
  14   7   3       1179.13       1203.20       149.09 o
  15   7   3       1148.75       1280.35       123.79 o
  16   7   3         10.74         35.34        30.01 o
  17   7   3         91.69        135.81        35.12 o
 -17   8   3         25.45         17.31        17.87 o
 -16   8   3        268.30        310.03        94.04 o
 -15   8   3        701.47        671.39        84.38 o
 -14   8   3        979.99       1130.05       131.84 o
 -13   8   3        253.47        221.48        65.04 o
 -12   8   3        581.63        584.01       124.75 o
 -11   8   3         11.88         48.80        41.93 o
 -10   8   3          0.42         75.37        53.12 o
  -9   8   3         27.74         22.50        38.00 o
  -8   8   3       1420.52       1791.32       399.71 o
  -7   8   3        221.60        408.35       180.89 o
  -6   8   3       4282.51       6107.66      2275.98 o
  -5   8   3       1392.26       1338.96       158.97 o
  -4   8   3       1767.23       2664.54       931.11 o
  -3   8   3       1950.32       1807.98       211.76 o
  -2   8   3        323.09        345.71        75.81 o
  -1   8   3        943.10        891.60       223.78 o
   0   8   3        799.30        658.38       116.12 o
   1   8   3        397.45        295.69        96.52 o
   2   8   3        495.80        660.35       162.20 o
   3   8   3       2890.74       2836.19       312.18 o
   4   8   3        179.18        217.42        54.87 o
   5   8   3         90.34         96.60        40.73 o
   6   8   3        311.90        345.16        65.28 o
   7   8   3         24.64         29.15        23.77 o
   8   8   3        229.80        265.99        54.96 o
   9   8   3        359.63        379.79        62.95 o
  10   8   3         75.86         89.99        35.43 o
  11   8   3       1038.70        957.09        89.37 o
  12   8   3         13.48         42.29        25.39 o
  13   8   3          3.13         28.04        22.46 o
  14   8   3        869.14        866.38        65.18 o
  15   8   3        679.32        699.43        77.27 o
 -15   9   3        407.61        413.63        56.11 o
 -14   9   3       1702.21       1678.01       114.86 o
 -13   9   3       1378.56       1486.91       139.67 o
 -12   9   3       8615.81       9087.14       401.24 o
 -10   9   3      18945.31      19191.50      3188.65 o
  -9   9   3        556.28       2791.72      1953.03 o
  -8   9   3      10176.47      11369.95      2746.45 o
  -7   9   3        262.69        663.54       330.71 o
  -6   9   3         11.50        223.34        84.52 o
  -5   9   3        118.83        140.17        65.21 o
  -4   9   3       6705.12       6390.84       352.76 o
  -3   9   3        206.59        220.37        79.73 o
  -2   9   3      14953.63      12972.71       919.34 o
  -1   9   3       2589.27       2275.98       302.25 o
   0   9   3      20980.82      19582.26       658.55 o
   1   9   3       4086.00       3883.28       388.87 o
   2   9   3       5902.74       6813.53      1156.40 o
   3   9   3       2588.40       2994.25       542.49 o
   4   9   3        144.51        190.92        44.93 o
   5   9   3         49.94         67.80        34.50 o
   6   9   3        134.88        172.32        43.12 o
   7   9   3        152.59        215.33        51.35 o
   8   9   3       7785.84       8207.09       860.25 o
   9   9   3         67.09         77.40        38.56 o
  10   9   3      15078.38      16411.14      1178.31 o
  11   9   3       3187.92       3345.16       245.10 o
  12   9   3      10666.58      10818.39       246.21 o
  13   9   3       4623.41       4636.78       212.20 o
 -12  10   3       2140.37       2230.13       140.33 o
 -10  10   3        390.30        565.97        95.20 o
  -9  10   3        292.25        416.74        91.26 o
  -8  10   3       5127.64       4919.33       238.26 o
  -7  10   3         98.80        155.31        58.06 o
  -6  10   3      10639.48      10333.58       393.77 o
  -5  10   3        350.75        448.49        89.28 o
  -4  10   3      12954.64      12945.70       698.87 o
  -3  10   3        619.08        518.13       140.16 o
  -2  10   3        668.13        669.77        99.17 o
  -1  10   3          2.85        -50.59        72.86 o
   0  10   3       6333.05       7211.20      1235.46 o
   1  10   3        262.69        367.92        55.01 o
   2  10   3       2455.17       2944.52       383.51 o
   3  10   3       1907.20       2146.60       163.12 o
   4  10   3       4040.54       4726.63       744.52 o
   5  10   3       2251.88       2630.17       326.16 o
   6  10   3       4252.05       4881.53       497.13 o
   7  10   3         78.47        113.88        65.03 o
   8  10   3       1976.97       2239.78       189.97 o
   9  10   3       1004.98       1317.24       144.74 o
  10  10   3         92.73        437.66        83.69 o
  -8  11   3          9.74         43.40        24.99 o
  -7  11   3        748.61        602.22        81.75 o
  -6  11   3          9.16         14.72        20.88 o
  -5  11   3         46.38        145.55        37.26 o
  -4  11   3        648.46        585.27        70.03 o
  -3  11   3       4384.47       4512.12       308.66 o
  -2  11   3        533.75        528.88       104.10 o
  -1  11   3      15480.73      14693.06       576.86 o
   0  11   3        600.87        466.07        90.40 o
   1  11   3      18775.89      17739.19       619.35 o
   2  11   3         36.22        -20.71        41.08 o
   3  11   3       6595.00       6141.40       315.93 o
   4  11   3       2868.00       3002.76       211.37 o
   5  11   3       2541.42       2571.76       181.44 o
   7  11   3      10827.77      10191.95       342.00 o
 -23   0   4         37.67         25.18        23.68 o
 -22   0   4       7717.06       7137.55       322.90 o
 -21   0   4        877.82        731.68       110.75 o
 -20   0   4       3739.83       3262.77       262.61 o
 -19   0   4        123.97        136.74        68.15 o
 -18   0   4      13166.61      11552.19       571.11 o
 -17   0   4        235.70        222.78        94.13 o
 -16   0   4      60074.00      57873.40      1573.90 o
 -15   0   4        424.68        436.70        98.52 o
 -14   0   4      43073.83      45240.36      2603.47 o
 -13   0   4         73.90        187.24       153.23 o
 -12   0   4      21078.23      20388.21      1369.54 o
 -11   0   4       1031.99        957.42       254.73 o
 -10   0   4        167.98        173.43       117.92 o
  -9   0   4       1417.15       1588.82       300.17 o
  -8   0   4      24414.29      23761.33      1158.35 o
  -7   0   4        449.14        560.24       154.15 o
  -6   0   4      48116.03      47150.84      1632.97 o
  -5   0   4        584.53        780.34        94.25 o
  -4   0   4       4580.63       3278.58       165.09 o
  -3   0   4       1685.30       2108.94       131.62 o
  -2   0   4      91761.59      82682.30      2088.16 o
  -1   0   4        276.78        246.32        45.74 o
   0   0   4     230885.97     207524.23      3904.06 o
   1   0   4      23846.63      23935.04       663.26 o
   2   0   4       3449.03       2924.03       186.46 o
   3   0   4      13864.57      14258.92       342.12 o
   4   0   4      47081.40      45228.86       993.33 o
   5   0   4       3429.88       3603.85       255.26 o
   6   0   4     141232.16     139985.14      2805.63 o
   7   0   4       1816.42       1811.19       207.72 o
   8   0   4      92913.15      95330.88      2967.37 o
   9   0   4      19539.25      20597.55      1179.14 o
  10   0   4       2371.89       1849.77       394.99 o
  11   0   4      10640.67      10259.09       963.65 o
  12   0   4       8989.85      10137.88       709.87 o
  13   0   4        810.36        906.74       212.50 o
  14   0   4      14200.43      14504.98      1059.54 o
  15   0   4        626.55        618.10       107.28 o
  16   0   4      18392.91      18194.05      1423.09 o
  17   0   4        172.12        133.45        65.00 o
  18   0   4      16146.30      14499.03       591.90 o
  19   0   4       1350.15       1230.99       144.19 o
  20   0   4       2238.57       2299.23       163.20 o
 -23   1   4        280.58        276.25        34.65 o
 -22   1   4       1766.86       1773.38       106.86 o
 -21   1   4       2845.16       2814.16       154.72 o
 -20   1   4       9639.58       9557.07       767.97 o
 -19   1   4       1383.73       1336.83       125.77 o
 -18   1   4      16995.93      17396.11      2746.90 o
 -17   1   4       1536.64       1332.67       133.71 o
 -16   1   4       7657.09       7969.35       301.52 o
 -15   1   4        312.20        269.16        49.96 o
 -14   1   4       3587.27       3838.11       195.85 o
 -13   1   4       2045.81       1796.01       288.39 o
 -12   1   4      27841.26      27593.12      1541.03 o
 -11   1   4       4519.03       4966.77       427.52 o
 -10   1   4      46505.44      50437.23      1389.65 o
  -9   1   4       3187.58       3330.10       308.83 o
  -8   1   4      20837.21      23502.00      1741.82 o
  -7   1   4       2510.94       2604.93       204.82 o
  -6   1   4       1057.86       1357.66       184.58 o
  -5   1   4       3087.80       3489.10       270.19 o
  -4   1   4        164.18        123.08        53.45 o
  -3   1   4        584.89        463.68        87.94 o
  -2   1   4      38796.91      36450.94      1464.55 o
  -1   1   4      22986.87      22094.19       490.75 o
   0   1   4      48907.07      43457.80       851.25 o
   1   1   4      22935.06      22040.13       534.66 o
   2   1   4      32132.10      28873.81      1818.21 o
   3   1   4        284.74        389.52        62.03 o
   4   1   4      14710.96      15084.61       423.51 o
   5   1   4       3078.03       3073.60       147.25 o
   6   1   4        643.91        817.37        81.32 o
   7   1   4       4585.84       4743.66       228.99 o
   8   1   4      25434.71      26178.33       783.77 o
   9   1   4       3713.59       3812.99       281.11 o
  10   1   4      38749.76      37568.22      1318.63 o
  11   1   4       3112.38       2934.36       364.46 o
  12   1   4       9901.78       9638.95       238.73 o
  13   1   4       1256.17       1242.12        76.27 o
  14   1   4        725.26        676.54        73.50 o
  15   1   4        937.00        921.48        77.29 o
  16   1   4        619.43        641.93        64.94 o
  17   1   4       5697.39       5415.97       283.23 o
  18   1   4       3495.87       3396.29       186.41 o
  19   1   4       3808.56       3569.09       169.00 o
  20   1   4       4830.53       4338.11       329.39 o
  21   1   4        789.38        726.28        76.54 o
 -22   2   4        119.70        125.28        46.07 o
 -21   2   4        365.59        293.90        61.84 o
 -20   2   4         85.08         81.82        35.42 o
 -19   2   4       3735.60       3642.40       197.94 o
 -18   2   4         39.11        755.10      1971.05 o
 -17   2   4       4147.32       4233.06       185.41 o
 -16   2   4        170.71        268.05        87.46 o
 -15   2   4      11400.74      11303.96       288.56 o
 -14   2   4          3.02         11.43        48.36 o
 -13   2   4      26237.06      26536.30      1521.38 o
 -12   2   4       1048.31       1085.37       277.62 o
 -11   2   4      10537.73      15942.62      5334.80 o
 -10   2   4        486.87        590.52       123.21 o
  -9   2   4       2568.69       3351.92       994.47 o
  -8   2   4         14.74         60.86        47.91 o
  -7   2   4      19563.73      19767.25      1241.19 o
  -6   2   4        413.65        450.23        89.51 o
  -5   2   4      70096.49      68064.77      1321.76 o
  -4   2   4         84.28        184.48        51.76 o
  -3   2   4      91524.10      87617.05      2583.25 o
  -2   2   4       7361.26       7613.10       590.92 o
  -1   2   4        252.65        370.58       128.29 o
   0   2   4       4580.51       4588.39       436.67 o
   1   2   4       6716.55       7207.97       339.24 o
   2   2   4        903.47       1000.95       138.12 o
   3   2   4      18932.12      19274.64       816.76 o
   4   2   4         73.25        106.18        36.75 o
   5   2   4      30044.72      31774.57       724.26 o
   6   2   4         76.26         93.58        46.45 o
   7   2   4      18125.46      18456.19       578.19 o
   8   2   4        140.71         94.97        40.85 o
   9   2   4      26118.18      26988.28      2027.72 o
  10   2   4       3941.69       3548.19       552.49 o
  11   2   4       3958.39       3756.22       600.23 o
  12   2   4      10074.30      10024.81       293.32 o
  13   2   4      12254.78      12388.22       259.43 o
  14   2   4       2940.27       2876.26       123.88 o
  15   2   4      25665.11      23753.10       574.16 o
  16   2   4         46.73         47.41        28.50 o
  17   2   4      12064.46      12051.86       401.15 o
  18   2   4       2885.61       2794.86       157.22 o
  19   2   4       2134.78       2113.34       219.90 o
  20   2   4       4216.43       4423.77       273.54 o
 -22   3   4       1652.58       1617.18        96.85 o
 -21   3   4       7619.74       7677.04       517.67 o
 -20   3   4       1630.52       1633.15       115.41 o
 -19   3   4       7931.13       7415.00       747.78 o
 -18   3   4        135.06        125.12        47.87 o
 -17   3   4       3001.16       2712.54       177.63 o
 -16   3   4       1885.85       2237.96       214.23 o
 -15   3   4       1351.28       1989.39       263.92 o
 -14   3   4       2451.17       2492.44       169.87 o
 -13   3   4       3509.98       7021.37      1628.48 o
 -12   3   4        405.21        468.67       177.41 o
 -11   3   4      23635.69      31586.61      9542.75 o
 -10   3   4      11885.22      13040.04      1788.51 o
  -9   3   4      24020.51      23987.45       875.55 o
  -8   3   4      20377.56      20767.29       758.86 o
  -7   3   4      27956.50      28816.30       871.15 o
  -6   3   4       8474.49       8748.57       796.62 o
  -5   3   4       6371.38       6468.57       651.98 o
  -4   3   4       1511.73       1467.82       307.03 o
  -3   3   4       7904.44       8363.08       674.18 o
  -2   3   4      14875.17      16519.42       932.81 o
  -1   3   4      49183.43      49271.39      1735.41 o
   0   3   4      11166.20      11887.39       782.74 o
   1   3   4      41373.56      43048.19       967.24 o
   2   3   4        653.05        508.07        58.73 o
   3   3   4       6769.46       6291.30       341.58 o
   4   3   4        464.20        323.44        67.71 o
   5   3   4       2719.68       2978.34       218.00 o
   6   3   4       5948.19       6806.76       352.29 o
   7   3   4          7.83         38.73        34.46 o
   8   3   4       1493.27       1881.53       197.30 o
   9   3   4       2812.00       2880.47       256.68 o
  10   3   4        121.67         47.81        91.60 o
  11   3   4      11263.66      11255.45       307.12 o
  12   3   4        704.96        671.59        65.39 o
  13   3   4      22258.32      21297.87       499.74 o
  14   3   4       9485.08       8391.91       856.16 o
  15   3   4       5380.64       4352.89       646.47 o
  16   3   4       5354.13       5363.75       291.92 o
  17   3   4        244.42        168.20        87.57 o
  18   3   4        551.62        645.35       146.89 o
  19   3   4       1270.89       1327.04       181.20 o
  20   3   4         11.17         24.66        15.50 o
 -21   4   4         17.39         15.88        18.15 o
 -20   4   4       1562.07       1595.59        98.13 o
 -19   4   4         51.96         69.35        81.88 o
 -18   4   4        188.76        195.60        39.05 o
 -17   4   4        269.47        550.97       222.08 o
 -16   4   4       1278.90       1624.08       226.53 o
 -14   4   4      11860.22      16965.67      4248.63 o
 -13   4   4       1572.30       3171.15      2730.94 o
 -12   4   4         10.29        121.97        53.88 o
 -11   4   4        908.56       1128.82       324.59 o
 -10   4   4       3291.45       2964.97       502.88 o
  -9   4   4         67.30        177.79       141.20 o
  -8   4   4        761.43       1446.15       333.97 o
  -7   4   4       1188.86       1321.00       315.26 o
  -6   4   4          4.82         78.25        79.49 o
  -5   4   4       2095.94       2338.22       389.06 o
  -4   4   4       1229.76       1326.94       276.49 o
  -3   4   4        173.11        250.61       136.42 o
  -2   4   4         53.27         45.67        56.94 o
  -1   4   4        131.42        207.88        66.94 o
   0   4   4       7719.31       8547.73       432.12 o
   1   4   4        132.03        138.86        57.47 o
   2   4   4       2823.49       3483.78       192.97 o
   3   4   4        408.51        428.30       169.47 o
   4   4   4       4100.17       4684.71       550.09 o
   5   4   4         76.77        149.35        62.12 o
   6   4   4       1238.31       1144.63       192.33 o
   7   4   4       2194.18       2252.63       266.25 o
   8   4   4         13.57        -17.95        36.62 o
   9   4   4        896.74       1029.01       284.65 o
  10   4   4        867.37        946.03       130.39 o
  11   4   4        541.12        312.17       216.63 o
  12   4   4          2.88         35.81        26.58 o
  13   4   4        198.13        167.15        73.50 o
  14   4   4        605.66        614.53        81.73 o
  15   4   4         27.70         63.73        35.49 o
  16   4   4        961.74        959.17       113.40 o
  17   4   4          3.41          2.89        74.40 o
  18   4   4         53.38         52.36        30.68 o
  19   4   4         18.48         -6.45        21.30 o
 -20   5   4       1071.09       1335.12       119.33 o
 -19   5   4       9183.01      10408.12       310.76 o
 -18   5   4       3388.24       3442.65       286.19 o
 -17   5   4      10224.93      10313.88       530.42 o
 -16   5   4         65.59        116.46        56.73 o
 -15   5   4          9.82         27.34        58.29 o
 -14   5   4       2204.09       2873.57       268.96 o
 -13   5   4      12522.70      14504.80       610.80 o
 -12   5   4        477.26       1725.70       691.40 o
 -11   5   4      18784.18      25256.12      3987.76 o
 -10   5   4       1806.85       1929.57       282.11 o
  -9   5   4      22996.95      23774.38      1003.67 o
  -8   5   4       1953.60       1807.70       339.05 o
  -7   5   4      10795.85      10558.27       976.87 o
  -6   5   4       1590.71       1361.62       210.58 o
  -5   5   4        309.77        249.87        93.78 o
  -4   5   4        889.20        824.21       153.47 o
  -3   5   4       2476.69       4292.54      1703.70 o
  -2   5   4       3065.64       3778.82       313.68 o
  -1   5   4      22055.15      21625.57       782.09 o
   0   5   4       1651.16       1677.43       203.31 o
   1   5   4      42069.08      48178.50      1306.25 o
   2   5   4      22195.40      24103.58      1368.30 o
   3   5   4      25023.49      26007.57      1440.86 o
   4   5   4      13336.08      13499.71      1024.88 o
   5   5   4       6784.81       6778.70       728.07 o
   6   5   4       1994.07       1799.83       264.29 o
   7   5   4       2418.71       2425.94       297.84 o
   8   5   4        172.85         97.41        72.00 o
   9   5   4      14592.94      15223.82       993.34 o
  10   5   4       1531.67       1750.92       186.26 o
  11   5   4      21726.98      25125.47       819.35 o
  12   5   4       6682.06       6326.45       366.87 o
  13   5   4      10854.56      10279.41       484.02 o
  14   5   4       3068.06       2727.05       229.10 o
  15   5   4        877.37        790.47        85.27 o
  16   5   4       5674.39       5931.41       275.72 o
  17   5   4         36.18         48.29        29.32 o
  18   5   4       1219.88       1381.14       127.20 o
 -20   6   4        123.70        165.05        34.11 o
 -19   6   4        214.15        236.24        47.72 o
 -18   6   4         96.01        137.55        37.44 o
 -17   6   4       5493.87       5368.46       228.46 o
 -16   6   4         77.16        106.97        56.25 o
 -15   6   4      12317.66      11998.43       507.88 o
 -14   6   4        608.31        698.33        92.35 o
 -13   6   4      16525.95      15864.82       463.75 o
 -12   6   4        301.81        338.08        66.61 o
 -11   6   4       2292.95       2222.17       162.01 o
 -10   6   4        145.48        212.35        51.37 o
  -9   6   4        329.41        302.31        56.24 o
  -8   6   4       1008.22       1163.86       110.57 o
  -7   6   4       8738.21       8485.15       569.06 o
  -6   6   4        849.44        906.20       180.19 o
  -5   6   4      24899.32      25405.45      2648.10 o
  -4   6   4        143.97        237.08        92.44 o
  -3   6   4       9115.04       8571.03       522.29 o
  -2   6   4        131.63         -8.73        47.78 o
  -1   6   4       5203.40       4854.43       378.82 o
   0   6   4        165.79         60.41       115.32 o
   1   6   4       7176.94       7099.46       715.40 o
   2   6   4       6515.51       6039.33       678.60 o
   3   6   4       6782.71       6616.22       731.94 o
   4   6   4       5526.91       5385.46       676.21 o
   5   6   4      29552.62      28426.15      1656.79 o
   6   6   4        816.27        777.12        81.55 o
   7   6   4      19754.61      18643.92       462.83 o
   8   6   4       1109.23       1097.79       106.01 o
   9   6   4       4932.98       4465.93       254.17 o
  10   6   4       4096.38       3745.07       199.28 o
  11   6   4        760.65        725.43        86.75 o
  12   6   4       2581.20       2440.89       155.93 o
  13   6   4       3892.00       3973.45       314.92 o
  14   6   4        539.40        488.29        64.09 o
  15   6   4       4246.95       3842.75       170.09 o
  16   6   4         41.35         45.18        30.05 o
  17   6   4       4509.12       4523.97       183.73 o
 -18   7   4       8689.13       8684.13       302.89 o
 -17   7   4       2077.32       2071.48       125.49 o
 -16   7   4        811.77        830.51        87.82 o
 -15   7   4         14.96         33.03        33.91 o
 -14   7   4        157.96        162.35        42.48 o
 -13   7   4        345.78        299.84        62.68 o
 -12   7   4       6564.56       6025.54       279.29 o
 -11   7   4       1049.26        913.28       107.76 o
 -10   7   4      22805.17      22310.76       603.93 o
  -9   7   4       3582.03       3640.99       228.09 o
  -8   7   4      22446.79      21897.31       615.94 o
  -7   7   4        165.33         87.10        61.08 o
  -6   7   4      10883.59      10205.39       342.41 o
  -5   7   4       3422.69       3380.98       191.86 o
  -4   7   4        335.00        269.50        64.36 o
  -3   7   4       3314.35       3142.89       191.05 o
  -2   7   4      14034.15      13376.01       497.19 o
  -1   7   4       1741.63       1620.18       195.94 o
   0   7   4      26166.66      24845.41      1703.76 o
   1   7   4        413.96        379.91        98.77 o
   2   7   4      24952.41      23658.82      1639.51 o
   3   7   4          9.52         -9.15        80.32 o
   4   7   4       7713.79       7224.29       397.49 o
   5   7   4        962.51       1036.05        96.45 o
   6   7   4        685.71        641.91        82.19 o
   7   7   4       6036.40       5624.15       247.59 o
   8   7   4       4232.02       3929.85       203.57 o
   9   7   4       4093.51       3642.91       194.16 o
  10   7   4       7923.90       7450.78       279.21 o
  11   7   4       1374.42       1341.02       112.44 o
  12   7   4      18250.79      16816.33       424.76 o
  13   7   4        284.13        255.57        48.65 o
  14   7   4       6466.87       6849.31       560.11 o
  15   7   4       2709.23       2907.88       132.80 o
  16   7   4          0.04        154.08        50.75 o
 -17   8   4        133.80        135.08        32.19 o
 -16   8   4       6530.14       6301.67       217.99 o
 -15   8   4         10.17         71.20        69.68 o
 -14   8   4      21844.37      20948.76       655.00 o
 -13   8   4          0.93         13.15        32.17 o
 -12   8   4      17036.42      15365.85      1241.28 o
 -11   8   4         48.49         65.08        38.66 o
 -10   8   4       3477.79       3305.91       310.22 o
  -9   8   4        108.46        192.05        54.84 o
  -8   8   4       7028.02       6098.84       329.78 o
  -7   8   4       1089.64       1041.80       133.46 o
  -6   8   4      46096.17      42226.12       988.52 o
  -5   8   4        682.34        602.86       104.94 o
  -4   8   4      63360.31      54968.49      1649.42 o
  -3   8   4        620.50        576.39       112.31 o
  -2   8   4      11969.15      10445.65      1103.05 o
  -1   8   4       3910.46       3267.19       744.35 o
   0   8   4       1958.08       2169.25       295.83 o
   1   8   4       1198.39       1199.60       223.85 o
   2   8   4       3144.23       2905.24       320.86 o
   3   8   4        495.23        517.27       128.26 o
   4   8   4      14940.55      14445.61      1473.24 o
   5   8   4         56.82         88.31        72.37 o
   6   8   4      23211.56      22407.62      1465.52 o
   7   8   4        165.10        148.65        45.96 o
   8   8   4      19897.47      19882.12       885.76 o
   9   8   4        457.41        501.94        71.45 o
  10   8   4       4792.74       5021.23       213.18 o
  11   8   4       2808.96       3037.89       157.21 o
  12   8   4        504.86        611.86        64.84 o
  13   8   4       6006.96       7051.53      1184.71 o
  14   8   4      12115.28      12436.40       269.71 o
 -15   9   4          7.75         46.84        91.08 o
 -14   9   4        199.83        190.15        54.11 o
 -13   9   4        909.96        896.52       104.33 o
 -12   9   4       2588.98       2377.19       198.15 o
 -11   9   4       3523.06       3188.46       198.66 o
 -10   9   4       4225.03       4242.49       538.73 o
  -9   9   4       4286.98       3757.02       374.16 o
  -8   9   4       5359.84       5297.13       774.95 o
  -7   9   4       2498.75       2612.27       207.40 o
  -6   9   4       3492.06       3498.49       247.58 o
  -5   9   4        221.23        189.68        73.34 o
  -4   9   4       1168.52       1110.56       148.84 o
  -3   9   4       3299.43       2872.23       233.72 o
  -2   9   4       5806.17       5416.48       476.56 o
  -1   9   4       6396.79       5964.33       485.23 o
   0   9   4      10867.56      10129.32       447.17 o
   1   9   4       7770.97       7294.14       522.43 o
   2   9   4       3413.28       3631.14       415.06 o
   3   9   4       1333.75       1405.59       221.41 o
   4   9   4         96.89        101.07        32.94 o
   5   9   4        563.52        543.93        72.80 o
   6   9   4        562.97        581.17        70.68 o
   7   9   4       1732.30       1843.83       123.70 o
   8   9   4       3830.45       3863.90       224.01 o
   9   9   4       5902.11       6130.24       228.83 o
  10   9   4       2268.05       2581.88       127.02 o
  11   9   4       4034.02       4277.65       234.80 o
  12   9   4       3314.06       3322.48       117.51 o
 -11  10   4       1564.60       1525.05       125.29 o
 -10  10   4        973.67        952.08       196.72 o
  -9  10   4        330.04        394.44        67.28 o
  -8  10   4        546.73        531.48        81.23 o
  -7  10   4       7689.72       7453.09       312.20 o
  -6  10   4        302.59        302.99        70.92 o
  -5  10   4       7433.52       7517.66       518.85 o
  -4  10   4       1484.63       1582.13       233.26 o
  -3  10   4      14053.60      13752.82       706.64 o
  -2  10   4       1120.53       1169.29       196.85 o
  -1  10   4      15146.71      14252.65       684.32 o
   0  10   4       1425.31       1569.74       200.39 o
   1  10   4        558.55        563.84        69.57 o
   2  10   4        632.26        717.95       120.06 o
   3  10   4       7018.14       6774.30       290.50 o
   4  10   4        285.18        298.44        43.57 o
   5  10   4      10631.55      10872.11       392.12 o
   6  10   4        112.55        195.63        37.39 o
   7  10   4      13615.85      14908.29       984.58 o
   8  10   4       1799.44       1875.53        92.52 o
   9  10   4       1913.65       1906.91       104.29 o
  -7  11   4       2038.50       1672.61       148.33 o
  -6  11   4        664.15        655.15       107.16 o
  -5  11   4        551.44        457.65        94.68 o
  -4  11   4         12.45         -4.85        40.94 o
  -3  11   4        559.61        550.03       113.59 o
  -2  11   4          5.87        -33.87        50.43 o
  -1  11   4       1603.90       1628.98       173.14 o
   0  11   4       1014.51        788.97       118.73 o
   1  11   4       4520.99       4313.85       270.05 o
   2  11   4       1729.65       1642.14       160.88 o
   3  11   4       6619.29       6259.22       309.78 o
   4  11   4        640.58        693.73        94.66 o
   5  11   4        540.93        558.20        83.67 o
   6  11   4         53.26        140.59        45.18 o
   7  11   4          6.39         64.25        30.27 o
 -23   1   5        417.82        381.83        48.75 o
 -22   1   5       1023.26       1097.24       109.70 o
 -21   1   5        958.79       1479.76       719.92 o
 -20   1   5       7067.79       9086.34      3191.74 o
 -19   1   5       2711.21       2960.35       664.16 o
 -18   1   5      17423.32      21768.50      6656.71 o
 -17   1   5       1397.54       1299.35       167.62 o
 -16   1   5      23436.82      23930.47       595.96 o
 -15   1   5       1596.25       1688.41       108.19 o
 -14   1   5       1375.52       1614.51       102.24 o
 -13   1   5         15.00          3.28        47.06 o
 -12   1   5      10200.31      11151.93       691.78 o
 -11   1   5         16.46        -56.71        60.59 o
 -10   1   5      51371.92      55887.44      1502.23 o
  -9   1   5        976.58        945.74       126.09 o
  -8   1   5      24808.19      24613.06       825.98 o
  -7   1   5      16469.22      16640.27       738.13 o
  -6   1   5       3367.63       2393.13       145.22 o
  -5   1   5      11072.38      10443.52       362.13 o
  -4   1   5      25902.07      25372.71       650.80 o
  -3   1   5       7534.69       7714.89       380.73 o
  -2   1   5        103.24        202.69        61.51 o
  -1   1   5         86.74        176.19        40.16 o
   0   1   5      26194.17      24981.32       535.17 o
   1   1   5       5427.89       5313.26       230.41 o
   2   1   5      56690.78      53413.58       642.89 o
   3   1   5        904.59        734.83        51.80 o
   4   1   5      55982.24      56478.33       994.57 o
   5   1   5       9498.87       9735.65       378.18 o
   6   1   5      16599.04      17119.04       541.16 o
   7   1   5      20827.71      22044.19       669.40 o
   8   1   5       3014.94       3531.22       268.20 o
   9   1   5       3367.55       3240.24       270.14 o
  10   1   5      13062.91      14130.93      1124.12 o
  11   1   5        319.82        490.24       216.82 o
  12   1   5      10065.94       9844.90       249.05 o
  13   1   5       5387.73       5150.45       160.88 o
  14   1   5       8552.43       8629.19       269.95 o
  15   1   5       5973.59       5921.25       195.93 o
  16   1   5       4543.92       4479.47       165.99 o
  17   1   5       4155.38       4212.07       177.78 o
  18   1   5       1184.86       1019.80        94.09 o
  19   1   5       2918.69       2805.10       135.28 o
  20   1   5        521.08        546.92        81.19 o
 -23   2   5         23.88         64.95        22.80 o
 -22   2   5       4471.51       4517.53       217.13 o
 -21   2   5        130.23         77.20        42.63 o
 -20   2   5       2882.21       2724.03       167.77 o
 -19   2   5        156.93       1694.20      2130.54 o
 -18   2   5        562.59        601.02        71.18 o
 -17   2   5         19.22         77.47        56.82 o
 -16   2   5       1493.57       1450.80       112.22 o
 -15   2   5        117.35        218.72        67.91 o
 -14   2   5      19451.35      24017.33      2194.25 o
 -13   2   5        716.91        836.60       254.66 o
 -12   2   5      50515.16      53814.69      2145.88 o
 -11   2   5       1030.99       1134.36       175.97 o
 -10   2   5       5979.28       6472.60       859.75 o
  -9   2   5        239.90        311.77        98.73 o
  -8   2   5          2.30         11.05        46.97 o
  -7   2   5       1386.80       1373.03       169.28 o
  -6   2   5      27028.46      27891.25       777.95 o
  -5   2   5       4282.91       4468.28       220.82 o
  -4   2   5      71781.27      74261.93      4058.76 o
  -3   2   5         18.30         64.98        53.92 o
  -2   2   5       9874.19       8208.62       402.07 o
  -1   2   5        665.17        692.79       139.72 o
   0   2   5       2551.49       1868.17       281.89 o
   1   2   5       1977.44       1981.78       188.97 o
   2   2   5      14932.69      17311.05       449.70 o
   3   2   5      10179.33      11682.18       494.37 o
   4   2   5       2811.06       2547.43       219.79 o
   5   2   5       5767.66       6287.20       375.55 o
   6   2   5      37856.48      42184.68      1132.77 o
   7   2   5        197.29        185.65        64.11 o
   8   2   5      25074.97      27275.63       968.97 o
   9   2   5       1414.38       1654.69       230.05 o
  10   2   5      19281.91      19708.81      1358.47 o
  11   2   5       2887.89       2924.28       127.54 o
  12   2   5       1220.15       1266.79        87.03 o
  13   2   5       4021.15       3870.26       163.62 o
  14   2   5       4837.06       4745.30       159.78 o
  15   2   5       4979.26       4982.02       192.28 o
  16   2   5      16392.38      15714.32       698.36 o
  17   2   5        603.82        586.25        97.66 o
  18   2   5       5785.05       5524.37       375.66 o
  19   2   5         54.81         20.41        44.22 o
  20   2   5       1945.98       2428.77       177.98 o
 -22   3   5        133.96        117.11        53.54 o
 -21   3   5       6055.46       6341.82       554.26 o
 -20   3   5       1079.75       1130.91        96.55 o
 -19   3   5      11481.41      12524.38      2668.76 o
 -18   3   5        957.82       1011.50       100.19 o
 -17   3   5      13903.08      17382.98       602.39 o
 -15   3   5       3939.91       5110.76       678.47 o
 -14   3   5          7.81        111.76        46.39 o
 -13   3   5        578.65        836.24        82.17 o
 -12   3   5        453.36        669.13       198.85 o
 -11   3   5       9979.69      11656.67      2675.73 o
 -10   3   5       3190.63       3281.33       330.24 o
  -9   3   5      18292.06      17454.98       724.55 o
  -8   3   5       7390.08       7760.58       500.11 o
  -7   3   5      46700.76      48975.20      1409.27 o
  -6   3   5       2055.32       2168.83       402.97 o
  -5   3   5      34449.15      35370.61      1690.50 o
  -4   3   5       1251.88       1297.31       291.25 o
  -3   3   5       3081.85       3952.68       487.18 o
  -2   3   5      15115.92      15802.40       954.21 o
  -1   3   5      38702.84      38234.16      1539.45 o
   0   3   5       6994.33       6755.88       595.83 o
   1   3   5      35777.23      37441.48      1538.10 o
   2   3   5        646.71        643.50        91.35 o
   3   3   5      10938.25      10869.70       728.30 o
   4   3   5        749.61       1015.28       142.16 o
   5   3   5       6655.89       7319.89       420.59 o
   6   3   5        102.20        139.78        63.81 o
   7   3   5       1461.04       1738.43       226.46 o
   8   3   5       4076.99       4516.82       385.20 o
   9   3   5       1547.39       1713.01       323.71 o
  10   3   5       7205.00       8013.44       375.08 o
  11   3   5      17600.84      18137.61       457.03 o
  12   3   5       4743.60       4528.07       176.41 o
  13   3   5      19744.65      18967.80       401.14 o
  14   3   5        478.93        596.62        82.33 o
  15   3   5       3980.81       4090.58       258.70 o
  16   3   5       4970.88       4818.42       280.29 o
  17   3   5         12.56          1.73        62.01 o
  18   3   5       4935.99       5225.77       384.33 o
  19   3   5       1326.37       1622.41        96.18 o
  20   3   5       3973.49       4501.34       250.12 o
 -21   4   5       6083.41       6305.63       442.40 o
 -20   4   5        283.69        210.38        61.61 o
 -19   4   5       1660.19       1590.06       100.80 o
 -18   4   5        139.68        155.19        36.16 o
 -17   4   5       2214.23       2165.47       178.33 o
 -16   4   5         70.62        118.31       128.63 o
 -15   4   5      26493.84      34138.65      6238.41 o
 -14   4   5         59.18       4285.16      5469.35 o
 -13   4   5      35819.71      36680.01       962.60 o
 -12   4   5         43.02         77.45        60.55 o
 -11   4   5      34907.99      40657.68      2166.40 o
 -10   4   5        764.07        790.89       282.04 o
  -9   4   5      13819.83      14957.59      1157.67 o
  -8   4   5       3792.26       3591.10       546.66 o
  -7   4   5       5871.39       6340.73       718.73 o
  -6   4   5       2133.64       2155.36       399.75 o
  -5   4   5      48366.27      49401.34      2028.54 o
  -4   4   5        228.67        431.99       163.80 o
  -3   4   5      79222.88      76933.82      2508.59 o
  -2   4   5       1076.13       1130.03       259.05 o
  -1   4   5      61008.47      57973.69      2054.81 o
   0   4   5       4276.10       4591.62       314.09 o
   1   4   5      15371.31      17257.28       622.99 o
   2   4   5       6496.56       7022.71       690.90 o
   3   4   5       5179.94       6165.05       666.21 o
   4   4   5       5087.59       5116.00       551.41 o
   5   4   5      28213.78      29950.26      1410.41 o
   6   4   5       2918.33       3152.72       439.92 o
   7   4   5      50772.47      54103.00      2057.81 o
   8   4   5         15.00         76.06        80.38 o
   9   4   5      43296.57      46184.95       998.93 o
  10   4   5       5695.88       4126.77      2193.61 o
  11   4   5       5481.62       3704.52      1725.99 o
  12   4   5      11399.10       9253.42      2083.89 o
  13   4   5       1166.35       1172.99       113.14 o
  14   4   5       6278.52       5626.13       248.96 o
  15   4   5       7385.82       7042.50       272.30 o
  16   4   5       2303.40       2645.35       182.06 o
  17   4   5      14267.04      14914.55       412.69 o
  18   4   5         19.99         43.69        26.56 o
  19   4   5      11698.56      14149.57       571.31 o
 -21   5   5       2117.73       3045.80       140.02 o
 -20   5   5        982.21       1239.16       110.92 o
 -19   5   5       9801.41      10806.78       344.39 o
 -18   5   5       7209.77       9692.12      1602.04 o
 -17   5   5       8583.09      10577.79      1493.38 o
 -16   5   5       3047.80       3201.22       165.33 o
 -15   5   5       1562.13       1584.73       116.27 o
 -14   5   5        111.71        197.17        45.57 o
 -13   5   5       1158.18       1349.35       356.49 o
 -12   5   5       4239.74       4545.35       186.65 o
 -11   5   5       9532.87      11396.47       630.52 o
 -10   5   5      11039.57      12580.26       544.36 o
  -9   5   5      18143.75      19327.75      1292.81 o
  -8   5   5       5732.12       6219.12       719.26 o
  -7   5   5       8302.25       8792.98       836.45 o
  -6   5   5        312.98        570.11       208.12 o
  -5   5   5       1928.19       1953.16       368.34 o
  -4   5   5        444.26        415.27       110.71 o
  -3   5   5        266.36        145.89        82.15 o
  -2   5   5        121.43         89.41        58.00 o
  -1   5   5      11397.00      11886.77       952.20 o
   0   5   5       3754.19       4161.68       325.55 o
   1   5   5      27574.26      26351.75      1410.73 o
   2   5   5      10692.81      11574.43       939.52 o
   3   5   5      16136.05      16234.87      1160.44 o
   4   5   5      10387.94      11330.20       983.17 o
   5   5   5       2747.79       2740.89       328.74 o
   6   5   5        319.46        272.59       141.09 o
   7   5   5        872.36        894.51       254.01 o
   8   5   5       5765.11       6109.64       230.72 o
   9   5   5       6510.40       6490.74       359.80 o
  10   5   5      11405.50      11176.27       512.10 o
  11   5   5       7820.37       8701.54       464.81 o
  12   5   5       5263.01       5606.77       375.60 o
  13   5   5       5264.80       4994.31       220.94 o
  14   5   5         28.98         33.48        26.32 o
  15   5   5       3096.59       3132.74       290.38 o
  16   5   5         51.03         81.03        40.51 o
  17   5   5          3.29         25.95        68.23 o
  18   5   5       1994.73       2227.20       144.89 o
 -19   6   5        257.01        285.04        45.74 o
 -18   6   5        229.76        203.78        40.96 o
 -17   6   5        506.13        522.94        71.86 o
 -16   6   5       8882.28       8865.83       317.45 o
 -15   6   5        128.07        137.95        58.41 o
 -14   6   5      22428.73      21015.04       542.97 o
 -13   6   5       2001.57       2030.24       155.64 o
 -12   6   5      19136.73      18239.80       512.52 o
 -11   6   5        581.12        533.56        80.73 o
 -10   6   5       7450.93       7559.23       333.29 o
  -9   6   5       1034.63       1086.48       102.85 o
  -8   6   5       1917.35       2150.05       139.99 o
  -7   6   5        444.26        401.51       111.54 o
  -6   6   5      11092.81      10124.37       907.76 o
  -5   6   5         36.04         41.02        30.56 o
  -4   6   5      16250.04      14512.66       969.80 o
  -3   6   5          5.47         42.77        52.92 o
  -2   6   5      26772.45      25608.03      2319.55 o
  -1   6   5        701.79        619.62       132.65 o
   0   6   5      30340.34      27193.04      1442.06 o
   1   6   5       7867.29       7166.19       728.21 o
   2   6   5         72.39        103.52       103.98 o
   3   6   5       6263.09       6136.38       712.25 o
   4   6   5       6883.27       6994.54       781.39 o
   5   6   5        824.94        900.42        84.48 o
   6   6   5      18082.34      17391.90       404.95 o
   7   6   5        199.41        196.22        42.80 o
   8   6   5      36197.43      34490.49      1799.87 o
   9   6   5       2836.16       2737.24       196.20 o
  10   6   5       5975.41       5337.04       330.31 o
  11   6   5       4107.15       3791.70       195.51 o
  12   6   5        161.35        165.63        43.59 o
  13   6   5       3059.06       2947.27       161.46 o
  14   6   5       1143.44       1192.55       126.96 o
  15   6   5       1143.90       1118.60       158.01 o
  16   6   5       4502.24       5161.12      1244.95 o
  17   6   5         96.65        321.46        52.16 o
 -18   7   5       5143.95       4995.39       203.38 o
 -17   7   5       5391.33       5026.93       199.75 o
 -16   7   5       1751.42       1688.78       124.41 o
 -15   7   5       1287.48       1287.47       114.42 o
 -14   7   5       1128.42       1215.55       113.89 o
 -13   7   5          2.48         26.15        30.54 o
 -12   7   5        110.90        138.16        46.22 o
 -11   7   5       2959.03       2761.36       190.60 o
 -10   7   5       4578.01       4463.62       250.81 o
  -9   7   5       5989.89       5916.74       293.84 o
  -8   7   5      20110.91      19821.70       580.95 o
  -7   7   5        119.90        107.87        62.77 o
  -6   7   5      17776.26      16658.88       484.73 o
  -5   7   5         67.84         46.33        43.88 o
  -4   7   5        258.25        277.67        62.05 o
  -3   7   5       1386.54       1272.43       122.43 o
  -2   7   5       2057.39       2109.12       223.44 o
  -1   7   5        900.81        910.48       147.44 o
   0   7   5       4812.29       4685.99       374.96 o
   1   7   5        493.64        469.13       107.37 o
   2   7   5       4902.81       4461.53       374.18 o
   3   7   5       3775.24       3508.53       278.34 o
   4   7   5      10246.75       9977.76       581.21 o
   5   7   5       9908.50       9610.89       314.43 o
   6   7   5       4091.05       3912.50       204.11 o
   7   7   5       1531.99       1546.83       128.02 o
   8   7   5       1863.58       1684.26       130.02 o
   9   7   5        456.25        490.86        84.18 o
  10   7   5        336.13        293.94        54.13 o
  11   7   5        237.75        316.11        55.21 o
  12   7   5      12298.97      11428.76       327.44 o
  13   7   5        862.51        920.43        76.24 o
  14   7   5       9092.77       9125.63       562.59 o
  15   7   5       1621.23       1767.52       129.27 o
 -17   8   5        791.44        560.47       104.24 o
 -16   8   5        133.26        113.71        49.59 o
 -15   8   5        619.40        617.21        74.41 o
 -14   8   5        124.38        138.14        52.67 o
 -13   8   5          8.11         17.75        35.01 o
 -12   8   5       1360.96       1311.94       150.29 o
 -11   8   5         96.71        141.13        48.85 o
 -10   8   5       1025.79       1014.22       151.22 o
  -9   8   5         13.05         40.97        57.37 o
  -8   8   5         99.78        130.74        48.13 o
  -7   8   5       2009.84       2023.54       196.96 o
  -6   8   5         42.05         52.55        46.95 o
  -5   8   5        183.41         82.77        54.69 o
  -4   8   5       1533.62       1437.08       160.96 o
  -3   8   5       8531.98       7256.63       864.13 o
  -2   8   5       6886.42       6026.48       851.16 o
  -1   8   5        375.61        335.17        93.38 o
   0   8   5       1089.29       1104.01       210.40 o
   1   8   5       2754.16       2614.75       312.49 o
   2   8   5       1364.04       1188.88       203.89 o
   3   8   5        368.46        319.37       100.75 o
   4   8   5        399.68        383.68        66.96 o
   5   8   5         11.61         25.39        33.83 o
   6   8   5        641.29        603.91        79.62 o
   7   8   5       1599.20       1636.87       126.62 o
   8   8   5        338.57        381.87        61.61 o
   9   8   5        189.33        214.48        47.16 o
  10   8   5         48.37         89.35        32.49 o
  11   8   5       4969.77       4714.83       187.91 o
  12   8   5        361.84        399.04        49.41 o
  13   8   5       1272.76       1289.88       106.52 o
  14   8   5         97.05        339.01        57.12 o
 -15   9   5        336.73        318.40        90.34 o
 -14   9   5        130.39        157.30        33.67 o
 -13   9   5         91.09         84.28        38.54 o
 -12   9   5        179.69        169.57        46.57 o
 -11   9   5         55.14         45.96        32.93 o
 -10   9   5       2130.15       2068.76       158.94 o
  -9   9   5        252.95        249.39        69.61 o
  -8   9   5      18370.68      17413.92       653.29 o
  -7   9   5       3047.99       3004.04       218.34 o
  -6   9   5      24203.54      23183.82       673.64 o
  -5   9   5       5640.75       5653.18       316.40 o
  -4   9   5       2485.37       2295.00       204.61 o
  -3   9   5       1250.27       1329.80       239.00 o
  -2   9   5       1869.78       1694.60       255.66 o
  -1   9   5        235.33        263.22       115.47 o
   0   9   5      12536.69      11907.84       472.98 o
   1   9   5       2375.91       2218.80       199.27 o
   2   9   5      15915.17      16151.83      1068.78 o
   3   9   5       3887.94       4241.40       399.90 o
   4   9   5       5384.75       5630.64       354.88 o
   5   9   5       2607.85       2675.93       236.55 o
   6   9   5       1428.08       1591.18       115.48 o
   7   9   5       3668.62       3703.08       172.51 o
   8   9   5       1331.57       1318.32        97.50 o
   9   9   5        305.84        332.56        48.61 o
  10   9   5        857.27        943.16        72.11 o
  11   9   5         46.17        227.90       242.70 o
  12   9   5       9415.27       8946.79       793.42 o
 -11  10   5        143.32        229.91       104.23 o
 -10  10   5       3097.45       2885.59       145.25 o
  -9  10   5        546.03        480.89        67.36 o
  -8  10   5         16.15        108.39        48.24 o
  -7  10   5        710.39        744.05       166.72 o
  -6  10   5        527.10        709.01       175.19 o
  -5  10   5        684.49        779.31       173.91 o
  -4  10   5       5964.83       5722.36       434.47 o
  -3  10   5        160.21        188.45        86.57 o
  -2  10   5      13191.12      13139.39       653.64 o
  -1  10   5          4.33        -45.73        64.67 o
   0  10   5       5955.43       6174.39       563.48 o
   1  10   5         14.07         31.84        26.07 o
   2  10   5          4.82         17.70        20.93 o
   3  10   5        632.86        674.54        70.67 o
   4  10   5       5548.26       5212.15       233.52 o
   5  10   5       1294.68       1347.98        79.56 o
   6  10   5       8408.48       8761.97       206.66 o
   7  10   5       1456.35       1551.89        76.17 o
   8  10   5       5630.41       5448.81       136.71 o
   9  10   5        459.65        421.67        31.81 o
  -7  11   5       9046.85       8266.01       356.26 o
  -6  11   5         68.86         62.23        39.87 o
  -5  11   5       3251.43       3198.92       238.28 o
  -4  11   5         60.62         82.21        51.32 o
  -3  11   5        374.67        406.65        96.66 o
  -2  11   5        835.94        858.17       122.56 o
  -1  11   5       1234.18       1089.97       131.41 o
   0  11   5       3492.32       3123.87       225.64 o
   1  11   5      12224.66      12006.53       462.31 o
   2  11   5       1001.72       1029.87       121.66 o
   3  11   5      22016.08      21869.33       637.97 o
   4  11   5        292.34        281.13        63.22 o
   5  11   5       8389.56       8340.20       313.39 o
   6  11   5       3320.45       2955.06       157.62 o
 -23   0   6          3.52        -33.55        34.48 o
 -22   0   6      11835.24      11610.32       428.92 o
 -21   0   6          0.69         59.10        40.71 o
 -20   0   6      23550.47      21740.80       749.62 o
 -19   0   6        398.30        399.87       107.31 o
 -18   0   6      10761.60       9990.49       522.28 o
 -17   0   6         33.04         30.48        47.67 o
 -16   0   6        476.23        541.12       123.05 o
 -15   0   6       2153.63       2393.00       164.05 o
 -14   0   6      52737.61      57635.70      1161.82 o
 -13   0   6        487.02        350.55       189.00 o
 -12   0   6     103801.64     102085.05      5880.18 o
 -11   0   6       1231.30       1203.12       311.12 o
 -10   0   6      35250.19      34994.88      1727.92 o
  -9   0   6       1613.98       1662.70       341.44 o
  -8   0   6       8523.55       8742.15       760.71 o
  -7   0   6      10244.48      11090.86       611.72 o
  -6   0   6      27438.17      31548.77       780.03 o
  -5   0   6       1772.53       1674.58       153.27 o
  -4   0   6      28513.12      26621.95       681.64 o
  -3   0   6         81.71         61.67        57.14 o
  -2   0   6       1740.61       1531.20       139.56 o
  -1   0   6       5202.01       5962.63       273.73 o
   0   0   6      71686.20      69879.98      1231.99 o
   1   0   6        429.86        276.71        53.95 o
   2   0   6     128657.66     138710.36      2082.44 o
   3   0   6      25415.17      27310.81      1590.48 o
   4   0   6         74.02        101.14        79.13 o
   5   0   6      28100.00      27785.08      1197.11 o
   6   0   6      44611.95      46143.94      1230.81 o
   7   0   6      10829.90      11236.24       583.80 o
   8   0   6      84086.34      81969.55      1894.84 o
   9   0   6       1476.10       1608.63       239.51 o
  10   0   6      30373.43      28731.91      1678.51 o
  11   0   6       7805.41       7628.20       249.50 o
  12   0   6       1512.66       1437.12       171.38 o
  13   0   6       9233.27       9043.37       464.55 o
  14   0   6         51.46         86.46        45.58 o
  15   0   6      10801.40      10511.31       375.64 o
  16   0   6       6608.33       6274.05       388.34 o
  17   0   6       1248.09       1240.36       126.27 o
  18   0   6       4069.75       3480.08       232.90 o
  19   0   6        181.19        166.46        40.32 o
 -23   1   6         19.08         45.02        96.92 o
 -22   1   6         39.41        490.38       586.93 o
 -21   1   6        361.17        607.12       439.07 o
 -20   1   6       3315.28       4508.30      2048.89 o
 -19   1   6       4720.52       4959.84       412.50 o
 -18   1   6      11449.30      11278.81       822.75 o
 -17   1   6       4739.26       4594.36       201.86 o
 -16   1   6      13892.96      14342.59       372.02 o
 -15   1   6        230.35        251.33        44.44 o
 -14   1   6       5020.62       5543.65       203.22 o
 -13   1   6       1352.79       1439.27       254.54 o
 -12   1   6       1188.73       1345.42       234.13 o
 -11   1   6        248.99        241.48        96.45 o
 -10   1   6      18529.37      19763.50       712.21 o
  -9   1   6        203.26        276.36        67.28 o
  -8   1   6      41231.76      41289.36      1344.93 o
  -7   1   6       5260.19       5366.36       419.92 o
  -6   1   6      17006.67      15554.05       486.54 o
  -5   1   6       7490.66       7754.44       444.29 o
  -4   1   6      20800.76      20885.43       726.03 o
  -3   1   6        719.87        771.49        93.11 o
  -2   1   6        303.38        376.28        54.42 o
  -1   1   6        526.56        434.98        68.28 o
   0   1   6      21949.45      22271.69       532.64 o
   1   1   6      24814.10      24753.41       759.16 o
   2   1   6      15412.94      14318.79       332.62 o
   3   1   6      22341.02      23157.85       555.23 o
   4   1   6      37673.98      39141.83       690.94 o
   5   1   6         35.07         64.56        30.25 o
   6   1   6      27330.86      29287.05      1070.93 o
   7   1   6       2948.23       3229.46       307.45 o
   8   1   6        137.48        241.83        84.99 o
   9   1   6       9811.55      10553.49       617.64 o
  10   1   6       3664.14       3792.47       380.57 o
  11   1   6      11848.08      11913.52       238.50 o
  12   1   6      16480.10      16018.62       332.63 o
  13   1   6        279.07        211.73        36.65 o
  14   1   6      14333.11      14340.89       355.74 o
  15   1   6         68.64         63.28        28.09 o
  16   1   6       2269.92       2305.56       113.51 o
  17   1   6         19.14         39.63        24.65 o
  18   1   6         54.68         48.77        26.63 o
  19   1   6       1346.59       1264.61       131.64 o
 -23   2   6      12407.70      12275.80       332.79 o
 -22   2   6         19.04        734.69      1150.50 o
 -21   2   6      11698.19      11397.40       445.96 o
 -20   2   6         36.46       1926.33      2401.43 o
 -19   2   6       3213.29       3086.75       397.74 o
 -18   2   6        887.40        911.73       102.59 o
 -17   2   6        799.59        824.88        87.58 o
 -16   2   6        114.00        127.25        35.51 o
 -15   2   6      14889.62      14983.30       429.19 o
 -14   2   6        874.58       1293.54       182.44 o
 -13   2   6       9888.84      11198.36       952.78 o
 -12   2   6         12.48         62.18        56.31 o
 -11   2   6      12910.90      14789.96       850.59 o
 -10   2   6        619.94        662.50       157.56 o
  -9   2   6      35950.26      37778.80      2085.74 o
  -8   2   6        976.37        987.41       155.12 o
  -7   2   6      10114.15      11104.46       471.88 o
  -6   2   6       7885.63       8286.99       361.85 o
  -5   2   6      10633.81      11608.28       455.77 o
  -4   2   6       6670.16       7435.63       365.59 o
  -3   2   6      95527.61      91142.46      2246.69 o
  -2   2   6         24.47        152.06       200.19 o
  -1   2   6      98927.50      93754.49      1835.06 o
   0   2   6       7338.32       7364.27       289.06 o
   1   2   6      22076.56      20925.69       685.99 o
   2   2   6       9759.66       9525.70       449.80 o
   3   2   6        353.34        374.27        67.26 o
   4   2   6       6597.08       7314.02       326.37 o
   5   2   6      12113.28      14185.35       493.49 o
   6   2   6       1151.69       1370.93       191.78 o
   7   2   6      23946.13      26259.00       937.49 o
   8   2   6        324.39        216.85        84.49 o
   9   2   6      18122.94      19680.57       870.39 o
  10   2   6         13.65        -80.08       101.62 o
  11   2   6      11159.57      11001.58       273.09 o
  12   2   6       3722.49       3583.37       153.08 o
  13   2   6       2057.04       1954.48       113.53 o
  14   2   6       7637.98       7222.35       276.56 o
  15   2   6         58.27         68.84        43.69 o
  16   2   6       7638.55       8015.95       700.78 o
  17   2   6       3048.49       3238.72       195.00 o
  18   2   6       1879.86       1752.42       194.31 o
  19   2   6      13417.33      13460.56       505.47 o
 -22   3   6         28.38         42.72        27.32 o
 -21   3   6       1430.48       2060.77      1111.28 o
 -20   3   6         73.72        187.43       404.27 o
 -19   3   6       8976.82      20091.55      9770.51 o
 -18   3   6       2271.46       3333.71       174.96 o
 -17   3   6      10304.81      19283.83      1691.87 o
 -16   3   6       2668.74       3239.16       217.94 o
 -15   3   6       9208.95       9176.03       366.38 o
 -14   3   6        370.75        394.60        54.33 o
 -13   3   6       1619.50       1679.79       121.79 o
 -12   3   6       1568.50       2677.27       581.53 o
 -11   3   6         50.55         -4.01       126.37 o
 -10   3   6        567.64        514.84       252.90 o
  -9   3   6       2795.54       2219.77       466.62 o
  -8   3   6        383.54        876.80       304.44 o
  -7   3   6      25669.38      25857.03      1590.80 o
  -6   3   6       3931.83       3223.28       526.84 o
  -5   3   6      54904.37      56250.89      2288.15 o
  -4   3   6      28279.22      28677.66      1507.39 o
  -3   3   6      10417.87      10190.55       835.09 o
  -2   3   6      17600.96      17902.39      1078.86 o
  -1   3   6        780.84       1007.56       241.81 o
   0   3   6         17.53          4.46        70.70 o
   1   3   6       8538.20       8137.35       674.02 o
   2   3   6       3054.00       3031.27       280.11 o
   3   3   6      19860.09      20314.00       777.54 o
   4   3   6       1389.20       1283.26       188.35 o
   5   3   6      14195.18      15088.17       703.80 o
   6   3   6       4590.89       4990.44       559.71 o
   7   3   6       8638.31       9236.39       784.05 o
   8   3   6       6145.08       6250.36       652.35 o
   9   3   6       2516.85       2688.52       442.01 o
  10   3   6       5191.04       5204.60       178.04 o
  11   3   6        668.81        726.82        67.71 o
  12   3   6         25.40         64.45        25.95 o
  13   3   6       6640.17       6515.91       247.53 o
  14   3   6        658.74        712.43       109.53 o
  15   3   6       8151.94       8195.50       744.62 o
  16   3   6       2374.65       2466.60       179.96 o
  17   3   6       6791.44       7027.27       469.80 o
  18   3   6       4743.03       5356.43       190.59 o
  19   3   6       2638.53       3038.12       227.41 o
 -21   4   6        682.27        713.61        53.64 o
 -20   4   6         93.28        160.85        47.25 o
 -19   4   6        965.46        917.25       114.29 o
 -18   4   6         16.06         17.49        22.15 o
 -17   4   6        397.25        465.99        71.93 o
 -16   4   6        108.39        114.99        64.82 o
 -15   4   6       1067.43       3410.38      3224.14 o
 -14   4   6       2162.79       2092.84       137.11 o
 -13   4   6         74.82        377.06       557.72 o
 -12   4   6       3269.72       3439.74       166.22 o
 -11   4   6        489.28        546.13       251.92 o
 -10   4   6       1107.58        924.42       306.65 o
  -9   4   6       2745.99       2558.26       486.83 o
  -8   4   6       2973.97       3161.68       531.46 o
  -7   4   6         72.28        138.93       126.82 o
  -6   4   6       3208.67       4213.25       590.31 o
  -5   4   6         57.35        161.51       106.82 o
  -4   4   6        637.55        775.71       250.94 o
  -3   4   6        992.13        904.49       242.72 o
  -2   4   6        627.30        892.88       231.76 o
  -1   4   6        790.39        792.01       216.78 o
   0   4   6          3.72        -37.40        68.15 o
   1   4   6         10.90         95.88        92.61 o
   2   4   6        773.52       1321.47       297.19 o
   3   4   6        159.38        122.92        82.68 o
   4   4   6       4734.76       5060.73       421.34 o
   5   4   6        594.92        536.66       144.87 o
   6   4   6          3.06         64.04        56.04 o
   7   4   6         54.93        105.12        49.05 o
   8   4   6        655.30        711.37       118.72 o
   9   4   6        683.08        703.16        75.20 o
  10   4   6        701.46        708.81        84.87 o
  11   4   6       1395.19       1383.60       120.97 o
  12   4   6        602.36        635.63        82.46 o
  13   4   6        481.01        430.75        65.56 o
  14   4   6        417.02        454.59        67.40 o
  15   4   6        373.86        406.75        47.79 o
  16   4   6        116.45        141.50        30.69 o
  17   4   6       1426.81       1467.45       106.40 o
  18   4   6         88.89         87.56        74.74 o
  19   4   6        136.92        135.87        56.84 o
 -20   5   6        320.36        415.48        61.88 o
 -19   5   6      10273.40      13026.29       853.77 o
 -18   5   6        305.42        396.87        44.20 o
 -17   5   6      21269.06      20677.02       472.17 o
 -16   5   6       1848.74       1819.62       123.16 o
 -15   5   6      10595.20       9953.00       315.08 o
 -14   5   6       4914.14       4806.26       207.43 o
 -13   5   6       2201.34       2186.00       136.50 o
 -12   5   6       1260.45       1410.39       101.57 o
 -11   5   6       2922.33       3257.61       158.57 o
 -10   5   6        163.81        160.18        60.94 o
  -9   5   6      17205.30      18361.26      1293.64 o
  -8   5   6       8585.21       9641.67       929.60 o
  -7   5   6      23488.89      23791.12      1455.61 o
  -6   5   6       4200.70       4079.62       563.28 o
  -5   5   6      13506.57      12790.35       995.86 o
  -4   5   6       1374.72       1094.29       280.76 o
  -3   5   6       7892.32       7203.64       465.01 o
  -2   5   6       3280.89       3354.51       307.35 o
  -1   5   6        645.61        699.85       138.83 o
   0   5   6       2964.29       2740.66       429.04 o
   1   5   6       4178.21       3764.97       515.40 o
   2   5   6        328.65        407.94       183.33 o
   3   5   6      19827.24      20176.22      1302.42 o
   4   5   6       4636.86       5029.41       445.62 o
   5   5   6      31479.05      32637.77      1205.79 o
   6   5   6      12286.66      12348.03       726.36 o
   7   5   6      21372.52      22669.61       637.04 o
   8   5   6      15264.36      15758.98       379.42 o
   9   5   6       1381.78       1428.59       158.25 o
  10   5   6       1802.40       1846.84       135.65 o
  11   5   6       6277.65       6620.29       264.16 o
  12   5   6          1.41         20.05        26.18 o
  13   5   6       8661.34       8591.87       291.02 o
  14   5   6       1647.97       1680.77       116.82 o
  15   5   6       9535.38       9561.75       540.94 o
  16   5   6       5698.29       6060.89       277.17 o
  17   5   6       5312.19       5722.61       479.95 o
  18   5   6       2427.44       2914.70       238.37 o
 -19   6   6       6166.19       5866.40       506.52 o
 -18   6   6          1.38         11.37        21.40 o
 -17   6   6       3531.85       3442.62       177.42 o
 -16   6   6        228.53        199.41        73.30 o
 -15   6   6        339.61        310.55        78.33 o
 -14   6   6       2413.90       2396.82       166.20 o
 -13   6   6      27052.84      25728.73       626.45 o
 -12   6   6       1268.39       1384.61       133.13 o
 -11   6   6      37118.23      37914.65      1244.11 o
 -10   6   6       1382.48       1483.62       127.67 o
  -9   6   6       2627.32       2670.11       158.72 o
  -8   6   6       1128.52       1216.23       136.76 o
  -7   6   6       2193.74       2361.58       188.33 o
  -6   6   6        304.46        355.86       161.45 o
  -5   6   6       3483.44       3471.70       351.70 o
  -4   6   6        648.73        635.72       147.53 o
  -3   6   6       3952.23       3581.95       339.34 o
  -2   6   6       2041.70       2124.76       403.04 o
  -1   6   6      13849.23      12586.25       966.72 o
   0   6   6       1696.25       1488.14       322.99 o
   1   6   6      17271.29      15757.99      1121.49 o
   2   6   6         82.84         47.34        67.85 o
   3   6   6       4405.08       3822.38       562.30 o
   4   6   6       6415.56       6958.92       433.21 o
   5   6   6       1986.33       1976.07       125.41 o
   6   6   6      11189.05      11513.25       322.53 o
   7   6   6      31192.51      31906.65       837.51 o
   8   6   6       2134.27       2086.10       145.19 o
   9   6   6      13131.41      12529.42       569.84 o
  10   6   6        277.11        282.70        55.84 o
  11   6   6       1202.93       1099.90       101.50 o
  12   6   6       2635.37       2595.13       151.46 o
  13   6   6         95.60         76.70        31.62 o
  14   6   6       4178.38       4410.45       177.95 o
  15   6   6       3829.38       3780.28       370.69 o
  16   6   6       1721.67       1857.18       111.25 o
 -18   7   6       7639.22       7127.85       805.80 o
 -17   7   6        467.88        528.22        63.26 o
 -16   7   6      13736.39      13189.04       369.36 o
 -15   7   6       1131.88       1137.51       106.91 o
 -14   7   6       7522.71       6958.37       278.46 o
 -13   7   6          0.73         18.02        29.65 o
 -12   7   6         56.65        135.23        49.11 o
 -11   7   6       3073.62       2944.54       198.48 o
 -10   7   6       3736.91       3444.70       220.06 o
  -9   7   6       6865.08       6822.92       372.09 o
  -8   7   6      15172.06      15071.64       826.99 o
  -7   7   6        254.40        243.84        61.71 o
  -6   7   6      25158.91      24158.44       800.92 o
  -5   7   6        436.25        351.95        96.37 o
  -4   7   6      12242.28      11814.85       533.36 o
  -3   7   6        920.02        913.67       147.88 o
  -2   7   6         39.18         51.10        42.83 o
  -1   7   6       6011.16       5902.61       512.19 o
   0   7   6       3074.18       3074.60       270.07 o
   1   7   6       1321.05       1101.13       156.33 o
   2   7   6      12948.27      12746.78      1066.04 o
   3   7   6       1156.08       1146.56       158.05 o
   4   7   6      20702.91      21132.52       809.91 o
   5   7   6         32.92         85.33        40.23 o
   6   7   6       5268.11       5116.75       242.41 o
   7   7   6        953.66        889.57        95.51 o
   8   7   6       1078.81        929.37        96.45 o
   9   7   6        864.31        798.01        88.42 o
  10   7   6       1194.86       1178.13       103.18 o
  11   7   6       6067.97       5847.52       282.13 o
  12   7   6       7618.24       7279.13       406.21 o
  13   7   6       6470.65       6323.14       345.11 o
  14   7   6       8210.22       8567.78       226.05 o
  15   7   6         86.88         83.08        23.73 o
 -17   8   6        912.84        897.82       137.33 o
 -16   8   6       2261.31       1920.89       226.64 o
 -15   8   6        105.94         92.51        39.16 o
 -14   8   6       6977.41       6343.09       448.37 o
 -13   8   6         27.95         18.75        32.19 o
 -12   8   6      19917.47      18090.12      1018.05 o
 -11   8   6          1.32         -6.94        52.21 o
 -10   8   6      28415.51      27047.80      1820.37 o
  -9   8   6        965.84        804.71       109.60 o
  -8   8   6       7282.11       7291.74       422.49 o
  -7   8   6       1401.26       1269.43       143.17 o
  -6   8   6        125.20        151.22        68.59 o
  -5   8   6       2521.06       2365.31       200.57 o
  -4   8   6      21216.53      20756.75       972.47 o
  -3   8   6       1664.91       1614.64       259.98 o
  -2   8   6      54624.59      53076.50      1688.71 o
  -1   8   6         84.92         93.45        57.67 o
   0   8   6      34049.80      33504.05      1250.60 o
   1   8   6       5460.10       5547.40       441.55 o
   2   8   6       1225.96       1255.51       199.49 o
   3   8   6       6435.64       6376.69       267.50 o
   4   8   6       1179.99       1182.03       112.55 o
   5   8   6       2966.22       2802.76       170.04 o
   6   8   6       6410.43       6389.26       257.29 o
   7   8   6        976.11       1001.04        96.97 o
   8   8   6      13238.90      12669.08       493.34 o
   9   8   6         64.50         84.53        31.63 o
  10   8   6      18588.13      18310.46       808.72 o
  11   8   6       1437.01       1512.65        98.08 o
  12   8   6      10727.41      10382.89       318.98 o
  13   8   6       4458.42       4400.73       139.39 o
 -15   9   6       3753.41       3917.58       291.57 o
 -14   9   6        886.17        934.89       169.84 o
 -13   9   6        317.34        280.73        45.26 o
 -12   9   6        328.10        218.45        65.78 o
 -11   9   6        969.52        932.04       128.75 o
 -10   9   6        808.49        794.52        97.24 o
  -9   9   6       5690.34       5463.37       268.94 o
  -8   9   6       6170.86       6316.67       400.54 o
  -7   9   6       9552.83       9470.30       390.76 o
  -6   9   6       6657.31       6745.33       332.41 o
  -5   9   6       4393.19       4622.00       276.89 o
  -4   9   6        598.12        516.06       161.14 o
  -3   9   6          7.13         77.47        80.06 o
  -2   9   6          3.23         67.94        91.78 o
  -1   9   6       2613.05       2508.24       298.86 o
   0   9   6       2703.38       2679.67       295.68 o
   1   9   6       7952.05       7866.39       353.25 o
   2   9   6       7621.48       7687.94       244.00 o
   3   9   6       4652.58       4959.82       220.62 o
   4   9   6       3279.17       3549.65       180.81 o
   5   9   6       3813.54       3981.45       186.70 o
   6   9   6        912.74       1019.55        89.54 o
   7   9   6        359.92        413.82        55.17 o
   8   9   6        331.78        321.03        45.96 o
   9   9   6       3127.08       3087.92       135.40 o
  10   9   6       3605.04       3587.50       111.25 o
  11   9   6       2701.45       2619.96        98.30 o
 -11  10   6      10176.30       8696.16       410.41 o
 -10  10   6       1051.08       1008.32       161.40 o
  -9  10   6       2736.26       2965.76       280.53 o
  -8  10   6       2413.70       2526.05       272.39 o
  -7  10   6          7.90         46.42        76.06 o
  -6  10   6       1999.34       2152.56       263.31 o
  -5  10   6       1265.71       1340.28       206.84 o
  -4  10   6        320.03        278.34       102.63 o
  -3  10   6       6380.39       5962.06       422.61 o
  -2  10   6        840.53        847.75       154.91 o
  -1  10   6       8299.06       8666.47       490.33 o
   0  10   6       1389.78       1530.77       153.66 o
   1  10   6       7678.71       8238.97       472.93 o
   2  10   6       1329.48       1406.09       100.77 o
   3  10   6       3265.33       3190.85       150.49 o
   4  10   6       1884.43       1955.73       112.06 o
   5  10   6        350.62        376.69        46.97 o
   6  10   6       1488.69       1508.30        88.83 o
   7  10   6       2871.02       2946.05       116.76 o
   8  10   6        137.16        132.89        46.10 o
  -7  11   6       2931.13       2711.27       189.95 o
  -6  11   6       1365.15       1295.22       138.69 o
  -5  11   6       2930.44       2943.71       106.57 o
  -4  11   6       1143.31       1097.29        65.40 o
  -3  11   6       2022.50       2129.58        95.02 o
  -2  11   6        235.66        215.79        30.87 o
  -1  11   6         81.68         40.65        35.46 o
   0  11   6        410.37        377.07        38.79 o
   1  11   6       1871.50       1858.60        85.77 o
   2  11   6         10.31         41.86        17.64 o
   3  11   6       3056.12       3241.27       194.86 o
   4  11   6       1158.04       1181.71       107.38 o
   5  11   6       4675.60       4395.27       193.67 o
 -23   1   7       1867.59       1888.14        95.61 o
 -22   1   7        708.60        716.46        66.33 o
 -21   1   7        227.70        196.64        79.13 o
 -20   1   7        100.07        218.74        71.37 o
 -19   1   7        379.69        383.19        75.39 o
 -18   1   7       5141.17       5096.20       250.76 o
 -17   1   7       3965.71       4023.67       195.35 o
 -16   1   7      11694.81      11611.69       328.95 o
 -15   1   7        650.24        627.56        66.74 o
 -14   1   7      18783.30      19691.85       391.38 o
 -13   1   7        391.57        478.68       155.22 o
 -12   1   7      15625.96      16951.12       884.32 o
 -11   1   7       8258.73       8180.98       478.24 o
 -10   1   7          6.49        -47.16        47.16 o
  -9   1   7       5115.21       5795.85       333.02 o
  -8   1   7       9773.67       9266.05       619.37 o
  -7   1   7        871.52        763.51       167.71 o
  -6   1   7      26750.39      24721.60       905.77 o
  -5   1   7       9788.88       9454.21       362.52 o
  -4   1   7      31926.12      31345.79       645.44 o
  -3   1   7       9805.32       9590.93       309.83 o
  -2   1   7      29462.02      30063.04       581.84 o
  -1   1   7      17364.76      17956.25       496.45 o
   0   1   7      11147.97      12212.74       402.27 o
   1   1   7       1322.43       1423.69       133.71 o
   2   1   7        187.53        136.96        34.27 o
   3   1   7        145.75        226.17        56.72 o
   4   1   7      40997.75      41781.79      1137.81 o
   5   1   7        836.88        842.77       151.58 o
   6   1   7      33517.08      33799.92      1200.45 o
   7   1   7       9420.62       9492.21       778.63 o
   8   1   7      22858.25      23971.62       962.90 o
   9   1   7      11547.00      11632.27       916.26 o
  10   1   7       7726.68       7635.78       220.55 o
  11   1   7       7900.46       7695.90       193.01 o
  12   1   7       8818.61       8497.08       239.59 o
  13   1   7        914.88       1019.20        87.41 o
  14   1   7       6575.59       6496.40       225.54 o
  15   1   7       1117.84       1116.05        79.94 o
  16   1   7       3967.06       4029.01       144.56 o
  17   1   7       3865.58       3933.39       260.78 o
  18   1   7       6671.31       6135.08       317.60 o
  19   1   7       2548.16       2482.58       158.80 o
 -23   2   7        250.38        255.50        44.71 o
 -22   2   7       6149.61       6208.35       338.87 o
 -21   2   7        328.87       6221.54      6694.45 o
 -20   2   7      10732.67      10478.39       329.78 o
 -19   2   7         70.56        140.21       166.88 o
 -18   2   7      12065.21      11452.86       425.00 o
 -17   2   7        291.35        293.39        53.91 o
 -16   2   7       5135.07       5342.75       228.44 o
 -15   2   7       3005.10       2903.79       153.08 o
 -14   2   7      11738.57      11543.00       431.30 o
 -13   2   7        209.12        201.40        44.99 o
 -12   2   7      31080.50      35091.70      1278.18 o
 -11   2   7        428.60        519.02       125.68 o
 -10   2   7      35008.65      38830.67      2409.98 o
  -9   2   7        289.03        317.62       108.46 o
  -8   2   7      16325.67      16529.30       775.90 o
  -7   2   7       2311.07       2352.19       151.74 o
  -6   2   7        352.01        688.82       103.78 o
  -5   2   7       1507.17       1249.34       139.96 o
  -4   2   7       8409.68       8600.96       365.89 o
  -3   2   7       5725.02       5358.07       278.99 o
  -2   2   7      19178.87      17989.56       521.01 o
  -1   2   7       4021.40       4013.65       229.46 o
   0   2   7      38377.04      36931.70       759.14 o
   1   2   7         19.58         15.53        32.42 o
   2   2   7      24797.82      24380.52      1457.38 o
   3   2   7       4219.25       4148.03       305.37 o
   4   2   7        342.42        202.53        68.49 o
   5   2   7       8984.76       9528.54       495.84 o
   6   2   7       1763.96       2014.70       355.69 o
   7   2   7       8517.99       8677.16       781.78 o
   8   2   7      15245.06      15386.89      1066.49 o
   9   2   7       1764.93       2073.38       382.04 o
  10   2   7       5983.84       5669.65       182.38 o
  11   2   7        313.54        289.76        43.75 o
  12   2   7       5785.34       5603.05       193.47 o
  13   2   7       3151.95       3103.44       143.59 o
  14   2   7       5645.34       5873.08       258.17 o
  15   2   7       9550.40       9843.76       336.62 o
  16   2   7        166.54        124.52        44.17 o
  17   2   7       3510.23       3774.11       329.52 o
  18   2   7        814.31        835.59       122.27 o
  19   2   7       1794.46       1928.76       154.17 o
 -22   3   7          3.68         17.17        13.12 o
 -21   3   7        774.32       1339.32       650.55 o
 -20   3   7        320.02        356.72        59.37 o
 -18   3   7       3448.53       4207.87       202.82 o
 -17   3   7      12339.11      12830.70      1073.08 o
 -16   3   7         87.50         72.64        36.31 o
 -15   3   7       4509.57       4434.65       183.84 o
 -14   3   7        263.96        261.33        41.44 o
 -13   3   7       7724.12       7610.51       272.42 o
 -12   3   7        445.92        743.75       327.94 o
 -11   3   7       1866.36       1895.27       508.84 o
 -10   3   7        495.40        501.45       282.94 o
  -9   3   7        366.75        261.10       192.55 o
  -8   3   7       1845.49       1395.70       378.38 o
  -7   3   7      17267.47      16971.02      1312.30 o
  -6   3   7       7755.90       7841.21       849.69 o
  -5   3   7      56429.03      55787.18      2340.12 o
  -4   3   7       1660.77       1752.04       381.25 o
  -3   3   7      32227.75      31962.36      1608.30 o
  -2   3   7        528.33        549.12       197.66 o
  -1   3   7        154.99        218.50       112.65 o
   0   3   7      10742.75      10181.31       866.50 o
   1   3   7      12708.08      12540.22       587.84 o
   2   3   7      11343.19      11265.37       563.54 o
   3   3   7      24560.65      24867.20       881.14 o
   4   3   7       2286.10       2224.49       255.99 o
   5   3   7      14227.19      13885.05       675.42 o
   6   3   7         11.04         24.48       147.23 o
   7   3   7       9386.88       9209.07       824.47 o
   8   3   7         53.30        -75.12        89.87 o
   9   3   7        198.16        291.67        47.51 o
  10   3   7       1561.65       1651.47        98.82 o
  11   3   7        504.84        441.27        52.87 o
  12   3   7      16778.70      16599.43       360.24 o
  13   3   7       1473.19       1345.36        93.31 o
  14   3   7       5889.40       5698.55       242.85 o
  15   3   7      14396.70      15199.24       612.62 o
  16   3   7        454.62        564.40        83.58 o
  17   3   7       8073.92       8398.37       484.44 o
  18   3   7        591.70        714.70       117.11 o
  19   3   7        315.71        425.40        79.67 o
 -21   4   7      19164.49      25787.64      4933.08 o
 -20   4   7        102.26        172.53        49.07 o
 -19   4   7      23306.66      30715.76      3915.55 o
 -18   4   7       1126.26       1096.87       101.79 o
 -17   4   7       8554.72       8483.85       298.58 o
 -16   4   7        493.10        417.75        62.45 o
 -15   4   7       2824.37       2609.00       159.87 o
 -14   4   7        462.21        429.47        63.37 o
 -13   4   7      21609.97      21854.43       753.98 o
 -12   4   7        614.86        627.50        70.52 o
 -11   4   7      36748.12      41215.11      1021.16 o
 -10   4   7         51.03        148.51       135.91 o
  -9   4   7      37596.86      36943.92      2005.83 o
  -8   4   7       1697.20       1975.09       436.15 o
  -7   4   7      13204.09      12792.38      1109.43 o
  -6   4   7       8556.82       8151.43       850.69 o
  -5   4   7         84.70          6.91        76.63 o
  -4   4   7       7552.11       7269.43       761.92 o
  -3   4   7      10824.30      10628.42       895.99 o
  -2   4   7       4455.30       4444.06       554.16 o
  -1   4   7      55594.11      53417.72      2065.77 o
   0   4   7         30.10         93.03       100.76 o
   1   4   7      61824.73      60395.09      2198.95 o
   2   4   7       4461.44       4425.71       380.73 o
   3   4   7      30111.95      30009.28      1064.98 o
   4   4   7      15013.21      15419.25       753.03 o
   5   4   7         30.84        115.72        54.83 o
   6   4   7      13082.47      13780.96       740.45 o
   7   4   7      22015.59      23225.14      1383.92 o
   8   4   7       6387.33       6643.56       239.14 o
   9   4   7      21747.65      21458.58       651.91 o
  10   4   7        381.99        405.77        63.76 o
  11   4   7      15262.64      14604.28       418.76 o
  12   4   7       2107.42       1993.05       141.17 o
  13   4   7       7077.78       7746.91       271.48 o
  14   4   7       8227.90       9208.75       290.31 o
  15   4   7       1244.59       1536.32       115.58 o
  16   4   7      12678.24      14697.67       650.44 o
  17   4   7        643.69        715.55       147.15 o
  18   4   7       6785.70       8346.74       414.25 o
 -20   5   7        100.63         97.41        19.63 o
 -19   5   7        689.15        797.46        56.10 o
 -18   5   7         83.62        118.54        25.37 o
 -17   5   7      10110.53      10121.21       246.37 o
 -16   5   7      11045.20       9934.33       310.85 o
 -15   5   7      13801.67      12739.22       313.86 o
 -14   5   7       7670.42       7497.69       269.28 o
 -13   5   7       3376.06       3298.43       173.33 o
 -12   5   7         14.22         22.23        23.59 o
 -11   5   7        227.53        280.38        50.03 o
 -10   5   7       2483.71       2754.94       168.70 o
  -9   5   7       7863.54       9132.84       416.88 o
  -8   5   7      19238.40      20811.72      1421.63 o
  -7   5   7       8391.59       9099.34       904.31 o
  -6   5   7       9488.92       9469.05       902.43 o
  -5   5   7       8981.78       9090.02       862.99 o
  -4   5   7        185.31        319.13       168.28 o
  -3   5   7       6083.23       5528.21       652.10 o
  -2   5   7        489.89        518.23       121.94 o
  -1   5   7       2258.33       2274.94       403.07 o
   0   5   7       1174.00        994.69       260.81 o
   1   5   7        200.45         89.74        94.49 o
   2   5   7       5971.12       5895.35       477.75 o
   3   5   7      16268.75      16316.61       816.08 o
   4   5   7      10225.13       9795.43       634.48 o
   5   5   7      26093.24      28218.83      1259.23 o
   6   5   7       4773.84       5046.12       255.53 o
   7   5   7      12599.25      13767.24       466.57 o
   8   5   7        271.14        382.61        57.29 o
   9   5   7         25.98         34.85        38.69 o
  10   5   7       4705.17       4776.71       177.80 o
  11   5   7      10415.74      11438.09       340.13 o
  12   5   7       2346.03       2514.43       124.10 o
  13   5   7       9461.31       9728.54       556.11 o
  14   5   7       4277.74       4520.54       294.23 o
  15   5   7       2022.30       2221.65       108.03 o
  16   5   7       1574.96       1839.46       256.98 o
  17   5   7        595.08        715.54       135.52 o
 -19   6   7        356.96        314.50        67.81 o
 -18   6   7       3610.36       3814.60       167.65 o
 -17   6   7        717.39        659.86        74.42 o
 -16   6   7        235.97        212.45        45.46 o
 -15   6   7        568.48        556.55        48.99 o
 -14   6   7        133.51        106.20        30.77 o
 -13   6   7       1727.03       1722.38       100.87 o
 -12   6   7      19615.92      19759.79       519.56 o
 -11   6   7        626.71        695.15        78.04 o
 -10   6   7      26164.24      28058.97      1551.95 o
  -9   6   7       2500.31       2685.57       139.14 o
  -8   6   7      13410.85      13334.92       483.21 o
  -7   6   7       1851.35       1876.33       169.74 o
  -6   6   7       3864.71       4237.26       255.09 o
  -5   6   7       2917.13       3041.52       211.10 o
  -4   6   7       4036.02       3833.12       368.74 o
  -3   6   7        893.15       1000.75       184.11 o
  -2   6   7      14580.16      13939.75      1054.75 o
  -1   6   7        948.90       1054.06       279.87 o
   0   6   7      22235.58      19730.78      1264.81 o
   1   6   7        291.87        306.50       160.44 o
   2   6   7      19355.90      18111.51       897.97 o
   3   6   7       6066.68       6348.79       443.56 o
   4   6   7       8149.95       8597.83       736.29 o
   5   6   7       8805.67       9054.63       416.27 o
   6   6   7          3.00         29.35        25.06 o
   7   6   7       5833.76       5928.53       447.79 o
   8   6   7       4384.06       4473.58       288.94 o
   9   6   7        608.20        594.55        76.35 o
  10   6   7      24995.65      24373.54      1322.54 o
  11   6   7       2322.50       2309.61       143.00 o
  12   6   7      17285.19      17431.25       472.03 o
  13   6   7       3349.38       3400.19       158.97 o
  14   6   7       1740.84       1834.03        98.44 o
  15   6   7       3215.82       3685.87       391.77 o
  16   6   7        281.72         90.80        63.98 o
 -18   7   7       1170.19       1390.21       184.01 o
 -17   7   7        463.77        561.74       124.92 o
 -16   7   7       4405.68       4392.02       190.74 o
 -15   7   7       3034.81       2957.42       167.50 o
 -14   7   7       8616.84       8225.52       406.28 o
 -13   7   7       8836.11       8408.82       365.61 o
 -12   7   7       3319.89       3295.24       214.61 o
 -11   7   7       1819.64       1843.73       153.55 o
 -10   7   7        139.58        244.79        88.99 o
  -9   7   7        592.54        565.72       139.06 o
  -8   7   7       5031.36       4744.07       395.35 o
  -7   7   7       1652.71       1446.99       215.99 o
  -6   7   7       9665.82       9095.84       565.84 o
  -5   7   7        500.72        598.07       120.18 o
  -4   7   7      12124.45      12208.92       557.40 o
  -3   7   7       2042.47       1932.66       210.74 o
  -2   7   7       5733.73       5703.57       285.98 o
  -1   7   7       1601.14       1583.48       146.45 o
   0   7   7         21.73        119.32       122.06 o
   1   7   7       3347.75       3496.25       351.69 o
   2   7   7       1212.30       1334.53       279.41 o
   3   7   7       1284.28       1605.13       211.84 o
   4   7   7       2184.26       2278.32       156.52 o
   5   7   7        992.12       1024.27       106.72 o
   6   7   7       9514.15       9321.09       863.04 o
   7   7   7       6898.38       7182.30       622.38 o
   8   7   7       6338.11       6018.25       452.03 o
   9   7   7       6093.71       5993.46       532.57 o
  10   7   7       1306.07       1423.67       165.27 o
  11   7   7       1422.44       1424.96       104.13 o
  12   7   7        399.95        419.10        53.10 o
  13   7   7         16.74         51.79        21.86 o
  14   7   7       6075.47       5401.70       471.12 o
 -17   8   7        538.34        468.15       104.95 o
 -16   8   7          8.86         21.15        69.61 o
 -15   8   7        199.74        174.68        93.41 o
 -14   8   7        337.96        387.83       119.73 o
 -13   8   7        470.24        372.42       112.09 o
 -12   8   7         84.69        192.30        95.34 o
 -11   8   7        258.58        301.34       114.33 o
 -10   8   7        143.73         42.74        57.96 o
  -9   8   7        534.54        490.35       139.66 o
  -8   8   7       2271.71       2057.97       287.08 o
  -7   8   7        488.10        522.52       150.38 o
  -6   8   7       1336.70       1327.92       232.75 o
  -5   8   7        759.50        721.16       166.84 o
  -4   8   7        166.07        262.32       125.57 o
  -3   8   7          7.42        127.02       104.78 o
  -2   8   7       1623.27       1813.93       267.23 o
  -1   8   7         56.77         63.43        46.96 o
   0   8   7       4563.07       4888.30       292.44 o
   1   8   7         88.75        141.80        61.43 o
   2   8   7       1071.06       1079.37       181.59 o
   3   8   7       1235.17       1155.94       110.73 o
   4   8   7         71.23        102.62        41.43 o
   5   8   7        525.70        522.87        71.74 o
   6   8   7         59.89         41.61        24.92 o
   7   8   7        108.17        106.35        32.68 o
   8   8   7        908.28        871.58        94.72 o
   9   8   7         28.61         20.57        23.36 o
  10   8   7        219.79        195.11        38.12 o
  11   8   7        132.68        133.30        29.34 o
  12   8   7        257.97        252.92        34.20 o
  13   8   7        496.50        408.60        50.86 o
 -15   9   7       3091.35       3213.17       260.38 o
 -14   9   7       4270.52       4595.32       349.68 o
 -13   9   7       2457.45       2211.98       234.26 o
 -12   9   7       1026.82       1043.12       176.95 o
 -11   9   7         90.56         41.91        63.13 o
 -10   9   7        788.55        723.79       169.59 o
  -9   9   7         25.34         67.54        84.32 o
  -8   9   7        523.47        698.80       175.65 o
  -7   9   7        156.87        240.53       124.76 o
  -6   9   7      12509.69      12620.19       726.18 o
  -5   9   7        785.88        746.76       188.26 o
  -4   9   7      21031.73      19801.08       919.80 o
  -3   9   7       2457.01       2578.50       308.24 o
  -2   9   7       9384.51       9116.37       572.96 o
  -1   9   7       6261.81       6166.83       449.03 o
   0   9   7        536.84        617.68       145.81 o
   1   9   7       3064.23       2979.14       291.65 o
   2   9   7       5008.57       5129.47       189.90 o
   3   9   7         42.60         86.65        29.01 o
   4   9   7       6995.78       7349.55       220.33 o
   5   9   7       2681.25       2720.61       125.28 o
   6   9   7       8284.20       8351.60       263.69 o
   7   9   7       2235.66       2254.59       102.72 o
   8   9   7       6144.42       6188.80       165.64 o
   9   9   7       2993.43       3075.29       102.84 o
  10   9   7        225.77        229.12        30.03 o
  11   9   7       2512.77       2358.73       115.51 o
 -12  10   7       3312.39       2971.51       233.86 o
 -11  10   7       1828.90       1741.93       174.83 o
 -10  10   7       3431.03       3349.80       276.78 o
  -9  10   7       1084.23       1092.95       172.42 o
  -8  10   7       2251.12       2154.09       244.98 o
  -7  10   7        246.24        266.96       108.97 o
  -6  10   7       1625.09       1729.99       229.18 o
  -5  10   7       3053.43       2990.12       292.71 o
  -4  10   7         57.22         40.74        51.56 o
  -3  10   7       2576.14       2563.99       262.87 o
  -2  10   7       8872.42       8538.02       481.18 o
  -1  10   7        773.53        823.21        78.27 o
   0  10   7      10060.50      10494.11       529.91 o
   1  10   7          8.73         16.82        44.63 o
   2  10   7       2911.28       3123.63       146.94 o
   3  10   7        352.17        333.48        47.41 o
   4  10   7        364.00        296.22        43.14 o
   5  10   7       1974.00       1982.21       101.79 o
   6  10   7       3595.86       3765.26       134.23 o
   7  10   7       1774.01       1727.98        79.97 o
   8  10   7       3792.50       3455.51       136.89 o
  -7  11   7      10970.90       9551.73       362.02 o
  -6  11   7        284.34        206.30        58.27 o
  -5  11   7       9772.64       9662.18       216.78 o
  -4  11   7         72.23         68.21        18.23 o
  -3  11   7       3220.90       3284.36       117.75 o
  -2  11   7        857.64        908.23        59.39 o
  -1  11   7        869.05        875.12        57.74 o
   0  11   7        961.05        934.64        58.72 o
   1  11   7         88.47         88.87        17.87 o
   2  11   7       1876.39       1807.82        76.10 o
   3  11   7       5057.84       5212.89       228.05 o
   4  11   7       3386.50       3239.61       156.77 o
 -23   0   8        235.28        248.85        46.68 o
 -22   0   8       6365.70       6626.93       301.36 o
 -21   0   8         70.91         -5.49        52.35 o
 -20   0   8       9149.50       9127.25       439.23 o
 -19   0   8        198.21        163.63        69.63 o
 -18   0   8      37226.12      34394.11      1066.89 o
 -17   0   8        382.99        330.43        93.49 o
 -16   0   8      25968.81      24630.86       879.30 o
 -15   0   8       2593.43       2512.78       223.21 o
 -14   0   8        530.34        521.33        74.08 o
 -13   0   8       5187.70       5559.78       541.24 o
 -12   0   8      26533.29      27037.00      1765.04 o
 -11   0   8       7327.66       6444.07       796.68 o
 -10   0   8      68682.53      71496.46      2807.82 o
  -9   0   8        588.16        848.46       268.69 o
  -8   0   8      38794.64      35328.16      1801.21 o
  -7   0   8       5756.58       5939.11       479.01 o
  -6   0   8      13585.71      12895.54       925.84 o
  -5   0   8      11648.89      11487.01       496.54 o
  -4   0   8         64.25         46.64        32.08 o
  -3   0   8       8143.65       8096.92       394.26 o
  -2   0   8      13557.28      13280.59       501.13 o
  -1   0   8      12587.67      13596.03       494.07 o
   0   0   8      62562.44      65409.50      2689.21 o
   1   0   8       1129.91       1293.95       133.09 o
   2   0   8      33045.73      30360.86      1311.77 o
   3   0   8       1882.84       1924.99       319.83 o
   4   0   8       8250.11       6385.23       596.59 o
   5   0   8       6887.52       6167.72       605.27 o
   6   0   8       4831.43       4917.94       560.45 o
   7   0   8      34354.14      33928.98      1617.41 o
   8   0   8       3035.44       2616.17       427.81 o
   9   0   8      26478.56      27675.24       544.07 o
  10   0   8       9977.59      10202.11       328.51 o
  11   0   8        446.72        439.35        91.00 o
  12   0   8      26013.38      24158.27       816.23 o
  13   0   8       8667.88       8663.09       456.53 o
  14   0   8      14138.77      13973.26       736.02 o
  15   0   8      10706.29      10682.09       724.67 o
  16   0   8        870.48        935.77       164.84 o
  17   0   8       7477.00       6961.15       324.09 o
  18   0   8        519.61        478.19        67.70 o
 -23   1   8       1713.66       1956.15       119.54 o
 -22   1   8       1783.96       1778.27       103.68 o
 -21   1   8       1128.47       1071.02        92.78 o
 -20   1   8         39.42         30.11        36.31 o
 -19   1   8        295.87        308.19        58.00 o
 -18   1   8       1080.00       1114.41       114.88 o
 -17   1   8       4567.58       4324.87       230.83 o
 -16   1   8       2566.46       2322.24       139.80 o
 -15   1   8       8141.60       7946.55       258.64 o
 -14   1   8      19358.26      19940.10       394.35 o
 -13   1   8        308.88        255.54        50.46 o
 -12   1   8      22919.93      25731.85      1266.49 o
 -11   1   8       1413.79       1800.00       232.07 o
 -10   1   8       4610.97       5173.37       338.94 o
  -9   1   8       2891.98       2867.24       266.44 o
  -8   1   8       4653.05       4464.87       440.68 o
  -7   1   8       3976.85       3766.51       378.33 o
  -6   1   8      36355.10      34891.30      1159.52 o
  -5   1   8       2567.57       2259.35       186.11 o
  -4   1   8      27175.82      26367.91       685.57 o
  -3   1   8       3187.47       3367.43       191.89 o
  -2   1   8      26432.01      27326.63       583.01 o
  -1   1   8         43.31         80.52        30.79 o
   0   1   8       2350.82       2751.39       195.95 o
   1   1   8       3980.63       3920.26       192.92 o
   2   1   8       2684.09       2543.33       186.07 o
   3   1   8      20674.92      20750.41       785.09 o
   4   1   8      14210.47      14549.31       667.16 o
   5   1   8      10823.39      10344.53       741.86 o
   6   1   8      12647.04      12331.50       653.36 o
   7   1   8       4867.73       4684.58       574.11 o
   8   1   8      21748.99      22440.23      1338.19 o
   9   1   8        523.14        559.05        53.24 o
  10   1   8       4379.52       4530.58       125.19 o
  11   1   8      10179.09      10059.21       289.05 o
  12   1   8       3684.14       3599.33       151.44 o
  13   1   8       7320.26       7481.55       241.33 o
  14   1   8       6608.57       6790.80       226.49 o
  15   1   8       4351.05       4490.92       154.68 o
  16   1   8       9482.41       9985.37       370.28 o
  17   1   8       1682.47       1545.45       186.18 o
  18   1   8       2231.04       2244.65       164.79 o
 -23   2   8        449.42        475.14        54.29 o
 -22   2   8        369.60        933.95       617.07 o
 -21   2   8      17563.22      18082.00       420.21 o
 -20   2   8         82.53        117.42       129.33 o
 -19   2   8      23510.13      23241.37      1013.07 o
 -18   2   8        657.62        704.17        78.15 o
 -17   2   8       8880.84       8367.60       274.35 o
 -16   2   8        621.10        553.54        67.80 o
 -15   2   8         40.31         22.77        24.33 o
 -14   2   8       1137.43       1093.14        87.94 o
 -13   2   8       4401.30       4339.22       197.87 o
 -12   2   8        489.44        743.89       320.42 o
 -11   2   8      10113.49      10534.26       849.71 o
 -10   2   8        124.04        300.70       218.73 o
  -9   2   8      21860.60      22138.55      1682.62 o
  -8   2   8         87.88        180.43       120.00 o
  -7   2   8      24469.74      22964.15       998.55 o
  -6   2   8        932.39        936.91       128.03 o
  -5   2   8      23369.18      22306.56       652.83 o
  -4   2   8       7988.34       7412.39       355.22 o
  -3   2   8       1108.24       1230.84       140.09 o
  -2   2   8      21765.44      21327.32       736.41 o
  -1   2   8      45402.77      45688.75      1248.12 o
   0   2   8       1571.23       1659.47       149.52 o
   1   2   8      47169.32      45919.26      1168.77 o
   2   2   8       1694.49       1680.91       198.44 o
   3   2   8      30267.45      30488.75       946.88 o
   4   2   8      12235.12      12356.38       609.89 o
   5   2   8       5108.63       5528.49       609.19 o
   6   2   8      14780.71      16784.18      1129.30 o
   7   2   8       1451.99       1737.73       364.33 o
   8   2   8       1751.95       1851.28       378.26 o
   9   2   8       1321.38       1249.31        79.05 o
  10   2   8        758.52        805.68        59.19 o
  11   2   8       5484.85       5420.38       166.25 o
  12   2   8       1233.88       1237.37        88.24 o
  13   2   8      15323.51      14964.83       335.86 o
  14   2   8        702.83        758.73        88.02 o
  15   2   8       9429.33       9328.31       705.24 o
  16   2   8       6540.27       6724.55       529.36 o
  17   2   8        336.29        369.48        59.64 o
  18   2   8       9621.62       9642.15       394.71 o
 -22   3   8       2417.89       2670.51       144.98 o
 -21   3   8       5158.08       6716.23      1536.53 o
 -20   3   8       1576.35       1744.35       286.78 o
 -19   3   8          7.46        574.52       190.81 o
 -18   3   8        597.92        537.45        64.24 o
 -17   3   8       5497.76       5386.68       241.39 o
 -16   3   8        120.52         97.14        29.41 o
 -15   3   8       4817.42       4511.47       221.98 o
 -14   3   8        169.09        129.15        29.86 o
 -13   3   8      16252.67      16731.48       365.09 o
 -12   3   8       2658.73       2589.21       143.52 o
 -11   3   8      11074.26      11120.23      1271.46 o
 -10   3   8       4919.31       4318.22       743.62 o
  -9   3   8        376.19        314.70       191.07 o
  -8   3   8       3668.56       3407.07       605.73 o
  -7   3   8        270.62        280.36        93.71 o
  -6   3   8       2838.32       2744.95       284.21 o
  -5   3   8      14768.95      14741.64       687.08 o
  -4   3   8         70.52         87.84        54.25 o
  -3   3   8      23812.96      23717.67       882.98 o
  -2   3   8      13442.65      13515.00       645.21 o
  -1   3   8      22875.32      22389.10       840.37 o
   0   3   8      25950.28      26549.72      1068.25 o
   1   3   8       7962.18       8071.80       479.19 o
   2   3   8      10282.25       9883.99       567.18 o
   3   3   8       1873.05       1996.95       242.39 o
   4   3   8        339.30        390.81       103.12 o
   5   3   8      16940.04      18098.66       784.91 o
   6   3   8       3652.21       3743.27       535.20 o
   7   3   8      14592.06      15035.71      1121.19 o
   8   3   8      12589.02      13225.90       344.77 o
   9   3   8       6384.33       6134.33       230.52 o
  10   3   8       1507.82       1508.27        94.81 o
  11   3   8       1425.04       1485.50        95.52 o
  12   3   8        255.26        192.07        33.30 o
  13   3   8        106.25        106.46        29.40 o
  14   3   8       5803.09       5635.81       258.50 o
  15   3   8        730.88        746.73       122.64 o
  16   3   8        265.13        193.15        49.89 o
  17   3   8       3672.91       3662.23       284.64 o
  18   3   8       1282.53       1377.66       145.47 o
 -21   4   8       1007.44       1138.08        89.17 o
 -20   4   8       1772.21       2043.02       215.72 o
 -19   4   8         64.44        155.81        80.16 o
 -18   4   8       3097.56       2942.63       161.53 o
 -17   4   8        870.94        809.42        89.16 o
 -16   4   8        663.51        648.48        77.58 o
 -15   4   8         64.02         85.00        30.96 o
 -14   4   8      12173.00      12204.76       311.98 o
 -13   4   8       2485.52       2545.80       155.19 o
 -12   4   8          4.29         17.90        38.38 o
 -11   4   8          1.17         18.65        25.15 o
 -10   4   8       1984.82       1800.85       457.83 o
  -9   4   8        208.39         83.80       110.47 o
  -8   4   8       3005.91       3098.76       564.46 o
  -7   4   8       3802.98       3989.44       630.69 o
  -6   4   8          8.09         86.37       106.42 o
  -5   4   8       3740.93       4052.56       608.52 o
  -4   4   8       6140.04       6643.70       754.02 o
  -3   4   8       1061.24       1400.73       329.31 o
  -2   4   8        123.80        158.59        68.73 o
  -1   4   8       4292.57       4786.13       402.90 o
   0   4   8       5901.90       6699.01       476.35 o
   1   4   8        130.63        114.66        74.02 o
   2   4   8        230.07        210.10        91.25 o
   3   4   8         30.30         33.07        49.02 o
   4   4   8         24.84        147.25        89.85 o
   5   4   8        465.69        482.35       132.53 o
   6   4   8       1237.14       1339.10       134.92 o
   7   4   8        115.95         84.06        21.24 o
   8   4   8       6546.59       6671.07       242.60 o
   9   4   8       1427.96       1478.72       118.78 o
  10   4   8       3533.74       3613.09       190.58 o
  11   4   8          5.11         24.65        21.73 o
  12   4   8       3038.59       2994.72       171.63 o
  13   4   8        863.66        878.81       101.77 o
  14   4   8          9.02         32.73        24.44 o
  15   4   8        981.38       1119.56       109.65 o
  16   4   8        828.45        824.74        84.15 o
  17   4   8         73.88        116.58        60.33 o
 -20   5   8         35.53         38.76        20.74 o
 -19   5   8         13.69         47.15        27.21 o
 -18   5   8       2737.58       2664.38       112.51 o
 -17   5   8       1025.70       1062.70        72.92 o
 -16   5   8       1656.54       1557.16        93.02 o
 -15   5   8      15512.90      14138.91       335.99 o
 -14   5   8       4827.97       4609.82       207.47 o
 -13   5   8      22538.35      21882.62       515.42 o
 -12   5   8       3508.32       3482.85       181.07 o
 -11   5   8      13242.69      14104.55       371.98 o
 -10   5   8       5477.39       5795.59       221.06 o
  -9   5   8       2056.76       2229.65       131.63 o
  -8   5   8        252.51        296.38        76.83 o
  -7   5   8       6207.58       6415.64       784.06 o
  -6   5   8        442.27        561.34       226.29 o
  -5   5   8      23493.35      23583.12      1472.29 o
  -4   5   8       3289.54       3467.84       537.47 o
  -3   5   8      21252.31      21283.29      1358.30 o
  -2   5   8       4167.76       4106.76       568.90 o
  -1   5   8      19993.04      19146.64      1245.44 o
   0   5   8       4144.58       3911.95       387.00 o
   1   5   8       9514.42       9302.68       607.50 o
   2   5   8       5735.42       5003.83       443.33 o
   3   5   8        745.21        860.73       178.41 o
   4   5   8       4161.83       4804.88       245.18 o
   5   5   8      10569.85      11235.69       510.92 o
   6   5   8         15.73         10.63        21.78 o
   7   5   8      18985.07      20234.37       707.77 o
   8   5   8       2380.67       2625.67       156.88 o
   9   5   8      13183.54      13454.93      1079.95 o
  10   5   8      21089.68      22148.40      1264.76 o
  11   5   8       4567.92       4866.47       402.36 o
  12   5   8      12799.49      13793.26      1249.75 o
  13   5   8        133.08        141.37        63.66 o
  14   5   8        122.68        104.80        26.09 o
  15   5   8       3261.99       3667.61       373.67 o
  16   5   8         77.81         68.31        69.84 o
 -19   6   8       6065.19       7458.50       432.09 o
 -18   6   8         87.22         86.70        65.41 o
 -17   6   8       8716.82       8988.80       509.94 o
 -16   6   8        185.76        230.71        42.63 o
 -15   6   8       2337.29       2372.29       119.27 o
 -14   6   8       1799.20       1642.60       116.52 o
 -13   6   8       3387.21       3406.22       173.24 o
 -12   6   8        980.08        998.11        96.61 o
 -11   6   8      12763.33      13293.57       815.92 o
 -10   6   8       1705.11       1840.31       188.29 o
  -9   6   8       9238.91       8928.09       510.19 o
  -8   6   8        310.11        301.93        74.61 o
  -7   6   8       7495.16       7118.07       340.29 o
  -6   6   8       2279.04       2312.18       188.88 o
  -5   6   8        584.46        612.91        95.34 o
  -4   6   8       2712.12       2826.79       206.28 o
  -3   6   8       1487.67       1677.92       181.27 o
  -2   6   8       1175.07       1275.43       212.39 o
  -1   6   8       4543.06       5316.29       732.81 o
   0   6   8       2209.78       1891.63       288.13 o
   1   6   8       8733.49       7835.53       581.74 o
   2   6   8       2109.42       2026.87       295.93 o
   3   6   8      12579.17      12174.12       734.18 o
   4   6   8        128.26        -28.65        50.32 o
   5   6   8       2091.56       2086.10       201.44 o
   6   6   8       4506.30       5046.87       653.10 o
   7   6   8        706.08        816.23        90.81 o
   8   6   8       8844.27       9594.13      1042.17 o
   9   6   8       4474.98       4868.53       522.98 o
  10   6   8       5000.49       5349.39       366.89 o
  11   6   8       7586.17       7960.91       560.93 o
  12   6   8         96.83        118.48        57.43 o
  13   6   8       2810.73       2883.86       204.86 o
  14   6   8       3870.41       3571.09       288.40 o
  15   6   8        276.39        394.99       147.97 o
 -18   7   8       1767.65       2075.03       221.79 o
 -17   7   8        239.46        255.88        89.47 o
 -16   7   8      11456.43      11186.04       590.29 o
 -15   7   8        204.50        244.63        99.09 o
 -14   7   8       9828.41       8864.39       517.93 o
 -13   7   8        490.90        454.50       120.60 o
 -12   7   8       7007.36       6696.65       465.73 o
 -11   7   8         54.59        133.03        97.44 o
 -10   7   8       1500.76       1499.08       221.75 o
  -9   7   8        782.66        763.66       157.25 o
  -8   7   8        832.90        721.80       163.45 o
  -7   7   8       4427.51       3913.69       362.68 o
  -6   7   8       8861.17       8927.34       558.64 o
  -5   7   8       8621.78       8593.66       550.18 o
  -4   7   8      23620.14      23877.30       965.82 o
  -3   7   8        670.92        632.71       147.59 o
  -2   7   8      15344.73      16321.44       760.23 o
  -1   7   8       2805.31       3231.94       226.30 o
   0   7   8        679.02        765.28       105.80 o
   1   7   8       4395.76       5106.20       389.95 o
   2   7   8       1772.10       2194.97       241.50 o
   3   7   8       5661.73       5934.93       398.83 o
   4   7   8       8738.22       8930.42       972.79 o
   5   7   8       6141.22       6221.11       441.24 o
   6   7   8      17524.51      18348.69      1946.13 o
   7   7   8        396.20        445.10        87.54 o
   8   7   8       4546.04       4620.14       360.22 o
   9   7   8        659.47        637.01        90.69 o
  10   7   8        303.69        329.14        49.13 o
  11   7   8       4365.80       4567.08       411.61 o
  12   7   8         56.03         75.68        38.77 o
  13   7   8      11176.17      10452.82       308.81 o
 -17   8   8        289.48        235.99        77.48 o
 -16   8   8       2268.50       2763.61       268.17 o
 -15   8   8       1262.88       1262.59       192.86 o
 -14   8   8         17.33         79.40        50.82 o
 -13   8   8       1841.53       1544.50       218.65 o
 -12   8   8       4912.64       4567.06       387.68 o
 -11   8   8        215.49        204.49        89.91 o
 -10   8   8      13585.29      12807.94       700.70 o
  -9   8   8        326.85        280.73       119.67 o
  -8   8   8      26769.83      25334.69      1062.45 o
  -7   8   8        427.93        375.23       133.22 o
  -6   8   8      18434.98      17617.21       868.03 o
  -5   8   8       3825.36       3838.39       387.66 o
  -4   8   8       1736.58       1744.74       262.14 o
  -3   8   8       8722.17       8758.87       575.42 o
  -2   8   8       6974.67       7009.98       501.04 o
  -1   8   8       7504.05       7583.49       507.53 o
   0   8   8      25102.82      27301.24      1350.43 o
   1   8   8        358.28        392.66        80.34 o
   2   8   8      29914.73      32580.93      1695.84 o
   3   8   8       3548.96       3614.53       161.84 o
   4   8   8      11405.27      11158.98      1059.45 o
   5   8   8      11068.46      10957.38      1155.53 o
   6   8   8        308.73        324.41        53.70 o
   7   8   8       7050.16       6905.67       559.79 o
   8   8   8       1005.08        916.60        82.00 o
   9   8   8       2544.71       2670.09       231.81 o
  10   8   8      11454.92      11314.61       742.19 o
  11   8   8        922.08        893.46        92.14 o
  12   8   8       8782.46       8421.44       279.51 o
 -15   9   8       2072.59       2376.72       211.60 o
 -14   9   8       2006.88       2020.21       219.59 o
 -13   9   8       3184.37       3266.95       205.09 o
 -12   9   8        869.77        899.03       159.48 o
 -11   9   8        609.79        647.97       151.94 o
 -10   9   8        179.25        260.09       109.21 o
  -9   9   8        355.86        416.00       141.11 o
  -8   9   8       1100.82       1045.85       198.99 o
  -7   9   8       4286.09       4237.60       399.31 o
  -6   9   8       3886.62       4043.24       391.63 o
  -5   9   8       7287.20       7349.63       525.19 o
  -4   9   8       5611.22       5556.00       445.69 o
  -3   9   8       2748.08       2891.21       316.19 o
  -2   9   8       2372.02       2552.68       284.30 o
  -1   9   8        713.39        691.42       147.12 o
   0   9   8        226.39        318.01        98.69 o
   1   9   8        363.52        411.28        62.18 o
   2   9   8       1751.64       1894.86       128.26 o
   3   9   8       3555.41       3639.50       147.95 o
   4   9   8       5200.84       5516.71       211.33 o
   5   9   8       4874.46       5044.19       262.11 o
   6   9   8       8867.67       8754.28       395.42 o
   7   9   8       2052.63       2159.81        91.89 o
   8   9   8       1327.71       1428.50        67.48 o
   9   9   8        347.78        338.15        51.50 o
  10   9   8        444.72        384.87        47.67 o
 -12  10   8        839.82        725.82       105.11 o
 -11  10   8       6996.66       6597.29       336.75 o
 -10  10   8        232.14        167.02        69.13 o
  -9  10   8      17430.33      17777.72       694.36 o
  -8  10   8        563.59        566.12       123.05 o
  -7  10   8       7871.90       8158.70       471.25 o
  -6  10   8       2913.41       3026.71       284.37 o
  -5  10   8        244.28        211.22        75.88 o
  -4  10   8       3406.32       3389.43       294.13 o
  -3  10   8        242.20        304.18        96.97 o
  -2  10   8        956.91        860.89       142.46 o
  -1  10   8        909.02       1024.94        85.09 o
   0  10   8         57.30         61.20        26.87 o
   1  10   8       7849.00       8216.76       256.03 o
   2  10   8        479.28        546.97        58.45 o
   3  10   8      10355.45      10742.68       272.94 o
   4  10   8       1234.48       1286.49        80.66 o
   5  10   8       7495.18       7480.40       198.05 o
   6  10   8       2470.98       2300.00       166.38 o
   7  10   8        272.28        265.81        37.35 o
  -6  11   8         95.57         67.68        32.35 o
  -5  11   8       1790.82       1657.93       139.63 o
  -4  11   8       2293.21       2198.73        88.12 o
  -3  11   8       4077.40       4158.50       128.73 o
  -2  11   8       1184.99       1160.49        64.56 o
  -1  11   8       1493.75       1375.31        69.17 o
   0  11   8       1398.73       1422.10        68.50 o
   1  11   8        203.70        255.75        51.98 o
   2  11   8       1084.19       1054.52        91.54 o
 -23   1   9       1100.17       1111.11        87.34 o
 -22   1   9       6786.66       6962.04       209.13 o
 -21   1   9       2361.03       2374.25       134.30 o
 -20   1   9       3829.28       3722.23       185.90 o
 -19   1   9       1059.12       1031.17       107.04 o
 -18   1   9       2101.68       1993.55       154.34 o
 -17   1   9        353.62        337.90        65.04 o
 -16   1   9         42.69         35.17        28.96 o
 -15   1   9          3.93         -0.14        22.90 o
 -14   1   9      14865.81      14683.93       332.11 o
 -13   1   9       3353.94       3274.62       144.95 o
 -12   1   9      28591.23      29189.29      1347.34 o
 -11   1   9       1806.96       1477.44       285.30 o
 -10   1   9      28612.75      29523.43      1293.44 o
  -9   1   9       6624.52       6761.73       589.41 o
  -8   1   9       2221.01       1934.76       300.76 o
  -7   1   9       9891.42      10010.54       649.01 o
  -6   1   9       4396.33       4891.28       299.96 o
  -5   1   9        676.10        766.83       117.34 o
  -4   1   9       8689.61       8081.94       325.87 o
  -3   1   9        578.61        512.24        80.57 o
  -2   1   9      21438.94      21586.98       536.62 o
  -1   1   9      12740.93      13199.66       403.23 o
   0   1   9      26242.86      26282.18       692.63 o
   1   1   9      15093.27      15034.41       500.33 o
   2   1   9      15365.92      15298.93       686.27 o
   3   1   9       2990.44       2493.33       278.41 o
   4   1   9        779.09        718.70       153.66 o
   5   1   9       1995.34       1984.00       262.57 o
   6   1   9       4576.75       4586.85       581.72 o
   7   1   9       1146.71       1166.10       305.39 o
   8   1   9      26166.48      26232.46       414.10 o
   9   1   9       2532.73       2595.24       107.10 o
  10   1   9      12895.60      13148.36       323.62 o
  11   1   9       9419.87       9481.12       248.21 o
  12   1   9       3006.71       3005.79       178.61 o
  13   1   9      10282.40      10384.35       351.75 o
  14   1   9        173.41        238.68        53.15 o
  15   1   9       2996.01       3045.89       163.94 o
  16   1   9        393.39        438.87        67.69 o
  17   1   9        102.91         93.34        39.54 o
 -23   2   9        567.65        514.06        54.84 o
 -22   2   9       1406.53       1406.72        82.65 o
 -21   2   9        348.69        414.46        56.49 o
 -20   2   9       6188.50       6671.59       645.48 o
 -19   2   9         52.73         91.61        37.01 o
 -18   2   9      13331.93      12622.69       338.03 o
 -17   2   9        301.39        286.70        48.98 o
 -16   2   9       4976.40       4522.26       189.74 o
 -15   2   9         60.52         39.15        26.56 o
 -14   2   9       4228.85       4049.40       171.57 o
 -13   2   9       2676.94       2703.59       158.14 o
 -12   2   9          9.93         47.89        33.10 o
 -11   2   9       3371.67       3309.61       497.74 o
 -10   2   9       9528.58       9528.44      1200.53 o
  -9   2   9        258.29        187.25        80.63 o
  -8   2   9       9433.28       8018.10       629.52 o
  -7   2   9       3650.32       4017.24       418.65 o
  -6   2   9      59862.64      60176.07      1408.82 o
  -5   2   9       2106.08       1949.96       192.51 o
  -4   2   9      28905.71      29390.50      1033.68 o
  -3   2   9      16931.50      16987.36       569.19 o
  -2   2   9      11867.58      12855.31       475.78 o
  -1   2   9       8416.57       8301.38       368.14 o
   0   2   9      26685.62      27507.89       834.33 o
   1   2   9       1415.24       1236.42       176.25 o
   2   2   9       5818.90       4819.63       351.85 o
   3   2   9       1034.16        936.21       249.29 o
   4   2   9      16848.81      16775.63      1114.65 o
   5   2   9       4098.74       4410.31       577.22 o
   6   2   9       2903.24       3076.26       503.88 o
   7   2   9       9809.85      10553.90       945.72 o
   8   2   9         24.86         38.08        16.04 o
   9   2   9       4470.35       4415.64       152.36 o
  10   2   9        286.66        290.23        35.46 o
  11   2   9       3930.53       3857.17       135.80 o
  12   2   9       8296.73       8046.35       232.78 o
  13   2   9        776.25        778.83        88.76 o
  14   2   9       9085.92       9427.69       317.01 o
  15   2   9        629.77        653.95        87.47 o
  16   2   9       5391.57       5661.99       449.58 o
  17   2   9       4107.48       4101.71       259.70 o
 -22   3   9       1930.82       2231.64       126.81 o
 -21   3   9       7425.10       9400.82       341.40 o
 -20   3   9          4.04         47.80        36.15 o
 -19   3   9        829.90        816.85        82.18 o
 -18   3   9       2436.03       2243.19       123.59 o
 -17   3   9       2518.19       2305.48       156.62 o
 -16   3   9       2069.10       1887.54       142.18 o
 -15   3   9       8708.51       8027.51       330.53 o
 -14   3   9       3830.44       3797.53       200.54 o
 -13   3   9      13809.11      14148.12       333.42 o
 -12   3   9         37.25         12.37        29.43 o
 -11   3   9      14540.16      15826.82       811.74 o
 -10   3   9        340.29        616.21       274.58 o
  -9   3   9       3518.24       2955.23       599.55 o
  -8   3   9        222.59        173.63       180.27 o
  -7   3   9        128.81        105.38       121.17 o
  -6   3   9       7896.83       7892.80       505.06 o
  -5   3   9      17789.09      17443.66       770.54 o
  -4   3   9      10276.75       9603.76       560.84 o
  -3   3   9      40416.54      40048.99      1219.84 o
  -2   3   9       3515.56       3514.97       332.46 o
  -1   3   9      28748.67      27918.99       982.08 o
   0   3   9        698.22        851.74       164.38 o
   1   3   9       4269.67       3933.12       347.92 o
   2   3   9      11476.50      11529.21       603.57 o
   3   3   9       8044.43       8656.75       521.50 o
   4   3   9      31034.09      32953.50      1676.41 o
   5   3   9      14994.58      15690.79      1148.75 o
   6   3   9       7980.94       8167.42       834.44 o
   7   3   9      12468.21      12186.77       462.71 o
   8   3   9        768.38        758.33        63.26 o
   9   3   9       4733.97       4642.06       199.82 o
  10   3   9       3155.36       3179.41       137.95 o
  11   3   9       1708.12       1709.40       100.65 o
  12   3   9       1880.61       1938.82       121.39 o
  13   3   9         34.77         30.16        17.68 o
  14   3   9       5153.05       5480.97       335.64 o
  15   3   9       3883.22       3905.59       257.35 o
  16   3   9      10041.90      10755.68       326.79 o
  17   3   9       5046.69       5698.17       323.07 o
 -21   4   9       5863.45       5903.14       214.62 o
 -20   4   9        172.09        219.85        51.48 o
 -19   4   9      17517.26      17262.25      1632.98 o
 -18   4   9          1.97          6.46        27.47 o
 -17   4   9      28410.75      26024.29       586.45 o
 -16   4   9       1853.62       1785.31       131.88 o
 -15   4   9       9266.22       8678.75       330.75 o
 -14   4   9       2995.90       2892.74       144.89 o
 -13   4   9        327.39        376.44        59.24 o
 -12   4   9       1750.31       1770.09       124.86 o
 -11   4   9       4516.87       4842.31       205.83 o
 -10   4   9       5271.86       6065.99       235.05 o
  -9   4   9      22590.98      21617.76      1585.63 o
  -8   4   9        983.44       1091.04       338.32 o
  -7   4   9      31932.29      31556.88      1119.03 o
  -6   4   9       1217.27       1224.52       216.04 o
  -5   4   9      20937.20      20242.40       895.47 o
  -4   4   9       7664.95       7316.04       526.11 o
  -3   4   9      11010.60      11583.02       665.67 o
  -2   4   9      23737.48      23465.48       962.39 o
  -1   4   9       2552.27       2297.95       292.07 o
   0   4   9      17647.18      16991.28       800.77 o
   1   4   9      30158.06      29568.35      1081.66 o
   2   4   9       1339.70       1394.05       224.65 o
   3   4   9      40880.46      39900.35      1292.09 o
   4   4   9       3706.24       3687.45       372.82 o
   5   4   9      21805.51      22793.30      1118.38 o
   6   4   9      13400.10      13564.12       516.83 o
   7   4   9       4241.13       4312.16       190.32 o
   8   4   9      13503.32      12886.21       375.42 o
   9   4   9        528.16        555.08        82.49 o
  10   4   9       9975.01       9915.06       326.24 o
  11   4   9       9342.96       9246.86       310.32 o
  12   4   9       3482.72       3444.00       178.04 o
  13   4   9      14759.53      14953.78       785.39 o
  14   4   9        213.68        173.90        37.85 o
  15   4   9       9340.91      10579.56       332.56 o
  16   4   9       4181.90       4808.71       351.79 o
  17   4   9       2513.25       2804.93       215.95 o
 -19   5   9       1608.58       1567.32       119.93 o
 -18   5   9         27.93         36.05        33.50 o
 -17   5   9        314.45        297.71        50.65 o
 -16   5   9        670.86        590.97        71.34 o
 -15   5   9       5238.53       4760.35       182.05 o
 -14   5   9       3555.11       3224.56       150.88 o
 -13   5   9      16511.98      15643.90       421.40 o
 -12   5   9       6089.66       6100.76       247.19 o
 -11   5   9      10798.23      11115.84       344.08 o
 -10   5   9       3453.12       3672.09       178.33 o
  -9   5   9        434.76        506.01        68.56 o
  -8   5   9        803.09        865.26        82.36 o
  -7   5   9       6156.10       6680.86       375.85 o
  -6   5   9      13358.17      13522.77      1152.04 o
  -5   5   9      10126.63       9444.18       938.97 o
  -4   5   9      14402.22      14394.84      1154.32 o
  -3   5   9       5590.32       5435.00       475.97 o
  -2   5   9       7825.93       7874.10       576.45 o
  -1   5   9       7766.32       7592.99       563.82 o
   0   5   9       1485.26       1798.69       271.00 o
   1   5   9       5901.63       5882.89       491.22 o
   2   5   9       6325.95       6167.18       507.02 o
   3   5   9        136.37        106.07        89.58 o
   4   5   9       1132.58       1003.36        82.64 o
   5   5   9      13432.07      14322.45       366.94 o
   6   5   9       4207.42       4432.97       194.64 o
   7   5   9      18556.87      19368.22       476.53 o
   8   5   9       5279.05       5305.38       296.23 o
   9   5   9       6358.19       6858.37       265.88 o
  10   5   9       2184.55       2326.87       146.40 o
  11   5   9        731.02        801.39        81.64 o
  12   5   9       1850.38       2018.23       134.17 o
  13   5   9       2695.65       2917.76       246.21 o
  14   5   9       6583.17       6923.93       534.79 o
  15   5   9        531.98        742.20       152.47 o
  16   5   9       3243.73       3906.66       289.40 o
 -19   6   9        545.37        661.09       138.04 o
 -18   6   9      10578.00      11231.42       557.39 o
 -17   6   9         92.03        110.71        70.06 o
 -16   6   9      10967.06      10630.02       570.61 o
 -15   6   9       3234.03       3107.77       138.25 o
 -14   6   9       3372.26       3303.75       167.46 o
 -13   6   9       3410.28       3400.74       175.12 o
 -12   6   9         80.27         61.67        31.55 o
 -11   6   9       1685.30       1714.39       129.94 o
 -10   6   9       6199.77       6128.19       421.21 o
  -9   6   9        653.85        669.73       139.54 o
  -8   6   9      22910.32      23541.71       881.26 o
  -7   6   9       1582.75       1473.29       153.77 o
  -6   6   9      16351.53      16225.50       631.72 o
  -5   6   9       3773.07       3835.43       241.72 o
  -4   6   9       6477.09       6758.98       377.79 o
  -3   6   9       3746.83       3935.90       252.12 o
  -2   6   9       1321.28       1350.98       144.58 o
  -1   6   9       3929.80       4312.94       390.41 o
   0   6   9       3672.63       3997.94       310.47 o
   1   6   9       3147.73       3115.76       370.28 o
   2   6   9      22774.38      23068.65      1060.91 o
   3   6   9        162.76        367.40       129.71 o
   4   6   9       8045.06       8141.67       415.98 o
   5   6   9        735.97        756.82       121.82 o
   6   6   9      12121.66      12234.36       530.30 o
   7   6   9       6323.73       6179.38       362.05 o
   8   6   9       3948.32       3802.99       276.09 o
   9   6   9      16460.60      15921.90       601.58 o
  10   6   9       5648.24       5536.31       323.64 o
  11   6   9       2781.07       2832.43       217.19 o
  12   6   9       5090.65       4876.61       271.65 o
  13   6   9        205.41        180.04        50.76 o
  14   6   9       6179.26       6629.21       485.27 o
 -18   7   9         32.89         19.20        50.14 o
 -17   7   9       2048.99       2238.82       241.56 o
 -16   7   9       1813.76       1840.88       233.94 o
 -15   7   9        224.53        242.80       107.98 o
 -14   7   9       1841.39       1707.18       158.89 o
 -13   7   9        723.53        651.16       145.26 o
 -12   7   9       4830.87       4035.07       356.26 o
 -11   7   9       9934.89       9098.11       550.30 o
 -10   7   9       4587.18       4194.44       367.64 o
  -9   7   9       8067.43       7501.00       506.03 o
  -8   7   9       4428.41       4727.43       400.28 o
  -7   7   9        375.85        297.19       106.73 o
  -6   7   9        121.62        136.79        64.06 o
  -5   7   9        369.87        426.69       121.12 o
  -4   7   9       9655.58      10278.42       593.58 o
  -3   7   9        920.95       1054.57       179.75 o
  -2   7   9      16317.77      17307.00       764.97 o
  -1   7   9       3560.77       4005.74       338.45 o
   0   7   9       5451.26       5496.01       389.00 o
   1   7   9       2299.45       2560.88       255.70 o
   2   7   9        435.64        376.52        90.74 o
   3   7   9       2534.48       2312.45       208.45 o
   4   7   9         21.09         39.75        32.65 o
   5   7   9       1453.73       1424.17       164.95 o
   6   7   9       1639.64       1551.01       170.37 o
   7   7   9        377.94        308.74        77.41 o
   8   7   9        869.10        812.53       119.39 o
   9   7   9       1107.12       1150.66       137.42 o
  10   7   9       5126.97       4967.37       275.98 o
  11   7   9       1772.79       1819.04       153.95 o
  12   7   9       4662.52       4421.60       221.49 o
  13   7   9       1944.53       1824.95       211.49 o
 -16   8   9        326.55        367.94       101.08 o
 -15   8   9       1504.67       1438.97       205.07 o
 -14   8   9        175.09        131.03        57.23 o
 -13   8   9        397.08        335.12       110.77 o
 -12   8   9        283.55        190.91        83.93 o
 -11   8   9       1076.91        899.34       178.75 o
 -10   8   9        754.77        708.68       165.26 o
  -9   8   9        606.74        547.63       142.64 o
  -8   8   9        551.29        483.03       145.55 o
  -7   8   9          3.92        -45.68        75.10 o
  -6   8   9        378.41        405.45       123.15 o
  -5   8   9         16.23          5.05        66.32 o
  -4   8   9        988.17        929.26       190.16 o
  -3   8   9        480.04        510.51       143.97 o
  -2   8   9        995.25        987.37       177.84 o
  -1   8   9        437.47        459.04       120.06 o
   0   8   9        102.84        135.51        82.91 o
   1   8   9          0.01         70.22        42.23 o
   2   8   9        686.85        779.37        73.70 o
   3   8   9       1748.83       1839.60       110.50 o
   4   8   9       1047.24       1078.67        82.63 o
   5   8   9       2271.43       2397.41       155.37 o
   6   8   9       1832.42       1950.19       267.80 o
   7   8   9        526.00        568.78        86.07 o
   8   8   9          8.13         34.27        32.29 o
   9   8   9        132.42         96.58        39.05 o
  10   8   9        218.24        144.09        40.02 o
  11   8   9         76.13         61.30        22.87 o
  12   8   9          8.19          6.69        13.45 o
 -14   9   9       6394.79       6666.88       381.12 o
 -13   9   9        396.09        392.23        74.54 o
 -12   9   9       7689.70       7677.08       456.34 o
 -11   9   9       2054.87       1984.24       241.13 o
 -10   9   9       5003.74       5063.06       400.65 o
  -9   9   9       1411.36       1490.98       226.45 o
  -8   9   9       3590.34       3414.49       346.69 o
  -7   9   9        994.27       1106.64       202.39 o
  -6   9   9         23.67         76.80        78.19 o
  -5   9   9       1144.69       1138.76       203.41 o
  -4   9   9       6365.67       6650.99       462.23 o
  -3   9   9          2.55        129.53        78.32 o
  -2   9   9      12838.50      13327.29       638.25 o
  -1   9   9        934.32        976.33       163.96 o
   0   9   9      11735.98      11981.92       347.92 o
   1   9   9       8569.93       8717.35       284.47 o
   2   9   9       4070.43       3969.93       180.97 o
   3   9   9      10465.70      10539.78       420.26 o
   4   9   9        381.74        453.03        56.25 o
   5   9   9       1994.31       2008.43       145.88 o
   6   9   9       5534.87       5361.05       288.93 o
   7   9   9        421.33        368.21        42.06 o
   8   9   9       3913.76       3733.63       178.76 o
   9   9   9       3271.08       3079.95       145.02 o
 -11  10   9       1220.32       1058.30        85.10 o
 -10  10   9       2873.34       2919.69       224.57 o
  -9  10   9       3260.86       3381.27       260.06 o
  -8  10   9       4610.58       4528.48       317.55 o
  -7  10   9        273.62        241.91        80.22 o
  -6  10   9        404.47        479.25       108.64 o
  -5  10   9          2.64          7.46        54.38 o
  -4  10   9        489.11        464.86       105.72 o
  -3  10   9        968.90       1066.14       149.62 o
  -2  10   9       1051.30       1030.33        82.87 o
  -1  10   9       4793.10       4966.41       183.39 o
   0  10   9        797.25        852.70        71.94 o
   1  10   9       3914.07       3952.20       163.48 o
   2  10   9       9129.74       9127.97       241.86 o
   3  10   9        281.86        253.98        36.29 o
   4  10   9       6650.86       6509.14       177.10 o
   5  10   9        963.48        935.64       100.99 o
   6  10   9        755.75        750.30        61.86 o
  -5  11   9       4446.21       4312.96       207.57 o
  -4  11   9       1081.69        958.06        96.59 o
  -3  11   9       6664.28       6587.90       268.73 o
  -2  11   9        101.18        102.85        34.07 o
  -1  11   9       4658.97       4484.37       204.91 o
 -23   0  10        836.04        849.13        74.26 o
 -22   0  10         60.25         95.39        43.96 o
 -21   0  10        687.14        672.38        97.75 o
 -20   0  10       1249.24       1326.17       150.12 o
 -19   0  10       1109.73       1006.87       139.04 o
 -18   0  10      12461.90      12757.02       564.54 o
 -17   0  10        178.75        136.74        58.66 o
 -16   0  10      15041.77      14331.27       617.68 o
 -15   0  10          8.08        -13.42        64.14 o
 -14   0  10      24844.36      24392.59       826.58 o
 -13   0  10       3445.25       3478.36       186.54 o
 -12   0  10       9328.36       9490.55      1093.73 o
 -11   0  10       9100.39       8553.91      1006.58 o
 -10   0  10       1206.28       1014.19       333.59 o
  -9   0  10      20514.08      20582.73      1517.42 o
  -8   0  10      29417.62      29769.60      1820.07 o
  -7   0  10       5764.34       6508.29       532.22 o
  -6   0  10      92408.59      98878.15      3107.31 o
  -5   0  10      11024.68      12222.70       583.62 o
  -4   0  10      37912.43      39037.56      1543.84 o
  -3   0  10      25547.31      27981.99      1976.54 o
  -2   0  10        279.57        452.48       105.19 o
  -1   0  10      11173.41      11990.13      1304.56 o
   0   0  10       2995.99       2911.83       413.81 o
   1   0  10       5871.12       5405.98       578.15 o
   2   0  10       7506.02       6393.63       640.66 o
   3   0  10       5351.24       5365.34       599.56 o
   4   0  10      33282.18      31637.14      1582.39 o
   5   0  10        352.47        340.06       161.08 o
   6   0  10      33850.41      32240.13      1692.65 o
   7   0  10       2878.44       2895.04       149.33 o
   8   0  10      22036.66      21461.39       477.42 o
   9   0  10      29994.92      29014.32       631.93 o
  10   0  10       2504.33       2525.97       162.81 o
  11   0  10      26435.78      24951.88       828.00 o
  12   0  10      18320.56      17817.45       674.20 o
  13   0  10       4586.72       4650.51       317.47 o
  14   0  10       7874.88       8420.05       299.98 o
  15   0  10          2.65         45.98        27.37 o
  16   0  10      10458.60      11463.96       407.45 o
 -23   1  10       1661.74       1564.24        98.95 o
 -22   1  10      10046.71      10303.64       255.67 o
 -21   1  10       1280.50       1292.72        97.18 o
 -20   1  10       5728.50       5526.08       226.31 o
 -19   1  10       1115.48       1083.69       101.94 o
 -18   1  10       1149.88       1153.24       110.81 o
 -17   1  10        775.50        815.82        94.83 o
 -16   1  10       1383.44       1325.66       103.79 o
 -15   1  10       5800.24       5622.12       213.45 o
 -14   1  10       7998.25       7558.33       230.52 o
 -13   1  10       8824.33       8507.33       249.93 o
 -12   1  10       6820.17       6582.29       238.72 o
 -11   1  10       5704.63       6156.37       605.95 o
 -10   1  10      21467.59      22208.18       969.37 o
  -9   1  10        425.26        427.90       240.95 o
  -8   1  10       8662.54       8562.65       651.90 o
  -7   1  10      10051.13      10021.80       671.04 o
  -6   1  10       1410.85       1513.10       177.70 o
  -5   1  10      18624.13      18738.88       635.99 o
  -4   1  10       9605.22       9395.72       372.21 o
  -3   1  10       3618.60       3352.91       215.87 o
  -2   1  10      27132.05      26765.02       634.61 o
  -1   1  10        774.12        687.51        94.99 o
   0   1  10      27483.98      29245.05       749.27 o
   1   1  10       1582.29       1720.98       231.67 o
   2   1  10        171.29         96.51       131.25 o
   3   1  10        387.75        388.90       115.45 o
   4   1  10       1235.53       1047.26       193.32 o
   5   1  10      15280.83      15592.91       794.66 o
   6   1  10       5443.32       4969.38       640.92 o
   7   1  10      20257.12      20316.60       519.64 o
   8   1  10       9552.60       9603.33       215.88 o
   9   1  10       7257.57       7165.72       188.53 o
  10   1  10       1660.45       1594.57        90.31 o
  11   1  10         40.34         85.15        35.79 o
  12   1  10       2896.10       2953.65       175.99 o
  13   1  10       6876.16       7277.47       282.17 o
  14   1  10         11.38          6.69        21.80 o
  15   1  10       8445.65       8868.51       376.00 o
  16   1  10       1155.33       1170.71       147.75 o
  17   1  10       5099.76       4753.39       216.94 o
 -22   2  10        639.55        670.43        80.22 o
 -21   2  10          0.79         70.94        30.32 o
 -20   2  10       1322.76       1314.20        99.14 o
 -19   2  10       6506.71       6289.48       241.92 o
 -18   2  10       1064.98        998.42        96.72 o
 -17   2  10      19818.41      18797.14       501.24 o
 -16   2  10        407.99        346.00        52.55 o
 -15   2  10      19124.33      18062.37       399.99 o
 -14   2  10       5564.18       5422.06       194.96 o
 -13   2  10       2534.96       2595.66       156.40 o
 -12   2  10       4261.27       4507.14       166.89 o
 -11   2  10        123.09        119.56       164.93 o
 -10   2  10       1393.06       1436.09       489.18 o
  -9   2  10       3481.79       3366.84       436.65 o
  -8   2  10        572.41        514.34       167.33 o
  -7   2  10      11926.12      10670.15       708.04 o
  -6   2  10         14.37        -37.56        43.66 o
  -5   2  10      20275.64      20106.59       788.02 o
  -4   2  10        255.62        202.07        67.94 o
  -3   2  10      27495.60      26635.87       824.59 o
  -2   2  10       7069.82       6695.71       353.29 o
  -1   2  10       6685.58       6828.16       347.01 o
   0   2  10      20789.36      20177.16       782.55 o
   1   2  10       1070.47       1080.06       170.45 o
   2   2  10      13982.52      13918.98       995.14 o
   3   2  10      16296.75      15876.17      1101.89 o
   4   2  10        164.17        168.28       120.82 o
   5   2  10      28753.88      29108.20      1627.45 o
   6   2  10      10632.10      10750.53       431.01 o
   7   2  10       9782.97      10113.86       337.61 o
   8   2  10       8266.76       8418.01       235.63 o
   9   2  10        950.19       1092.15        92.81 o
  10   2  10       4688.58       4795.77       150.83 o
  11   2  10        444.35        479.46        45.31 o
  12   2  10       4874.21       4961.54       174.18 o
  13   2  10       5185.22       5286.63       228.00 o
  14   2  10        497.91        519.98        69.22 o
  15   2  10       3547.01       3784.63       290.22 o
  16   2  10         34.47         44.32        29.28 o
  17   2  10       2456.44       2514.48       169.35 o
 -22   3  10        972.54        920.71        76.99 o
 -21   3  10       7991.03       8051.88       290.51 o
 -20   3  10       2739.65       2599.33       173.84 o
 -19   3  10       5937.76       5679.21       286.79 o
 -18   3  10       4181.11       3974.44       202.99 o
 -17   3  10       2618.14       2573.21       165.72 o
 -16   3  10        177.69        144.69        47.13 o
 -15   3  10        313.34        321.24        64.17 o
 -14   3  10        520.75        591.04        82.98 o
 -13   3  10      12263.98      12395.76       304.62 o
 -12   3  10        246.33        319.07        43.33 o
 -11   3  10      13074.96      14013.62       740.24 o
 -10   3  10       2097.70       2267.80       567.19 o
  -9   3  10       6232.77       5920.41       866.67 o
  -8   3  10       2166.82       1457.38       405.97 o
  -7   3  10       3779.67       3361.47       603.21 o
  -6   3  10       3772.97       3360.02       340.34 o
  -5   3  10        487.09        546.42       142.14 o
  -4   3  10       4561.80       4557.75       397.36 o
  -3   3  10       3739.02       3993.51       371.14 o
  -2   3  10        661.09        661.58       141.92 o
  -1   3  10       7320.27       6569.41       557.28 o
   0   3  10       7017.10       6819.74       477.19 o
   1   3  10      25940.64      25699.15       959.63 o
   2   3  10      14161.93      14274.96       701.52 o
   3   3  10      15095.49      14731.76      1102.17 o
   4   3  10       5331.24       4836.78       640.16 o
   5   3  10         89.25         72.30        62.58 o
   6   3  10       1339.43       1350.49        83.02 o
   7   3  10       3215.02       3191.19       132.51 o
   8   3  10        343.58        404.94        49.47 o
   9   3  10       5973.71       6013.83       230.20 o
  10   3  10        142.79        161.14        40.82 o
  11   3  10       4516.64       4544.33       164.05 o
  12   3  10       6547.17       6645.16       197.59 o
  13   3  10       3686.68       3771.72       173.39 o
  14   3  10       5857.52       6204.21       342.96 o
  15   3  10       1412.38       1461.87       116.85 o
  16   3  10       3605.89       4019.12       185.00 o
 -21   4  10        144.97        192.35        38.97 o
 -20   4  10         12.20         30.28        22.50 o
 -19   4  10        119.88        126.90        38.44 o
 -18   4  10         14.91         19.79        26.49 o
 -17   4  10        430.76        482.53        71.02 o
 -16   4  10        343.43        447.18        71.63 o
 -15   4  10        134.18        174.31        48.36 o
 -14   4  10         48.61        113.08        30.52 o
 -13   4  10        406.88        419.44        59.31 o
 -12   4  10       2020.86       2167.68       144.94 o
 -11   4  10       1960.25       2128.64       146.04 o
 -10   4  10        154.56        207.57        44.12 o
  -9   4  10        264.57        326.81        53.01 o
  -8   4  10       1387.34       1512.91       420.17 o
  -7   4  10        353.81        582.24       255.69 o
  -6   4  10         43.20         21.09        85.26 o
  -5   4  10        893.57        749.91       168.06 o
  -4   4  10         11.74         72.89       146.38 o
  -3   4  10       4297.80       4149.34       400.41 o
  -2   4  10       1292.86       1396.71       232.80 o
  -1   4  10        123.69         35.99       110.16 o
   0   4  10        354.43        455.05       131.20 o
   1   4  10       3214.63       3220.48       353.22 o
   2   4  10        456.04        253.25       105.57 o
   3   4  10        382.98        445.75       131.85 o
   4   4  10       1570.23       1824.04        94.43 o
   5   4  10       2427.92       2624.35       144.01 o
   6   4  10       2629.08       2666.91       148.35 o
   7   4  10        173.09        192.90        43.50 o
   8   4  10         70.31        151.66        43.88 o
   9   4  10       1772.02       1663.34       124.94 o
  10   4  10        193.07        219.23        47.72 o
  11   4  10         26.60         29.68        20.81 o
  12   4  10        511.13        556.31        67.37 o
  13   4  10         52.11         52.49        22.84 o
  14   4  10         51.54         75.76        34.12 o
  15   4  10        429.68        435.70        66.48 o
  16   4  10         17.38         44.89        46.42 o
 -19   5  10       8572.63       8747.87       739.64 o
 -18   5  10       1334.48       1299.50        96.17 o
 -17   5  10       2744.13       2698.12       146.24 o
 -16   5  10       1249.92       1077.53        96.05 o
 -15   5  10         13.91         33.52        29.90 o
 -14   5  10        632.36        663.25        69.76 o
 -13   5  10       6530.82       6422.31       253.98 o
 -12   5  10        409.59        379.20        62.40 o
 -11   5  10      20118.96      20333.30       706.02 o
 -10   5  10       3874.73       3994.18       196.11 o
  -9   5  10      22289.91      23684.19       539.63 o
  -8   5  10      14396.64      15749.15       416.10 o
  -7   5  10       9502.88      10517.72       531.36 o
  -6   5  10       6596.10       7230.60       358.87 o
  -5   5  10        198.13        375.67       113.97 o
  -4   5  10        565.20        329.06       121.10 o
  -3   5  10       5444.38       5094.14       469.53 o
  -2   5  10        477.04        356.77       121.23 o
  -1   5  10      25401.18      24958.71      1069.38 o
   0   5  10       1247.11       1064.23       211.12 o
   1   5  10      15882.86      16384.80       468.20 o
   2   5  10       7652.86       7366.44       302.72 o
   3   5  10       1781.09       1866.81       116.44 o
   4   5  10      15425.87      16181.00       396.68 o
   5   5  10        683.87        717.91        82.16 o
   6   5  10       8295.82       8655.49       295.50 o
   7   5  10         94.38        105.02        36.26 o
   8   5  10        172.32        181.03        51.05 o
   9   5  10       3926.26       4096.87       193.69 o
  10   5  10       4169.20       4336.38       204.91 o
  11   5  10       7113.67       7306.73       431.85 o
  12   5  10       3010.64       3279.49       232.08 o
  13   5  10       4746.77       5163.45       540.30 o
  14   5  10       8545.67       8869.67       404.91 o
  15   5  10       2132.52       2437.75       248.24 o
 -18   6  10        406.78        513.62       122.64 o
 -17   6  10       2698.38       2656.11       266.46 o
 -16   6  10        230.10        156.65        71.45 o
 -15   6  10       1564.50       1368.95       207.24 o
 -14   6  10       1377.89       1254.32       133.26 o
 -13   6  10       6531.74       5815.73       405.76 o
 -12   6  10       1298.95       1112.26       177.94 o
 -11   6  10        933.30       1090.04       174.86 o
 -10   6  10       8688.51       8483.12       504.28 o
  -9   6  10       5288.40       4901.37       371.96 o
  -8   6  10       3544.82       3711.40       322.94 o
  -7   6  10      10216.00      10756.99       560.93 o
  -6   6  10       1406.95       1319.75       279.88 o
  -5   6  10      18429.96      19741.31       679.54 o
  -4   6  10       2587.81       3009.28       150.57 o
  -3   6  10       4768.37       5148.94       207.21 o
  -2   6  10       8918.81       9698.26       370.13 o
  -1   6  10       2331.93       2578.50       136.45 o
   0   6  10       1833.33       2074.12       122.44 o
   1   6  10       5201.76       5950.63       234.81 o
   2   6  10        371.50        412.25        58.31 o
   3   6  10       3272.89       3454.18       280.86 o
   4   6  10       1537.36       1690.05       118.83 o
   5   6  10       5487.07       5834.23       406.05 o
   6   6  10         90.06        126.60        36.34 o
   7   6  10       5850.41       6261.16       391.79 o
   8   6  10       1849.72       1858.92       186.09 o
   9   6  10        216.20        200.73        57.23 o
  10   6  10       5346.98       5407.11       306.47 o
  11   6  10        997.84        972.75       117.70 o
  12   6  10       6400.50       6232.60       289.50 o
  13   6  10       5247.16       4935.99       228.25 o
  14   6  10       1845.18       1956.01       220.91 o
 -18   7  10       1387.54       1790.26       201.98 o
 -17   7  10        296.84        366.87       104.11 o
 -16   7  10        162.68        148.48        87.03 o
 -15   7  10       1147.53       1112.15       183.94 o
 -14   7  10       4912.64       4638.77       262.36 o
 -13   7  10       2701.08       2406.89       265.43 o
 -12   7  10      16443.44      14831.89       704.77 o
 -11   7  10        661.46        667.16       147.84 o
 -10   7  10      11813.82      11079.29       613.55 o
  -9   7  10        383.85        399.50       119.28 o
  -8   7  10       3262.51       3515.46       340.55 o
  -7   7  10       2216.73       2209.90       268.07 o
  -6   7  10         30.00        -17.23        58.09 o
  -5   7  10       9194.20       9914.66       568.78 o
  -4   7  10       9089.19       9375.77       551.50 o
  -3   7  10       9870.22      10459.32       572.43 o
  -2   7  10      21962.43      23865.99       897.69 o
  -1   7  10       3025.72       3219.41       291.43 o
   0   7  10       6429.10       7032.18       424.24 o
   1   7  10       1320.30       1403.01       178.92 o
   2   7  10       3907.48       3976.40       427.83 o
   3   7  10       9024.08       9590.15      1053.38 o
   4   7  10        133.33        134.44        41.88 o
   5   7  10      11682.12      11275.94       487.95 o
   6   7  10       7335.15       6869.54       362.58 o
   7   7  10       3876.17       3725.97       254.77 o
   8   7  10       9125.35       8445.98       386.22 o
   9   7  10        154.53        149.88        52.06 o
  10   7  10       6242.74       6144.79       293.25 o
  11   7  10        552.61        542.37        76.56 o
  12   7  10       1514.88       1463.24        97.71 o
 -16   8  10      15733.48      17675.76       678.14 o
 -15   8  10        711.25        630.49       134.98 o
 -14   8  10       4872.75       5068.92       377.53 o
 -13   8  10       2056.40       2069.78       171.86 o
 -12   8  10        762.09        822.83       158.56 o
 -11   8  10       3865.31       3976.78       357.09 o
 -10   8  10        286.12        293.82       102.76 o
  -9   8  10       2777.01       2851.94       312.40 o
  -8   8  10       6409.67       6222.39       473.22 o
  -7   8  10       1008.45        895.33       179.80 o
  -6   8  10      17334.25      17879.26       827.23 o
  -5   8  10        121.00         75.06        54.69 o
  -4   8  10      24265.87      24331.80       951.03 o
  -3   8  10       2998.34       3065.17       304.65 o
  -2   8  10       9703.60      10073.03       549.96 o
  -1   8  10      14692.43      15421.45       675.78 o
   0   8  10        837.30        961.50       155.27 o
   1   8  10      16620.65      16674.88       847.93 o
   2   8  10      17778.80      18065.44      1323.89 o
   3   8  10       2810.23       2925.41       209.24 o
   4   8  10      15376.30      16687.81      1989.41 o
   5   8  10        641.33        700.95       152.77 o
   6   8  10       6081.30       5865.38       295.67 o
   7   8  10       7191.65       6606.78       302.60 o
   8   8  10        874.62        767.10        92.78 o
   9   8  10       8217.26       7872.85       301.27 o
  10   8  10        766.85        689.54        74.27 o
  11   8  10       6892.00       6321.38       210.32 o
 -14   9  10       2777.52       2866.98       216.73 o
 -13   9  10       2729.24       2865.62       238.86 o
 -12   9  10       8172.50       8067.78       308.95 o
 -11   9  10       2832.49       3213.71       290.94 o
 -10   9  10       1406.53       1422.40       204.03 o
  -9   9  10       1039.77       1013.01       179.34 o
  -8   9  10         11.86         -0.22        56.57 o
  -7   9  10         23.02         55.94        80.02 o
  -6   9  10       1356.16       1388.05       206.13 o
  -5   9  10        940.53       1055.76       174.48 o
  -4   9  10       3329.11       3482.98       310.20 o
  -3   9  10       6170.14       6285.20       406.50 o
  -2   9  10       2510.39       2704.96       253.97 o
  -1   9  10       4548.74       4723.56       326.04 o
   0   9  10       3627.13       3671.20       172.24 o
   1   9  10        657.47        737.84        85.61 o
   2   9  10        824.39        836.59        77.57 o
   3   9  10        481.86        465.74        57.47 o
   4   9  10       1539.81       1469.00        93.15 o
   5   9  10        728.91        692.35        59.20 o
   6   9  10       3044.75       2846.99       162.03 o
   7   9  10       1577.94       1501.60       108.55 o
   8   9  10       3273.03       3152.47       146.08 o
 -10  10  10       1526.83       1374.21       140.44 o
  -9  10  10       3866.21       3307.77       481.57 o
  -8  10  10       1282.47       1261.27       153.09 o
  -7  10  10      13606.02      14040.06       555.97 o
  -6  10  10        325.73        292.72        76.37 o
  -5  10  10       5078.15       5294.22       321.46 o
  -4  10  10       1417.61       1438.97       163.06 o
  -3  10  10       1782.05       1912.11       106.59 o
  -2  10  10       3524.91       3686.74       149.67 o
  -1  10  10        797.55        862.44        70.11 o
   0  10  10       4593.54       4787.08       165.33 o
   1  10  10       1233.57       1200.31        76.15 o
   2  10  10        893.95        866.75        61.17 o
   3  10  10       4563.39       4239.34       177.15 o
   4  10  10         67.41         65.75        19.91 o
   5  10  10       4648.89       4335.86       159.35 o
 -22   1  11       5495.16       5588.50       167.54 o
 -21   1  11        604.63        692.23        66.89 o
 -20   1  11       6117.16       6082.45       223.63 o
 -19   1  11       5939.62       5848.36       235.61 o
 -18   1  11       7219.65       7133.82       275.78 o
 -17   1  11       5311.54       5037.62       235.44 o
 -16   1  11       4636.26       4226.69       216.28 o
 -15   1  11        105.30         57.36        26.68 o
 -14   1  11        107.84        114.00        25.26 o
 -13   1  11         29.05         33.65        27.28 o
 -12   1  11       2926.06       2699.79       126.35 o
 -11   1  11        362.53        590.78       223.54 o
 -10   1  11      19166.28      19865.92      1145.08 o
  -9   1  11        399.89        215.60        71.55 o
  -8   1  11      30367.71      30862.32      1323.86 o
  -7   1  11       8291.00       8134.83       628.96 o
  -6   1  11       5061.76       4872.00       461.08 o
  -5   1  11      15119.93      15465.08       606.71 o
  -4   1  11       1232.73       1329.08       167.17 o
  -3   1  11       9376.44       9249.69       383.13 o
  -2   1  11        532.62        440.92        76.72 o
  -1   1  11        637.48        787.63       103.63 o
   0   1  11       1792.78       1461.41       224.98 o
   1   1  11      11872.21      11595.70       651.69 o
   2   1  11      10754.16       9916.08       612.35 o
   3   1  11       9064.02       8816.59       588.04 o
   4   1  11      17642.28      17031.04       850.93 o
   5   1  11       9840.83       9510.22       280.49 o
   6   1  11       2824.41       2858.73       122.86 o
   7   1  11       6342.32       6330.89       170.52 o
   8   1  11        849.20        882.00        65.90 o
   9   1  11        369.64        340.08        42.77 o
  10   1  11       1538.55       1481.82       100.48 o
  11   1  11         23.93         61.10        33.26 o
  12   1  11      14513.25      14652.67       412.56 o
  13   1  11       3641.53       3675.01       187.00 o
  14   1  11       5074.63       5366.68       181.94 o
  15   1  11      10113.46      10809.18       313.54 o
  16   1  11       2848.87       2930.07       210.23 o
 -22   2  11       2845.45       2980.98       155.71 o
 -21   2  11        420.83        428.22        49.11 o
 -20   2  11         26.72         73.58        32.98 o
 -19   2  11       1381.59       1267.99       106.47 o
 -18   2  11       2776.14       2733.21       157.28 o
 -17   2  11        844.80        814.15        77.73 o
 -16   2  11       2368.45       2240.67       127.56 o
 -15   2  11        171.03        211.69        51.75 o
 -14   2  11      10728.96      10513.71       356.51 o
 -13   2  11         29.73         26.86        34.66 o
 -12   2  11      15550.60      15934.31       373.76 o
 -11   2  11       2738.87       2789.03       124.82 o
 -10   2  11       4377.22       4699.35       849.99 o
  -9   2  11      12244.75      12712.59       889.07 o
  -8   2  11       1245.43       1207.58       249.22 o
  -7   2  11       4400.70       4207.62       451.70 o
  -6   2  11      16160.38      15679.87       844.46 o
  -5   2  11       1244.75       1025.94       150.88 o
  -4   2  11      46137.33      44521.24      1075.59 o
  -3   2  11       3461.31       3476.13       269.99 o
  -2   2  11      19337.45      18427.49       626.39 o
  -1   2  11       9215.07       9129.66       764.78 o
   0   2  11        182.30        158.69        67.97 o
   1   2  11       8023.39       7204.94       728.71 o
   2   2  11       5768.66       5789.18       668.13 o
   3   2  11       5101.88       5082.99       645.35 o
   4   2  11      11913.88      11688.27      1025.56 o
   5   2  11       1037.83       1032.80        87.88 o
   6   2  11      10273.33       9599.47       311.70 o
   7   2  11         61.77         69.90        23.66 o
   8   2  11       8668.38       8444.66       302.47 o
   9   2  11       4663.03       4715.56       177.39 o
  10   2  11        221.56        205.80        31.83 o
  11   2  11       8212.05       8606.15       245.37 o
  12   2  11        453.21        426.57        64.80 o
  13   2  11       7378.16       7863.60       270.56 o
  14   2  11       1270.70       1314.37        86.82 o
  15   2  11       3162.05       3379.74       168.76 o
  16   2  11       3967.26       4490.04       253.67 o
 -22   3  11       2621.37       2602.31       123.53 o
 -21   3  11       5573.56       5420.80       225.07 o
 -20   3  11       1210.08       1165.88       112.06 o
 -19   3  11      12348.67      11928.60       434.88 o
 -18   3  11        307.92        356.38        67.76 o
 -17   3  11       2875.45       2826.33       173.22 o
 -16   3  11       3445.24       3371.67       191.06 o
 -15   3  11          9.00        109.92        40.79 o
 -14   3  11       8894.93       8210.83       322.46 o
 -13   3  11       7149.06       6992.42       228.65 o
 -12   3  11       4751.45       4908.64       195.00 o
 -11   3  11      21964.92      22641.87       654.41 o
 -10   3  11        726.26        878.81        72.30 o
  -9   3  11      12314.51      11728.02       429.31 o
  -8   3  11         66.02        189.60       165.05 o
  -7   3  11       2750.37       2181.28       493.91 o
  -6   3  11       1582.39       1635.38       247.05 o
  -5   3  11        254.70        297.48       105.70 o
  -4   3  11      12867.93      12928.58       704.22 o
  -3   3  11       3592.36       3510.66       359.09 o
  -2   3  11      13701.27      13070.18       700.97 o
  -1   3  11      26440.76      25262.67       984.26 o
   0   3  11      13443.11      13404.77       697.68 o
   1   3  11      20633.14      20652.11      1119.91 o
   2   3  11        389.68        433.34       188.50 o
   3   3  11       4302.76       4312.04       258.35 o
   4   3  11      15770.45      16151.88       471.03 o
   5   3  11        401.33        494.22        49.94 o
   6   3  11      13240.25      13331.30       699.83 o
   7   3  11       5242.13       5294.20       183.33 o
   8   3  11       3004.73       3083.95       139.30 o
   9   3  11       6933.36       7365.52       302.76 o
  10   3  11       1518.93       1693.88       100.36 o
  11   3  11       3643.71       3529.18       174.06 o
  12   3  11        906.30        833.67        80.08 o
  13   3  11       1949.02       2130.80       193.92 o
  14   3  11       1608.00       1772.29       164.71 o
  15   3  11        414.24        507.11        64.36 o
  16   3  11       3410.75       3818.57       229.67 o
 -21   4  11       1447.97       1178.80        75.34 o
 -20   4  11       2458.12       2590.35       145.51 o
 -19   4  11        461.61        434.27        69.91 o
 -18   4  11       2795.01       2695.70       151.79 o
 -17   4  11       8397.50       7884.43       279.13 o
 -16   4  11       1031.31        963.57        98.64 o
 -15   4  11      24357.36      22610.97       543.45 o
 -14   4  11        194.86        221.54        44.29 o
 -13   4  11      24852.92      23392.49       464.38 o
 -12   4  11       5202.63       5210.06       194.51 o
 -11   4  11       6506.53       6394.86       253.82 o
 -10   4  11       9074.40       9146.78       303.64 o
  -9   4  11        769.90        952.92        88.78 o
  -8   4  11      11510.26      12680.11       523.46 o
  -7   4  11      18393.97      21434.75      1692.97 o
  -6   4  11       5317.67       4824.74       440.97 o
  -5   4  11      35308.18      34219.68      1246.72 o
  -4   4  11         71.84        153.53        64.32 o
  -3   4  11      24241.01      22441.23       992.05 o
  -2   4  11       7391.76       6839.51       528.40 o
  -1   4  11       8054.19       7788.09       563.58 o
   0   4  11      22469.22      21996.77      1101.90 o
   1   4  11          2.92         11.03        43.64 o
   2   4  11      21216.09      22106.79       658.89 o
   3   4  11       6547.16       6706.17       192.71 o
   4   4  11       7145.13       7107.36       297.33 o
   5   4  11      19623.96      19715.96       848.73 o
   6   4  11          4.65         74.16        29.04 o
   7   4  11      20744.53      20378.13       489.72 o
   8   4  11       4057.24       4089.83       197.69 o
   9   4  11       8279.06       8290.01       285.94 o
  10   4  11      15485.66      15487.00       405.11 o
  11   4  11          6.56         20.82        19.38 o
  12   4  11      16548.21      16548.52       403.46 o
  13   4  11       5096.53       5470.15       286.53 o
  14   4  11       5993.18       6368.88       246.58 o
  15   4  11       6106.54       6570.45       444.71 o
 -19   5  11       2132.22       2178.22       113.73 o
 -18   5  11         33.71         29.29        40.93 o
 -17   5  11       3323.58       3097.91       156.05 o
 -16   5  11        246.95        222.05        44.27 o
 -15   5  11         33.33         47.57        28.96 o
 -14   5  11        913.60        824.06        75.07 o
 -13   5  11       3916.88       3811.24       165.93 o
 -12   5  11       4030.78       3951.95       197.20 o
 -11   5  11      12216.05      12052.98       368.36 o
 -10   5  11       6866.65       7057.32       270.94 o
  -9   5  11      13809.40      16214.36      1315.49 o
  -8   5  11       3887.46       3988.93       276.62 o
  -7   5  11        203.90        168.01        62.05 o
  -6   5  11        514.30        690.21       163.76 o
  -5   5  11       2420.56       2796.92       200.46 o
  -4   5  11       7855.03       9243.63       620.87 o
  -3   5  11       5093.91       5661.19       320.62 o
  -2   5  11      11350.59      12010.29       400.84 o
  -1   5  11       4525.50       4751.79       239.60 o
   0   5  11       3820.17       3933.14       219.21 o
   1   5  11       4323.81       4285.50       229.55 o
   2   5  11       1080.24       1028.26       112.03 o
   3   5  11       1985.30       2093.04       137.88 o
   4   5  11         39.03         39.17        28.07 o
   5   5  11         46.42         58.27        25.26 o
   6   5  11       5011.34       5025.14       218.68 o
   7   5  11       2115.64       2126.32       138.01 o
   8   5  11      14171.65      13953.78       380.76 o
   9   5  11       5983.16       5964.65       229.99 o
  10   5  11       5104.16       5109.16       203.85 o
  11   5  11       4967.67       5145.18       217.94 o
  12   5  11         29.71         79.92        25.99 o
  13   5  11       1902.52       1915.49       127.42 o
  14   5  11        932.62       1105.88       174.07 o
 -18   6  11       3874.58       4526.56       342.54 o
 -17   6  11        103.60        121.94        79.69 o
 -16   6  11      10397.79      10554.22       557.75 o
 -15   6  11          5.98          0.21        62.64 o
 -14   6  11       5631.45       5382.97       313.47 o
 -13   6  11        371.92        335.82        75.92 o
 -12   6  11       5628.00       5626.87       397.81 o
 -11   6  11       5056.39       4694.06       365.11 o
 -10   6  11       1800.90       1723.77       218.29 o
  -9   6  11       5148.67       5030.80       379.02 o
  -8   6  11        609.39        737.88       149.71 o
  -7   6  11       4658.54       4686.67       364.41 o
  -6   6  11      14444.22      15795.11       691.58 o
  -5   6  11        172.05        194.86        45.09 o
  -4   6  11      14391.34      15892.43       423.20 o
  -3   6  11       4975.01       5517.34       241.44 o
  -2   6  11       4650.49       4962.03       216.91 o
  -1   6  11       3333.70       3638.44       181.97 o
   0   6  11       2817.45       3431.15       347.27 o
   1   6  11       6265.05       6787.12       333.98 o
   2   6  11         35.17         38.07        63.37 o
   3   6  11       6720.21       7244.65       259.42 o
   4   6  11       4692.62       5155.42       214.85 o
   5   6  11       1113.63       1136.64        97.39 o
   6   6  11       6914.98       7585.19       401.54 o
   7   6  11       1553.69       1704.42       114.65 o
   8   6  11       3849.29       4017.32       174.45 o
   9   6  11       4945.53       5493.81       289.84 o
  10   6  11       5786.32       5605.75       290.80 o
  11   6  11       7315.73       7284.56       311.77 o
  12   6  11        216.84        178.47        43.28 o
  13   6  11       4939.39       5262.90       375.87 o
 -17   7  11        368.41        365.37       105.12 o
 -16   7  11        470.65        521.95       128.14 o
 -15   7  11       3693.80       3823.94       325.58 o
 -14   7  11        149.55        198.58        64.42 o
 -13   7  11       2279.99       2241.77       189.13 o
 -12   7  11       1662.53       1539.17       215.63 o
 -11   7  11        114.27         96.51        79.79 o
 -10   7  11       1235.56       1101.18       186.32 o
  -9   7  11       4736.39       4604.07       381.46 o
  -8   7  11       4779.38       4727.37       388.35 o
  -7   7  11       8355.72       9582.46       861.01 o
  -6   7  11       8165.14       9259.03       544.21 o
  -5   7  11       4091.24       3994.33       340.49 o
  -4   7  11       3834.33       4077.72       338.42 o
  -3   7  11        771.97        818.53       149.61 o
  -2   7  11       1983.38       2109.48       231.89 o
  -1   7  11       1307.99       1470.91       187.33 o
   0   7  11      13276.90      15486.34       637.94 o
   1   7  11        137.55        124.43        56.08 o
   2   7  11       8171.72       9452.06      1414.46 o
   3   7  11       1088.45       1042.18       139.02 o
   4   7  11       1472.97       1440.57       161.12 o
   5   7  11       5004.57       5039.36       302.10 o
   6   7  11        312.47        272.42        73.27 o
   7   7  11       3356.19       3236.19       224.52 o
   8   7  11        748.38        738.09       103.56 o
   9   7  11       1695.73       1677.48       143.91 o
  10   7  11        333.34        324.77        59.85 o
  11   7  11         15.13          8.23        19.08 o
 -16   8  11        337.73        383.41        90.17 o
 -15   8  11       1520.96       1671.67       189.32 o
 -14   8  11       1842.63       1960.26       216.94 o
 -13   8  11        203.44        185.04        58.27 o
 -12   8  11        518.10        514.00        86.69 o
 -11   8  11         14.31          3.04        57.54 o
 -10   8  11        474.62        453.63       122.74 o
  -9   8  11        587.02        440.18       120.07 o
  -8   8  11         91.00         80.66        51.84 o
  -7   8  11        403.03        330.43       112.83 o
  -6   8  11       1749.27       1704.97       229.38 o
  -5   8  11       1961.14       2278.07       257.51 o
  -4   8  11        109.11        123.73        76.83 o
  -3   8  11         44.81         85.34        69.93 o
  -2   8  11        166.37        205.70        84.38 o
  -1   8  11       1686.26       1793.92       203.65 o
   0   8  11       2121.63       2314.00       221.17 o
   1   8  11        405.28        442.20        62.99 o
   2   8  11        236.00        235.26        48.15 o
   3   8  11        337.61        431.33        85.58 o
   4   8  11          6.68         39.22        31.74 o
   5   8  11        219.16        231.81        58.28 o
   6   8  11        586.62        607.58        86.19 o
   7   8  11        864.28       1024.83       106.52 o
   8   8  11       1723.41       1590.27       123.18 o
   9   8  11        116.09        117.94        34.54 o
  10   8  11        125.10        112.78        24.45 o
 -13   9  11       1045.76       1065.21       123.01 o
 -12   9  11       4587.88       4312.47       197.44 o
 -11   9  11       1558.37       1652.62       127.09 o
 -10   9  11       8021.35       8028.22       294.04 o
  -9   9  11       1935.29       2206.98       239.82 o
  -8   9  11       3481.50       3782.87       311.97 o
  -7   9  11       3358.62       3578.98       302.15 o
  -6   9  11       3784.74       4264.88       327.68 o
  -5   9  11       2608.09       2819.93       261.35 o
  -4   9  11       2317.78       2380.76       234.70 o
  -3   9  11       1475.53       1622.46       185.83 o
  -2   9  11        623.42        732.74       125.62 o
  -1   9  11       1711.61       1693.49       110.35 o
   0   9  11       7811.49       7943.98       247.21 o
   1   9  11        252.65        258.25        42.31 o
   2   9  11      11007.38      11440.11       987.73 o
   3   9  11       8116.75       8390.58       786.54 o
   4   9  11       2995.42       2737.27       163.03 o
   5   9  11       7065.91       6999.62       262.94 o
   6   9  11        329.22        366.40        53.29 o
   7   9  11       5543.25       5185.95       190.20 o
  -9  10  11        431.65        318.32        65.82 o
  -8  10  11       2870.16       2852.35       202.48 o
  -7  10  11       2181.23       2263.78       182.03 o
  -6  10  11       4333.63       4468.99       261.56 o
  -5  10  11       2471.35       2579.47       115.22 o
  -4  10  11       1765.04       1855.21        96.65 o
  -3  10  11        440.06        488.04        49.42 o
  -2  10  11       1294.50       1430.32        83.36 o
  -1  10  11       1263.98       1278.17        76.44 o
   0  10  11         16.33         51.47        18.76 o
   1  10  11       4054.78       3978.65       254.05 o
   2  10  11        598.88        607.19        60.39 o
   3  10  11       4304.55       4104.64       158.16 o
 -22   0  12      11424.22      12004.82       360.74 o
 -21   0  12       3857.69       4136.57       222.64 o
 -20   0  12        902.46       1047.49       124.63 o
 -19   0  12       3268.32       3455.33       245.81 o
 -18   0  12        806.29        918.29       130.43 o
 -17   0  12       1700.30       1814.37       190.89 o
 -16   0  12       3989.10       3982.24       292.43 o
 -15   0  12        964.24        896.15       138.26 o
 -14   0  12      15886.78      15134.72       606.58 o
 -13   0  12       1235.18       1244.11       156.77 o
 -12   0  12      35731.51      34154.57      2005.49 o
 -11   0  12       1562.77       1558.93       155.15 o
 -10   0  12      19713.04      20270.66      1660.33 o
  -9   0  12      17065.07      18156.88      1523.02 o
  -8   0  12        181.35        133.13       133.60 o
  -7   0  12      28014.35      28303.99      1871.22 o
  -6   0  12      14200.84      14405.86      1290.88 o
  -5   0  12      17895.78      18481.36      1131.39 o
  -4   0  12      62693.74      68830.04      5187.07 o
  -3   0  12       1934.00       1560.83       321.96 o
  -2   0  12      37648.29      38314.45      1754.91 o
  -1   0  12       7939.03       7379.39       736.30 o
   0   0  12      13978.42      14158.72      1053.23 o
   1   0  12      25304.12      24911.72      1433.74 o
   2   0  12        221.11        305.00       154.66 o
   3   0  12      19143.26      18121.73      1254.52 o
   4   0  12       9543.97       9766.83       290.12 o
   5   0  12       6756.86       6394.50       308.52 o
   6   0  12      15939.77      15077.87       384.35 o
   7   0  12       5955.68       5588.59       235.79 o
   8   0  12      17474.11      16798.00       449.43 o
   9   0  12       1469.11       1354.82       116.57 o
  10   0  12       4363.22       4365.60       214.25 o
  11   0  12      18723.38      17767.11       646.36 o
  12   0  12        694.20        685.69        82.26 o
  13   0  12      23991.51      24878.56       763.48 o
  14   0  12       1785.01       1992.87       170.92 o
  15   0  12      15597.17      17226.61       521.72 o
 -22   1  12       2801.11       3117.16       159.81 o
 -21   1  12        293.24        357.89        44.50 o
 -20   1  12       7726.91       7919.32       304.85 o
 -19   1  12        630.90        701.79        75.80 o
 -18   1  12       8292.40       8126.51       306.03 o
 -17   1  12       3622.43       3492.35       186.21 o
 -16   1  12       1457.15       1289.76       114.00 o
 -15   1  12         55.98         75.65        28.32 o
 -14   1  12        317.51        313.44        49.20 o
 -13   1  12       8026.05       7788.99       242.05 o
 -12   1  12       2462.32       2397.34       120.28 o
 -11   1  12      15660.89      16263.79       549.92 o
 -10   1  12       5193.72       5132.96       269.45 o
  -9   1  12      12085.77      12200.35       723.42 o
  -8   1  12      13750.88      13417.50       876.98 o
  -7   1  12         94.02        223.47       104.73 o
  -6   1  12       7912.71       8643.16       638.90 o
  -5   1  12       5617.84       5982.42       388.91 o
  -4   1  12        552.31        427.58       102.42 o
  -3   1  12      11281.32      11799.83       457.59 o
  -2   1  12       2850.47       2653.26       251.26 o
  -1   1  12      11825.58      11729.01       671.78 o
   0   1  12      18777.98      17488.04       841.69 o
   1   1  12       4543.02       4225.93       407.81 o
   2   1  12       9980.14       9342.48       622.17 o
   3   1  12       1721.93       1585.52       258.38 o
   4   1  12       2658.19       2580.60       100.90 o
   5   1  12       1755.64       1668.77        92.87 o
   6   1  12        163.30        134.70        27.20 o
   7   1  12       3451.45       3404.89       128.27 o
   8   1  12       2151.42       1989.27        98.68 o
   9   1  12       6938.95       6637.98       188.25 o
  10   1  12       2981.42       2933.82       140.82 o
  11   1  12      13751.32      13524.40       385.68 o
  12   1  12       2069.06       2196.67       141.12 o
  13   1  12       1885.24       1947.03       107.43 o
  14   1  12       2995.27       3110.05       124.10 o
  15   1  12       1679.25       1839.33       209.75 o
 -22   2  12         25.75         25.01        21.12 o
 -21   2  12       8201.58       8369.27       308.92 o
 -20   2  12       1239.62       1269.18       124.84 o
 -19   2  12       2347.78       2195.09       176.79 o
 -18   2  12       3503.75       3327.21       248.16 o
 -17   2  12        413.99        400.68        92.24 o
 -16   2  12       4519.30       4387.47       228.99 o
 -15   2  12      12855.14      12644.95       403.37 o
 -14   2  12        114.52        127.76        41.06 o
 -13   2  12      21278.75      20470.27       720.96 o
 -12   2  12       5542.95       5539.18       288.25 o
 -11   2  12       8544.10       8593.53       232.39 o
 -10   2  12       8250.99       8695.22       425.72 o
  -9   2  12       1016.27        956.95       112.35 o
  -8   2  12       3826.57       3843.35       474.92 o
  -7   2  12        878.33        824.50       207.64 o
  -6   2  12       1034.67       1035.72       218.27 o
  -5   2  12       2672.12       2414.31       245.43 o
  -4   2  12       4420.02       4262.67       316.72 o
  -3   2  12      11908.38      11306.26       510.21 o
  -2   2  12        701.03        948.93       188.15 o
  -1   2  12      22438.78      21461.23      1299.54 o
   0   2  12      10164.00       9163.06       844.61 o
   1   2  12       3475.23       3687.28       542.25 o
   2   2  12      16675.85      16507.73      1204.34 o
   3   2  12        214.41        281.34       109.20 o
   4   2  12      16644.90      16804.59       339.33 o
   5   2  12       3758.95       3712.09       177.91 o
   6   2  12       4451.01       4216.82       157.80 o
   7   2  12       7560.33       7434.67       192.72 o
   8   2  12       2189.61       2197.90       103.13 o
   9   2  12       4344.77       4295.85       168.41 o
  10   2  12       7800.32       7888.22       232.56 o
  11   2  12       1149.28       1160.97       101.75 o
  12   2  12       6415.15       6858.58       247.72 o
  13   2  12         41.13         37.06        24.17 o
  14   2  12       3657.72       4050.16       197.36 o
  15   2  12        342.01        361.62        49.80 o
 -21   3  12        762.34        842.61        80.78 o
 -20   3  12        136.61        115.49        42.78 o
 -19   3  12       4159.35       3935.07       224.48 o
 -18   3  12       2959.00       2785.17       201.72 o
 -17   3  12       6135.70       6143.38       368.88 o
 -16   3  12       4994.24       4763.61       229.89 o
 -15   3  12       3080.26       2903.86       179.07 o
 -14   3  12       2270.15       2158.37       154.39 o
 -13   3  12       1272.43       1361.32        99.64 o
 -12   3  12       1574.10       1512.71       101.88 o
 -11   3  12       2426.23       2543.35       129.56 o
 -10   3  12        699.96        844.64        71.29 o
  -9   3  12       7712.20       8588.72       458.76 o
  -8   3  12       4981.63       5936.86       429.45 o
  -7   3  12       8873.14       8661.87       595.06 o
  -6   3  12        376.22        332.42       195.13 o
  -5   3  12      10702.75      10172.59       802.49 o
  -4   3  12       3306.45       2980.68       339.94 o
  -3   3  12       2480.35       2127.02       282.97 o
  -2   3  12       9781.29       9347.43       601.33 o
  -1   3  12        381.34        310.63        92.90 o
   0   3  12       3470.25       3674.99       556.88 o
   1   3  12       6355.83       6836.75       483.23 o
   2   3  12        132.73        108.65        27.20 o
   3   3  12       8753.65       8658.53       284.11 o
   4   3  12       8181.26       7878.73       227.24 o
   5   3  12       8215.67       7553.05       569.20 o
   6   3  12      14682.55      13372.85       911.68 o
   7   3  12       3140.30       3428.03       146.46 o
   8   3  12      11389.04      12904.03       357.33 o
   9   3  12        325.14        359.65        46.84 o
  10   3  12        495.26        503.23        54.41 o
  11   3  12       1268.81       1407.32       101.31 o
  12   3  12        614.86        662.87       107.16 o
  13   3  12       5096.24       5606.75       303.78 o
  14   3  12       2694.64       3124.11       158.17 o
  15   3  12       3662.79       3985.03       150.57 o
 -20   4  12        366.10        298.37        41.05 o
 -19   4  12         14.59         49.57        33.90 o
 -18   4  12        936.03        908.27        86.78 o
 -17   4  12        808.21        808.40        88.18 o
 -16   4  12         80.53         71.31        36.62 o
 -15   4  12        310.29        269.56        63.23 o
 -14   4  12       1139.34       1183.20       111.20 o
 -13   4  12          4.93         15.83        24.76 o
 -12   4  12        106.15        119.08        35.54 o
 -11   4  12        283.77        305.04        49.53 o
 -10   4  12        534.36        621.83        71.31 o
  -9   4  12         20.13         59.44        33.36 o
  -8   4  12        577.24        656.31        85.06 o
  -7   4  12       1988.58       2366.28       135.38 o
  -6   4  12        491.06        629.30        72.66 o
  -5   4  12        322.32        359.02        64.96 o
  -4   4  12        363.04        467.73        93.51 o
  -3   4  12        974.41       1143.53        87.38 o
  -2   4  12          7.22         -1.60        32.64 o
  -1   4  12       2569.37       2763.88       147.02 o
   0   4  12        279.08        333.46        54.91 o
   1   4  12        587.60        512.16        63.86 o
   2   4  12        410.96        365.46        91.33 o
   3   4  12        199.40        194.77        42.18 o
   4   4  12       1051.78       1280.16       107.40 o
   5   4  12       2947.74       3155.38       279.95 o
   6   4  12         35.26         84.40        31.62 o
   7   4  12       2028.48       2168.46       113.37 o
   8   4  12        822.98        946.66        91.72 o
   9   4  12       1997.59       2086.52       141.31 o
  10   4  12       1108.99       1125.18        93.54 o
  11   4  12        348.07        361.02        51.17 o
  12   4  12        860.01        975.30       116.04 o
  13   4  12        774.70        859.05        98.65 o
  14   4  12        427.66        406.38        49.81 o
 -19   5  12       5456.41       5201.07       175.04 o
 -18   5  12        164.03         94.59        78.41 o
 -17   5  12       9668.59      10158.98       325.79 o
 -16   5  12       2382.32       2388.80       140.50 o
 -15   5  12       7043.88       6997.25       261.26 o
 -14   5  12       3614.35       3494.28       156.93 o
 -13   5  12        244.43        299.30        48.69 o
 -12   5  12       3972.05       4305.53       227.75 o
 -11   5  12        686.78        707.02        66.58 o
 -10   5  12       1701.69       1875.20       162.91 o
  -9   5  12       5825.24       6436.09       467.58 o
  -8   5  12       1971.96       2354.15       144.63 o
  -7   5  12      14220.57      16493.05       419.26 o
  -6   5  12      14487.51      17204.83       682.05 o
  -5   5  12      13286.37      13124.44       780.75 o
  -4   5  12      15732.62      16372.37       490.33 o
  -3   5  12       1375.06       1350.74       128.36 o
  -2   5  12       4639.24       4738.88       243.99 o
  -1   5  12         26.17         71.10        38.36 o
   0   5  12         77.03         30.45       131.90 o
   1   5  12       1271.37       1191.41       148.22 o
   2   5  12       2357.40       2485.05       150.98 o
   3   5  12      12595.12      12941.10       506.48 o
   4   5  12       2937.03       2939.16       164.31 o
   5   5  12       9766.68      10046.39       436.20 o
   6   5  12       3799.35       3859.88       186.29 o
   7   5  12       3016.02       2895.71       158.23 o
   8   5  12       6224.71       6353.25       234.52 o
   9   5  12        397.27        385.55        55.57 o
  10   5  12       8927.95       8849.18       259.86 o
  11   5  12        935.70       1056.95        90.70 o
  12   5  12         10.21         41.32        18.44 o
  13   5  12       5025.35       5399.00       383.33 o
 -18   6  12        228.94        292.75        93.88 o
 -17   6  12        482.48        626.39       129.63 o
 -16   6  12       1282.90       1351.91       189.55 o
 -15   6  12       1350.21       1278.74       188.24 o
 -14   6  12       2375.44       2227.40       171.21 o
 -13   6  12       9853.94       9361.44       491.54 o
 -12   6  12        509.96        438.34        77.09 o
 -11   6  12       9841.30       9581.96       528.41 o
 -10   6  12        347.64        261.79        89.55 o
  -9   6  12       2054.48       2194.90       244.99 o
  -8   6  12      10021.10      10285.46       547.46 o
  -7   6  12       3226.15       3381.43       304.22 o
  -6   6  12      14052.71      15539.85       427.38 o
  -5   6  12      23796.22      26432.21       737.89 o
  -4   6  12        291.40        345.72        56.60 o
  -3   6  12      10459.14      11943.39       871.52 o
  -2   6  12       3819.72       4432.42       333.47 o
  -1   6  12        635.06        648.36       101.76 o
   0   6  12       1830.20       1978.91       176.55 o
   1   6  12         18.68         44.06        26.32 o
   2   6  12       2444.31       2532.38       147.34 o
   3   6  12        532.05        605.98        72.14 o
   4   6  12       3900.36       4003.16       244.09 o
   5   6  12       2723.43       2804.10       176.41 o
   6   6  12       2310.40       2350.54       133.86 o
   7   6  12       5459.50       5505.56       203.49 o
   8   6  12        828.18        837.45        73.48 o
   9   6  12       4712.65       4938.60       171.97 o
  10   6  12        933.76       1002.53       106.00 o
  11   6  12         55.94        103.78        34.21 o
 -17   7  12        202.16        191.61        68.81 o
 -16   7  12       3854.76       4374.28       319.17 o
 -15   7  12       2585.07       2539.38       251.06 o
 -14   7  12        609.25        622.91       128.65 o
 -13   7  12       2655.52       2632.45       185.49 o
 -12   7  12       2571.24       2550.55       185.55 o
 -11   7  12       2063.98       2216.82       173.37 o
 -10   7  12      15751.93      15113.16       699.33 o
  -9   7  12       1070.45       1168.54       100.49 o
  -8   7  12      11030.22      12256.70       847.09 o
  -7   7  12         77.92         58.11        20.91 o
  -6   7  12       3788.81       4367.77       199.70 o
  -5   7  12        783.91        797.74        83.75 o
  -4   7  12        350.20        432.81        62.66 o
  -3   7  12       7393.91       8054.65       272.02 o
  -2   7  12       1931.50       2060.47       129.68 o
  -1   7  12      10863.73      13287.26       568.45 o
   0   7  12       9179.79      11325.93       507.27 o
   1   7  12       3010.54       3125.33       233.79 o
   2   7  12      11177.91      10923.54       463.91 o
   3   7  12         27.25         61.28        40.60 o
   4   7  12       4972.03       4867.47       289.94 o
   5   7  12       2472.90       2519.36       198.68 o
   6   7  12        448.74        501.07        87.01 o
   7   7  12      12824.57      12402.12       449.75 o
   8   7  12        631.35        626.43        86.91 o
   9   7  12       4717.78       4559.98       220.88 o
  10   7  12       4507.49       4579.08       194.35 o
 -15   8  12       2041.40       2162.75       190.15 o
 -14   8  12      13158.85      13893.43       550.58 o
 -13   8  12         40.20         43.37        37.87 o
 -12   8  12      10262.36      10742.65       362.91 o
 -11   8  12       2814.18       2914.32       184.49 o
 -10   8  12       4654.15       4713.75       237.55 o
  -9   8  12       6409.67       6745.38       441.39 o
  -8   8  12          0.61         76.76        64.42 o
  -7   8  12       7750.18       7769.12       470.55 o
  -6   8  12       5432.99       5924.27       400.31 o
  -5   8  12       2459.96       2585.83       255.13 o
  -4   8  12       7488.47       8043.89       447.88 o
  -3   8  12        793.61        918.04       146.98 o
  -2   8  12      11314.30      12520.67       538.85 o
  -1   8  12       1218.80       1427.59       165.74 o
   0   8  12       6803.27       7617.07       827.54 o
   1   8  12       7851.65       8820.17      1078.03 o
   2   8  12        799.76        835.72       106.23 o
   3   8  12      15274.69      15175.62       505.27 o
   4   8  12       1923.53       1898.62       153.35 o
   5   8  12      10310.51       9617.64       357.94 o
   6   8  12       7371.04       7038.00       286.49 o
   7   8  12        250.96        269.73        49.90 o
   8   8  12       7044.41       6728.05       239.41 o
 -11   9  12       3545.69       3078.25       479.20 o
 -10   9  12       3202.86       2861.08       365.92 o
  -9   9  12       2892.53       2806.80       442.61 o
  -8   9  12       1907.80       1991.70       203.63 o
  -7   9  12       2306.62       2451.90       228.30 o
  -6   9  12        559.90        633.34       117.77 o
  -5   9  12          5.66         11.40        34.46 o
  -4   9  12        216.24        202.29        67.83 o
  -3   9  12       2295.11       2398.23       201.98 o
  -2   9  12       2501.70       2481.95       127.09 o
  -1   9  12       4025.91       4561.91       288.92 o
   0   9  12       3714.60       3936.87       187.06 o
   1   9  12       3841.96       4125.88       383.02 o
   2   9  12       3342.50       3392.79       182.45 o
   3   9  12        270.90        222.96        47.08 o
   4   9  12        247.40        293.94        49.06 o
   5   9  12         17.87         22.24        21.27 o
   6   9  12         14.56         36.81        18.73 o
  -8  10  12       3146.38       3023.67       123.10 o
  -7  10  12        368.32        375.40        36.65 o
  -6  10  12       2222.57       2320.26        94.40 o
  -5  10  12       3638.78       3772.37       212.45 o
  -4  10  12        109.87        135.86        35.38 o
  -3  10  12       6132.23       6258.03       280.66 o
  -2  10  12       1311.59       1301.95       116.89 o
  -1  10  12       2798.51       2938.56       138.50 o
   0  10  12       4116.78       4018.98       160.63 o
   1  10  12       1729.14       1822.08        97.62 o
 -22   1  13         88.50         77.30        75.27 o
 -21   1  13       1026.58        824.31        84.10 o
 -20   1  13        690.19        759.68        66.76 o
 -19   1  13         36.67         49.95        25.75 o
 -18   1  13       3095.58       3019.51       171.66 o
 -17   1  13       2165.92       2168.46       170.70 o
 -16   1  13       7686.29       7056.44       265.06 o
 -15   1  13       5381.95       5179.90       228.22 o
 -14   1  13       7879.66       7976.14       288.81 o
 -13   1  13       3489.73       3658.10       192.78 o
 -12   1  13       3730.47       3952.24       527.19 o
 -11   1  13       1406.37       1342.63       108.62 o
 -10   1  13          8.77         52.79        38.64 o
  -9   1  13       2626.90       2573.94       187.77 o
  -8   1  13       8669.68       8672.57       594.14 o
  -7   1  13         94.92        226.27       130.60 o
  -6   1  13      14434.00      15395.88       884.86 o
  -5   1  13       7410.28       8244.79       613.89 o
  -4   1  13      15092.51      15248.59       808.72 o
  -3   1  13      19475.99      20138.70       916.07 o
  -2   1  13       2284.72       2104.26       407.39 o
  -1   1  13      13141.91      12582.35      1017.06 o
   0   1  13        103.01         73.41        85.72 o
   1   1  13       1401.42       1368.96       106.70 o
   2   1  13        837.82        655.49        51.63 o
   3   1  13        728.15        648.70        51.08 o
   4   1  13       5728.83       5263.94       152.69 o
   5   1  13       5120.99       4914.05       173.26 o
   6   1  13       5655.32       5337.49       161.51 o
   7   1  13       6050.73       5812.09       171.46 o
   8   1  13       5927.25       5532.23       168.13 o
   9   1  13       7735.93       7238.12       194.18 o
  10   1  13       3094.29       3023.40       138.16 o
  11   1  13       6529.64       6251.31       238.11 o
  12   1  13        527.36        549.11        65.07 o
  13   1  13        541.18        599.44        53.90 o
  14   1  13       5496.71       5735.43       182.41 o
 -21   2  13        357.68        418.04        61.41 o
 -20   2  13       3035.67       2703.68       339.96 o
 -19   2  13       1183.12       1216.18       131.09 o
 -18   2  13         51.76         70.13        49.19 o
 -17   2  13       1294.41       1452.90       161.64 o
 -16   2  13         83.21        106.28        61.66 o
 -15   2  13       2878.18       2749.97       178.96 o
 -14   2  13       2013.09       2105.44       155.91 o
 -13   2  13       3789.99       3728.81       252.58 o
 -12   2  13      14329.98      14033.53      1442.84 o
 -11   2  13        555.18        584.31        77.48 o
 -10   2  13       9784.05      10423.77       489.50 o
  -9   2  13       2962.47       3111.02       140.45 o
  -8   2  13       2550.22       2488.20       133.99 o
  -7   2  13       7530.78       7453.64       328.86 o
  -6   2  13          7.89        -39.66        45.99 o
  -5   2  13      15054.29      15206.58       655.37 o
  -4   2  13       7668.86       6922.57       421.42 o
  -3   2  13       2432.29       2588.32       304.92 o
  -2   2  13      11720.74      11652.65       978.29 o
  -1   2  13         92.19        135.26        53.43 o
   0   2  13       9404.06       9763.54       405.73 o
   1   2  13       5161.54       5049.55       183.00 o
   2   2  13       1412.48       1388.11        74.66 o
   3   2  13       9874.53       9584.07       269.33 o
   4   2  13         24.23        -21.50        37.43 o
   5   2  13      14363.95      13304.94       384.96 o
   6   2  13       2961.32       2885.56       139.34 o
   7   2  13       3382.69       3312.79       125.77 o
   8   2  13       4237.26       4252.25       143.66 o
   9   2  13        211.93        254.44        40.72 o
  10   2  13       3195.02       3480.27       144.72 o
  11   2  13       1171.15       1279.04       100.87 o
  12   2  13        708.93        832.96        76.02 o
  13   2  13       6276.33       6735.30       245.85 o
  14   2  13         81.52         79.66        23.42 o
 -21   3  13        143.12         34.18        23.67 o
 -20   3  13       1692.22       1734.22       129.59 o
 -19   3  13       6951.14       7124.14       307.47 o
 -18   3  13       5865.27       5866.94       297.22 o
 -17   3  13      15064.73      14028.73       516.94 o
 -16   3  13       1563.67       1593.27       131.87 o
 -15   3  13       4138.34       4055.77       212.24 o
 -14   3  13       1713.19       1468.16       128.94 o
 -13   3  13         50.81         66.68        38.88 o
 -12   3  13      12583.51      12886.73       596.66 o
 -11   3  13       3873.83       4028.56       238.95 o
 -10   3  13       8442.65       9337.51       576.47 o
  -9   3  13       7128.33       7415.90       641.34 o
  -8   3  13       2124.53       2553.77       187.01 o
  -7   3  13       5422.19       5400.48       389.86 o
  -6   3  13        724.89        733.46       113.56 o
  -5   3  13      14948.79      15326.87       731.46 o
  -4   3  13       1305.82       1371.60       129.15 o
  -3   3  13       2020.86       2068.18       121.94 o
  -2   3  13      10343.51      10620.10       311.28 o
  -1   3  13        478.65        643.68        83.07 o
   0   3  13       7469.28       7717.25       267.18 o
   1   3  13       9620.97       9404.48       235.71 o
   2   3  13       9169.83       8847.58       232.10 o
   3   3  13      19627.83      18358.59       570.54 o
   4   3  13       5700.10       5172.24       332.65 o
   5   3  13       4956.01       4539.52       326.37 o
   6   3  13       1827.67       1757.22       107.99 o
   7   3  13        441.75        430.59        68.47 o
   8   3  13      13473.26      13782.04       916.33 o
   9   3  13       1185.08       1389.74       145.87 o
  10   3  13      11029.93      11772.73       770.06 o
  11   3  13       4999.66       5084.76       302.95 o
  12   3  13       2914.66       3090.51       217.77 o
  13   3  13       3701.10       3913.64       181.25 o
  14   3  13       1789.70       1959.61       104.00 o
 -20   4  13        329.88        303.47        38.91 o
 -19   4  13       4728.57       5157.53       219.71 o
 -18   4  13       3526.49       3585.11       203.95 o
 -17   4  13       1404.66       1423.07       112.30 o
 -16   4  13      11338.74      11114.00       348.41 o
 -15   4  13       4689.58       4624.44       256.93 o
 -14   4  13       4569.55       4521.92       221.14 o
 -13   4  13      24595.60      23939.28       833.97 o
 -12   4  13         11.89         44.78        27.08 o
 -11   4  13      24967.90      27097.52      1088.72 o
 -10   4  13       2095.03       2164.18       148.83 o
  -9   4  13      14336.50      16170.72       515.63 o
  -8   4  13      13689.65      15353.53       952.22 o
  -7   4  13        190.11        260.45        77.18 o
  -6   4  13      17340.86      17667.52       921.21 o
  -5   4  13      11212.26      11718.57       973.58 o
  -4   4  13       9147.05       9182.90       303.98 o
  -3   4  13      12774.83      13105.62       326.28 o
  -2   4  13       2251.48       2320.84       129.55 o
  -1   4  13      15494.72      15475.71       384.68 o
   0   4  13       1685.51       1648.45       116.31 o
   1   4  13       7211.69       7676.85       395.56 o
   2   4  13      13404.42      14756.15      1392.36 o
   3   4  13       1174.89       1127.46       139.05 o
   4   4  13      21864.77      23263.63      2128.88 o
   5   4  13        160.05        220.81        46.59 o
   6   4  13      22332.85      24186.14       523.74 o
   7   4  13       7144.76       7625.64       273.70 o
   8   4  13       3626.83       3886.66       146.10 o
   9   4  13      11046.07      11742.12       607.84 o
  10   4  13       3297.73       3270.63       148.34 o
  11   4  13       4294.48       4373.73       252.21 o
  12   4  13      11137.50      12038.46       417.89 o
  13   4  13        595.30        666.65        63.52 o
 -18   5  13       1797.26       1802.24       105.52 o
 -17   5  13       2447.30       2830.30       133.68 o
 -16   5  13         71.86         32.77        51.85 o
 -15   5  13       1801.66       2016.00       126.73 o
 -14   5  13         98.56         82.40        44.01 o
 -13   5  13        748.24        841.41        73.60 o
 -12   5  13       1443.40       1649.52       124.66 o
 -11   5  13        478.59        458.99        55.95 o
 -10   5  13       3463.46       3795.26       231.26 o
  -9   5  13       9611.84      11228.46       423.92 o
  -8   5  13       5734.26       6406.91       245.61 o
  -7   5  13      13008.50      14814.74       458.72 o
  -6   5  13       1823.56       2217.44       166.16 o
  -5   5  13       1938.90       2378.74       159.11 o
  -4   5  13        272.95        359.67        98.67 o
  -3   5  13        248.94        323.61       107.68 o
  -2   5  13       1006.30       1094.86       139.61 o
  -1   5  13       6732.08       6813.14       360.70 o
   0   5  13      10679.54      10448.52       463.77 o
   1   5  13       3957.53       4108.52       278.05 o
   2   5  13       9177.37       9629.45       741.99 o
   3   5  13        841.08        876.45        87.51 o
   4   5  13        233.29        214.17        44.40 o
   5   5  13       2080.70       2259.53       139.53 o
   6   5  13         32.66         41.49        21.56 o
   7   5  13        982.70       1000.68        89.13 o
   8   5  13       1395.45       1522.08       104.51 o
   9   5  13        182.86        179.34        35.66 o
  10   5  13       7663.28       8034.59       223.37 o
  11   5  13       7103.30       7052.39       220.56 o
 -17   6  13       2914.98       3176.54       274.78 o
 -16   6  13       1508.60       1630.10       200.34 o
 -15   6  13       1245.86       1213.24       173.30 o
 -14   6  13       5414.58       5643.79       390.28 o
 -13   6  13         93.57         73.84        39.09 o
 -12   6  13       6259.02       6162.96       283.92 o
 -11   6  13        218.86        243.90        59.51 o
 -10   6  13       6658.81       7450.50       797.68 o
  -9   6  13       5740.93       6478.61       403.00 o
  -8   6  13       1332.08       1397.60       188.36 o
  -7   6  13       6742.95       7112.60       271.19 o
  -6   6  13         97.41         81.10        73.36 o
  -5   6  13       4714.24       5312.66       415.15 o
  -4   6  13        716.74        838.85       184.48 o
  -3   6  13       1645.71       2082.81       227.42 o
  -2   6  13       7855.27       8272.58       375.30 o
  -1   6  13        499.57        457.89        82.48 o
   0   6  13      10230.34      10641.90       438.53 o
   1   6  13       4614.17       4894.47       206.32 o
   2   6  13       5374.45       5721.79       223.24 o
   3   6  13      11709.34      12335.57       341.40 o
   4   6  13         48.50         58.47        20.63 o
   5   6  13       3313.38       3414.34       159.87 o
   6   6  13       1175.22       1224.12        90.47 o
   7   6  13       2429.46       2414.51       122.48 o
   8   6  13       2764.65       3008.66       128.13 o
   9   6  13        848.54        732.34        56.74 o
  10   6  13       2721.74       2592.25       144.70 o
 -16   7  13       3121.82       3399.19       259.61 o
 -15   7  13        140.82        101.58        26.05 o
 -14   7  13       1043.05       1022.19        72.94 o
 -13   7  13       3132.60       3385.94       136.81 o
 -12   7  13        138.31        129.24        25.83 o
 -11   7  13       8651.90       9420.38       453.53 o
 -10   7  13          8.25         15.22        25.59 o
  -9   7  13       1134.62       1296.28        85.83 o
  -8   7  13        336.40        352.67        55.83 o
  -7   7  13       1061.86       1114.02        95.56 o
  -6   7  13       5323.76       5776.26       226.44 o
  -5   7  13       4615.17       5235.96       212.79 o
  -4   7  13       6628.51       7711.81       261.21 o
  -3   7  13       5174.31       5904.60       223.17 o
  -2   7  13       4427.74       5170.20       204.59 o
  -1   7  13       6979.37       7885.34       330.34 o
   0   7  13         19.82         42.33        24.86 o
   1   7  13        959.19       1066.54        83.56 o
   2   7  13       3910.83       4189.70       261.44 o
   3   7  13        215.93        197.13        61.47 o
   4   7  13       4547.22       4446.27       258.50 o
   5   7  13       1492.73       1369.25       134.40 o
   6   7  13       3753.96       3791.70       219.04 o
   7   7  13       6258.41       6317.27       272.08 o
   8   7  13        276.96        268.55        49.81 o
   9   7  13       4023.74       3674.19       159.44 o
 -13   8  13         16.53         27.21        31.58 o
 -12   8  13       1748.30       1734.78       123.97 o
 -11   8  13         90.76         43.53        30.32 o
 -10   8  13       1502.86       1536.39       118.18 o
  -9   8  13         87.28         77.81        53.24 o
  -8   8  13         32.19         -6.24        55.78 o
  -7   8  13       1403.15       1372.95       176.22 o
  -6   8  13         17.13         12.45        50.80 o
  -5   8  13        442.99        456.46       101.31 o
  -4   8  13         20.38         21.35        36.28 o
  -3   8  13        277.01        274.26        70.49 o
  -2   8  13        303.66        280.98        72.77 o
  -1   8  13        172.47        204.37        40.40 o
   0   8  13        752.48        719.59        98.43 o
   1   8  13        560.65        624.18        89.17 o
   2   8  13         37.08         38.57        33.26 o
   3   8  13       2203.16       2270.57       160.72 o
   4   8  13        344.64        370.74        62.76 o
   5   8  13        476.82        402.68        60.41 o
   6   8  13        405.12        429.95        58.14 o
   7   8  13         87.07         70.64        21.04 o
 -10   9  13        985.18        951.93       117.62 o
  -9   9  13         25.64         22.06        39.00 o
  -8   9  13       2165.39       2358.53       191.92 o
  -7   9  13       1493.32       1565.53       157.02 o
  -6   9  13       4866.54       4931.47       277.77 o
  -5   9  13       2326.88       2275.48       180.23 o
  -4   9  13       4976.57       5289.80       178.61 o
  -3   9  13       1875.94       1947.63       102.81 o
  -2   9  13       2503.73       2733.20       127.99 o
  -1   9  13       2806.81       3050.55       122.31 o
   0   9  13         54.95         28.63        19.55 o
   1   9  13       4317.93       4268.38       193.99 o
   2   9  13       1097.89       1110.76        90.29 o
   3   9  13        557.00        507.17        57.16 o
   4   9  13       3648.43       3600.72       147.10 o
 -21   0  14          7.94        -20.33        51.36 o
 -20   0  14       9152.08       9171.63       337.47 o
 -19   0  14        477.88        584.82        89.94 o
 -18   0  14       6493.01       6193.69       313.73 o
 -17   0  14       5694.48       5685.29       315.58 o
 -16   0  14        566.97        517.53       101.08 o
 -15   0  14       7493.64       6817.99       370.01 o
 -14   0  14       3311.51       2971.49       239.89 o
 -13   0  14       4432.68       4064.49       281.17 o
 -12   0  14      16073.09      15362.23       585.82 o
 -11   0  14       4150.75       4188.90       280.41 o
 -10   0  14      27678.59      28186.16       781.93 o
  -9   0  14         24.00         17.51        50.14 o
  -8   0  14      14295.03      14687.92       752.66 o
  -7   0  14      23818.00      24548.07      1301.90 o
  -6   0  14        121.67         80.72       135.72 o
  -5   0  14      30183.98      31097.81       813.84 o
  -4   0  14       1116.82       1116.34       115.41 o
  -3   0  14      22730.63      22440.31      1037.92 o
  -2   0  14       5403.96       5283.90       201.46 o
  -1   0  14       4617.02       4663.56       191.76 o
   0   0  14      21365.33      21909.15       473.83 o
   1   0  14       6665.57       6300.20       229.48 o
   2   0  14      13289.52      13333.82       410.39 o
   3   0  14      20491.47      19343.80       450.02 o
   4   0  14       4390.50       4005.50       268.72 o
   5   0  14      14078.84      12810.84       371.83 o
   6   0  14        489.26        357.99        59.04 o
   7   0  14      12440.75      10984.79       343.37 o
   8   0  14       4152.75       3818.92       191.98 o
   9   0  14      12671.14      11986.31       354.82 o
  10   0  14      16068.12      15408.66       555.37 o
  11   0  14         41.13         29.45        29.16 o
  12   0  14       4397.04       4551.87       253.47 o
  13   0  14       8612.03       9070.37       338.62 o
 -21   1  14       1286.60       1443.94        77.88 o
 -20   1  14        294.90        193.66        39.48 o
 -19   1  14       1794.86       1801.16       104.90 o
 -18   1  14       7620.72       7194.60       385.83 o
 -17   1  14       2801.95       2800.31       148.42 o
 -16   1  14       9541.14       9047.69       291.25 o
 -15   1  14       1738.19       1686.06       122.39 o
 -14   1  14       2888.08       3119.57       169.07 o
 -13   1  14        255.59        262.23        81.37 o
 -12   1  14         77.41        121.61        65.32 o
 -11   1  14       2940.28       2686.51       229.72 o
 -10   1  14        746.30        623.34        95.12 o
  -9   1  14      12991.01      13084.94       295.82 o
  -8   1  14       4765.75       4702.85       198.72 o
  -7   1  14      15364.27      16243.26       568.32 o
  -6   1  14      10162.35      10503.20       312.89 o
  -5   1  14       4833.57       5035.81       205.70 o
  -4   1  14       7278.14       7567.52       202.12 o
  -3   1  14       2492.29       2728.45       124.52 o
  -2   1  14        709.33        778.64        70.49 o
  -1   1  14       9019.00       8882.52       230.76 o
   0   1  14        481.06        472.10        55.28 o
   1   1  14       9997.62       9705.87       211.19 o
   2   1  14      10040.37       9579.92       212.48 o
   3   1  14       4906.68       4786.33       133.84 o
   4   1  14      11548.23      10764.13       269.15 o
   5   1  14       2009.02       1855.01        92.85 o
   6   1  14       3106.37       2958.99       118.41 o
   7   1  14        214.87        163.92        29.53 o
   8   1  14          2.81         28.83        17.07 o
   9   1  14       2548.09       2459.85       121.31 o
  10   1  14       2593.52       2526.63       142.18 o
  11   1  14       8764.99       9014.08       273.65 o
  12   1  14       3896.98       3962.03       132.78 o
  13   1  14       7615.95       7876.28       214.27 o
  14   1  14       2494.30       2910.57       156.25 o
 -21   2  14       3726.42       3921.74       180.22 o
 -20   2  14         16.15        -16.98        53.25 o
 -19   2  14       5358.94       5396.67       411.70 o
 -18   2  14        495.80        408.00       113.34 o
 -17   2  14       5300.91       5429.43       304.97 o
 -16   2  14       5783.40       5545.88       318.51 o
 -15   2  14        189.60        237.51        73.53 o
 -14   2  14      11026.59      11275.75      1130.17 o
 -13   2  14       5887.83       6107.51       743.81 o
 -12   2  14       2150.47       2227.12       217.37 o
 -11   2  14      10613.67      10353.88       564.10 o
 -10   2  14        424.55        370.84        67.24 o
  -9   2  14       9313.80       9099.42       308.64 o
  -8   2  14       7722.63       7729.58       252.68 o
  -7   2  14       2156.83       2103.44       124.61 o
  -6   2  14      15433.48      15010.39       413.74 o
  -5   2  14        133.70        154.12        38.73 o
  -4   2  14       5439.78       5357.64       174.48 o
  -3   2  14       1482.31       1399.91        88.93 o
  -2   2  14       1148.77       1161.19        82.64 o
  -1   2  14       3739.47       3656.56       145.31 o
   0   2  14        385.80        403.04        46.70 o
   1   2  14       3491.66       3307.81       119.58 o
   2   2  14         89.90         49.40        22.17 o
   3   2  14       3885.85       3519.53       151.29 o
   4   2  14       9351.85       8379.67       296.59 o
   5   2  14       1159.00       1058.55       102.89 o
   6   2  14      27648.54      25913.70       686.19 o
   7   2  14        979.89       1064.65        69.30 o
   8   2  14       6298.85       6337.13       199.07 o
   9   2  14       2029.81       2105.54       109.90 o
  10   2  14         85.37         87.58        30.65 o
  11   2  14       1858.64       2007.08       114.53 o
  12   2  14       2581.35       2762.35       197.44 o
  13   2  14       1439.26       1387.33       256.07 o
 -20   3  14       2988.75       3076.55       162.37 o
 -19   3  14         18.14         -4.38        55.23 o
 -18   3  14        606.83        712.76        99.68 o
 -17   3  14       1468.55       1496.00       152.44 o
 -16   3  14       1538.47       1476.81       155.02 o
 -15   3  14       5545.54       5820.60       564.76 o
 -14   3  14       4219.02       4562.41       424.62 o
 -13   3  14       9772.67      10475.70       662.72 o
 -12   3  14       7346.79       7852.80      1001.83 o
 -11   3  14       4784.29       4997.04       278.08 o
 -10   3  14       5561.40       5443.20       499.72 o
  -9   3  14        125.96        149.73       109.80 o
  -8   3  14       1314.38       1176.72       141.37 o
  -7   3  14       4405.65       4499.35       267.45 o
  -6   3  14        936.90        913.45       236.01 o
  -5   3  14      12826.30      12361.64       796.94 o
  -4   3  14      11506.78      11434.56       395.83 o
  -3   3  14       8301.42       8217.54       275.80 o
  -2   3  14       5844.31       5571.23       226.84 o
  -1   3  14        150.76        257.79        56.52 o
   0   3  14       3916.92       3806.67       189.21 o
   1   3  14       1820.08       1861.03       105.37 o
   2   3  14       4881.62       4742.82       174.43 o
   3   3  14        295.39        232.33        43.07 o
   4   3  14        484.61        426.08        64.64 o
   5   3  14       3948.21       3888.99       222.32 o
   6   3  14       1263.51       1406.05       118.71 o
   7   3  14       6478.80       6621.52       264.45 o
   8   3  14       6883.19       7165.78       325.59 o
   9   3  14       6433.63       6896.15       358.07 o
  10   3  14      10378.95      10521.29       448.61 o
  11   3  14       1010.01       1155.05       129.16 o
  12   3  14       3047.16       3494.93       210.73 o
  13   3  14        253.25        245.93        37.03 o
 -19   4  14       2619.09       2698.33       142.11 o
 -18   4  14         75.37          3.80        41.71 o
 -17   4  14        406.14        288.78        51.33 o
 -16   4  14       1184.23       1268.78       106.05 o
 -15   4  14       3256.66       3398.25       180.70 o
 -14   4  14        280.26        224.96        42.87 o
 -13   4  14        735.42        682.62       122.01 o
 -12   4  14        781.48        787.83        72.49 o
 -11   4  14        420.61        448.66        56.29 o
 -10   4  14         87.56        119.96        31.30 o
  -9   4  14          1.49        -28.63        28.63 o
  -8   4  14       1125.11       1200.33       192.11 o
  -7   4  14       1068.71       1111.96       135.37 o
  -6   4  14       6345.81       6485.41       335.45 o
  -5   4  14       3194.56       3351.84       174.32 o
  -4   4  14        214.08        222.09        71.78 o
  -3   4  14       3399.70       3497.81       179.85 o
  -2   4  14       5607.16       6023.27       241.97 o
  -1   4  14       2310.82       2459.16       152.24 o
   0   4  14        191.35        187.74        37.30 o
   1   4  14       3305.93       3324.88       180.05 o
   2   4  14         24.19         -7.95        57.04 o
   3   4  14        567.45        563.69       106.07 o
   4   4  14         42.62         24.34        32.30 o
   5   4  14        816.00        936.55       137.26 o
   6   4  14         28.78         84.79        36.15 o
   7   4  14        184.35        228.14        48.12 o
   8   4  14        117.79        199.28        47.55 o
   9   4  14          8.90         20.23        31.53 o
  10   4  14         87.57         75.18        37.32 o
  11   4  14        140.88        118.48        38.60 o
  12   4  14        337.86        353.88        55.30 o
 -18   5  14        536.88        441.05        45.64 o
 -17   5  14       3979.06       4084.12       174.28 o
 -16   5  14        158.36        131.27        29.08 o
 -15   5  14       5147.36       5877.66       215.74 o
 -14   5  14       2655.94       2919.46       154.87 o
 -13   5  14       6146.41       7154.01       256.85 o
 -12   5  14       4344.22       4798.53       210.89 o
 -11   5  14       2155.36       2449.81       149.20 o
 -10   5  14       6983.94       7695.82       272.01 o
  -9   5  14        778.12        947.35        92.47 o
  -8   5  14       2595.77       3079.65       165.35 o
  -7   5  14        993.36       1174.16       101.94 o
  -6   5  14         18.51          4.93        32.13 o
  -5   5  14       7874.22       7967.13       339.80 o
  -4   5  14       1454.44       1553.64       201.61 o
  -3   5  14       5778.83       5954.36       307.12 o
  -2   5  14      12594.54      12913.69       532.81 o
  -1   5  14      11848.54      12598.56       713.87 o
   0   5  14       9159.71       9858.53       410.04 o
   1   5  14        604.95        651.13        61.67 o
   2   5  14       4343.83       4480.00       323.20 o
   3   5  14       2923.58       3281.86       198.91 o
   4   5  14       1082.19       1105.03        95.94 o
   5   5  14       3176.53       3475.86       134.27 o
   6   5  14       1542.71       1568.93       106.81 o
   7   5  14       4686.00       4798.25       184.73 o
   8   5  14       6462.42       6754.52       312.09 o
   9   5  14       1902.42       1948.79        97.11 o
  10   5  14       8751.90       8956.20       310.17 o
  11   5  14        103.05        106.09        26.55 o
 -16   6  14        793.76        912.99       141.51 o
 -15   6  14        343.38        398.07        99.59 o
 -14   6  14       1407.91       1426.12       178.66 o
 -13   6  14       2277.35       2338.57       163.71 o
 -12   6  14       3737.93       3806.50       211.31 o
 -11   6  14       8894.65       9332.06       549.76 o
 -10   6  14        118.27        155.27        74.86 o
  -9   6  14       5564.54       6084.37       244.31 o
  -8   6  14        612.35        561.96        70.61 o
  -7   6  14        120.44        125.11        62.96 o
  -6   6  14       1462.46       1598.07       154.00 o
  -5   6  14         11.98         48.87        30.00 o
  -4   6  14      13046.35      13321.63       494.28 o
  -3   6  14       1769.80       1897.09       171.04 o
  -2   6  14      10116.22       9893.98       417.27 o
  -1   6  14       6776.41       7059.20       343.64 o
   0   6  14         39.67         55.52        27.11 o
   1   6  14       4994.01       5262.30       207.76 o
   2   6  14       4775.27       4823.48       195.66 o
   3   6  14       1178.24       1199.35        93.24 o
   4   6  14       5313.03       5532.80       201.40 o
   5   6  14         93.17        135.81        31.98 o
   6   6  14       6070.98       6443.94       202.03 o
   7   6  14       1821.62       1884.86        96.76 o
   8   6  14       2358.92       2358.95        97.60 o
   9   6  14       1829.40       1650.28       101.15 o
 -15   7  14         98.89         90.78        17.64 o
 -14   7  14       7745.30       7807.25       204.81 o
 -13   7  14       1630.66       1688.67        92.42 o
 -12   7  14        808.93        818.98        61.19 o
 -11   7  14       4410.48       4683.29       153.87 o
 -10   7  14        987.28        989.62        83.63 o
  -9   7  14       2798.36       2984.36       149.72 o
  -8   7  14       4805.73       5427.30       208.50 o
  -7   7  14       2303.96       2783.66       146.08 o
  -6   7  14       6026.76       6647.30       233.01 o
  -5   7  14       1367.89       1792.66       115.25 o
  -4   7  14       8581.89       9634.16       590.39 o
  -3   7  14         49.77         22.33        21.37 o
  -2   7  14       3811.25       4344.71       231.11 o
  -1   7  14       7022.36       7606.84       256.47 o
   0   7  14        967.67        962.70        76.82 o
   1   7  14      13125.80      13941.04       325.70 o
   2   7  14       2457.32       2620.22       122.70 o
   3   7  14       8986.17       8874.29       360.38 o
   4   7  14       4272.44       4409.67       232.47 o
   5   7  14        962.78        915.87        96.88 o
   6   7  14       6533.68       6236.91       252.64 o
   7   7  14       2115.20       2164.86       125.41 o
 -11   8  14         68.82        119.44        46.59 o
 -10   8  14       6471.61       6977.36       357.96 o
  -9   8  14       2109.45       2031.05       188.76 o
  -8   8  14       2934.19       3323.68       243.56 o
  -7   8  14       2894.55       2998.68       229.09 o
  -6   8  14       2474.92       2782.71       214.22 o
  -5   8  14       8368.31       9441.42       407.44 o
  -4   8  14        307.64        295.68        66.43 o
  -3   8  14       7012.98       8064.90       743.78 o
  -2   8  14       5591.87       5771.27       265.60 o
  -1   8  14       2897.89       2899.56       180.76 o
   0   8  14       7204.13       7361.13       300.40 o
   1   8  14        296.91        257.79        51.92 o
   2   8  14       8389.79       8056.99       299.78 o
   3   8  14       5990.68       5837.01       236.40 o
   4   8  14        663.82        653.42        69.32 o
   5   8  14      17061.96      15774.94       401.56 o
  -9   9  14       2383.60       2322.05       148.78 o
  -8   9  14       4483.50       4078.74       205.43 o
  -7   9  14       2350.33       2304.64       152.39 o
  -6   9  14       5431.70       5606.28       385.36 o
  -5   9  14        553.62        642.15        51.24 o
  -4   9  14        452.88        493.05        44.80 o
  -3   9  14        104.23        126.54        33.08 o
  -2   9  14        269.98        218.39        38.96 o
  -1   9  14        753.35        740.36        71.44 o
   0   9  14       2057.40       2073.83       116.72 o
   1   9  14       2928.61       2941.39       133.78 o
   2   9  14       2873.03       2656.54       118.20 o
 -21   1  15       4395.29       4502.97       187.66 o
 -20   1  15        515.40        449.05        46.11 o
 -19   1  15       5772.74       6080.13       199.42 o
 -18   1  15          5.94        -24.28        83.17 o
 -17   1  15        450.89        382.48       108.01 o
 -16   1  15        228.83        169.10       131.43 o
 -15   1  15        688.59        551.14       151.51 o
 -14   1  15       5906.28       5882.10       242.97 o
 -13   1  15       4119.42       3860.99       195.93 o
 -12   1  15       9502.96       8784.49       254.80 o
 -11   1  15       8817.50       8461.74       248.27 o
 -10   1  15       8911.60       8817.96       313.90 o
  -9   1  15       3866.02       3699.90       193.18 o
  -8   1  15       4284.48       4661.28       317.60 o
  -7   1  15       3091.82       3023.48       158.59 o
  -6   1  15       7942.73       8133.66       273.09 o
  -5   1  15        240.65        213.05        46.68 o
  -4   1  15      20931.98      20448.83       707.12 o
  -3   1  15        483.49        578.78        67.46 o
  -2   1  15       2652.20       2448.72       121.60 o
  -1   1  15       7518.21       7102.94       211.53 o
   0   1  15        422.97        329.06        39.51 o
   1   1  15      22447.36      21132.65       488.38 o
   2   1  15        950.41        864.05        72.73 o
   3   1  15       7525.09       7157.44       189.00 o
   4   1  15        342.41        333.55        45.89 o
   5   1  15       1539.17       1419.05        81.14 o
   6   1  15        693.18        690.84        56.63 o
   7   1  15       1229.24       1137.10        71.12 o
   8   1  15       2816.75       2594.91       106.11 o
   9   1  15       8093.70       8037.37       215.60 o
  10   1  15       4327.21       4403.42       177.37 o
  11   1  15       6204.50       6702.65       208.69 o
  12   1  15        927.55       1010.32        67.60 o
  13   1  15       5588.75       6122.47       232.20 o
 -20   2  15       4896.46       5315.67       231.75 o
 -19   2  15        238.41        174.99        35.92 o
 -18   2  15       6422.02       6417.63       297.54 o
 -17   2  15       2290.18       2225.03       260.46 o
 -16   2  15        749.14        686.04        84.85 o
 -15   2  15       4292.38       4044.82       272.20 o
 -14   2  15        607.26        437.04       115.83 o
 -13   2  15       4131.82       3976.27       158.11 o
 -12   2  15       1805.65       1691.35       109.14 o
 -11   2  15       5382.48       5319.80       227.04 o
 -10   2  15       5388.04       5170.38       223.88 o
  -9   2  15         18.02         -9.08        36.07 o
  -8   2  15       1397.12       1245.25       117.91 o
  -7   2  15       2404.91       2209.95       141.81 o
  -6   2  15        227.45        358.46        51.67 o
  -5   2  15       1468.71       1304.14        90.24 o
  -4   2  15       7440.91       7442.03       222.34 o
  -3   2  15      21659.64      20530.74       466.67 o
  -2   2  15        146.66        263.67        56.14 o
  -1   2  15      11337.44      11402.99       290.87 o
   0   2  15       7618.87       7468.10       192.61 o
   1   2  15        185.60        128.01        61.08 o
   2   2  15       8287.32       8001.98       238.11 o
   3   2  15       1803.18       1788.66       107.77 o
   4   2  15       5014.91       4512.46       211.77 o
   5   2  15       9505.51       9160.83       256.25 o
   6   2  15         69.82        103.67        31.87 o
   7   2  15      10469.77      10328.31       331.95 o
   8   2  15       1331.72       1269.53       107.77 o
   9   2  15       5184.18       5436.20       219.01 o
  10   2  15       1686.60       1660.39       159.21 o
  11   2  15        290.81        298.84        66.52 o
  12   2  15        830.26        849.97        94.30 o
 -20   3  15        536.93        514.92        57.12 o
 -19   3  15        117.03         48.98        33.56 o
 -18   3  15       3141.14       3388.23       202.73 o
 -17   3  15       4937.40       5291.43       277.28 o
 -16   3  15       4465.66       5242.95       289.99 o
 -15   3  15       6670.11       6894.20       255.21 o
 -14   3  15       4602.39       5121.92       585.45 o
 -13   3  15       6594.75       7567.00       948.96 o
 -12   3  15         17.14         -2.09        41.92 o
 -11   3  15       1990.81       1786.21       176.17 o
 -10   3  15       9934.14       9640.49       444.44 o
  -9   3  15        123.84         84.74        39.82 o
  -8   3  15       9357.60       9029.36       425.04 o
  -7   3  15       6212.33       6049.38       342.76 o
  -6   3  15       9324.22       9030.93       310.40 o
  -5   3  15       7853.52       7425.43       278.59 o
  -4   3  15       2621.93       2614.58       161.89 o
  -3   3  15       6873.43       6762.44       268.06 o
  -2   3  15       1009.05       1117.16       111.18 o
  -1   3  15       3989.67       3878.54       203.32 o
   0   3  15       1259.34       1322.99       154.57 o
   1   3  15        336.26        311.74        44.13 o
   2   3  15      15012.96      14199.38       324.12 o
   3   3  15       3450.69       3538.07       183.13 o
   4   3  15      18347.77      16859.99       438.82 o
   5   3  15       7783.24       7813.37       290.87 o
   6   3  15       2446.09       2412.37       153.51 o
   7   3  15       5028.71       5068.60       219.78 o
   8   3  15        358.65        382.55        56.47 o
   9   3  15         48.40         35.53        39.26 o
  10   3  15       6622.43       6736.59       319.55 o
  11   3  15        794.69        939.25       104.45 o
  12   3  15      10159.20      11197.23       354.61 o
 -19   4  15       7583.59       7557.12       232.86 o
 -18   4  15        140.71        107.42        30.44 o
 -17   4  15       7986.21       9127.89       332.78 o
 -16   4  15       4049.92       4452.24       235.46 o
 -15   4  15       2237.52       2731.94       163.87 o
 -14   4  15      11457.06      13260.19      1097.01 o
 -13   4  15        637.66        618.39        97.54 o
 -12   4  15       9275.95      11018.61      1227.27 o
 -11   4  15       7529.70       8131.06       292.50 o
 -10   4  15       2915.34       3228.14       277.20 o
  -9   4  15      15434.27      17511.79      2217.57 o
  -8   4  15        359.19        461.84        93.15 o
  -7   4  15      12271.89      12122.16       352.02 o
  -6   4  15      11857.29      11472.20       340.75 o
  -5   4  15       2679.41       2535.82       153.23 o
  -4   4  15      14702.83      14036.13       386.95 o
  -3   4  15        106.31        237.77        59.14 o
  -2   4  15      13818.85      13077.48       377.01 o
  -1   4  15       4156.74       3889.56       194.84 o
   0   4  15       9260.49       8989.78       307.62 o
   1   4  15      11567.50      11178.64       347.22 o
   2   4  15         58.62         33.88        33.87 o
   3   4  15       9164.19       8754.37       437.79 o
   4   4  15       7885.75       7619.09       400.98 o
   5   4  15       2036.75       2147.34       140.74 o
   6   4  15      21430.16      22560.58      1434.01 o
   7   4  15          9.02         42.96        20.81 o
   8   4  15      16395.12      17049.24       709.10 o
   9   4  15        924.73        931.13       109.47 o
  10   4  15       5717.88       5936.77       264.23 o
  11   4  15       2900.55       3068.86       160.89 o
 -17   5  15       2055.85       1970.18       103.27 o
 -16   5  15       3863.51       4069.91       178.72 o
 -15   5  15       2497.42       2826.87       171.54 o
 -14   5  15        696.17        720.32       100.27 o
 -13   5  15       1560.46       1705.44       113.86 o
 -12   5  15        513.65        506.46        66.71 o
 -11   5  15       1709.11       2020.42       127.55 o
 -10   5  15       1265.07       1299.06       102.89 o
  -9   5  15        222.89        260.85        50.73 o
  -8   5  15       5012.16       5660.81       396.22 o
  -7   5  15       7353.93       7781.92       255.25 o
  -6   5  15       3828.16       3986.16       248.68 o
  -5   5  15      11648.08      11742.33       348.61 o
  -4   5  15       1093.46       1128.40        94.98 o
  -3   5  15       4200.09       4276.07       186.98 o
  -2   5  15        377.93        381.21        55.03 o
  -1   5  15       1263.43       1382.11        85.31 o
   0   5  15       1479.36       1535.01        99.51 o
   1   5  15       3924.67       4323.30       387.10 o
   2   5  15       5743.06       6523.48       676.81 o
   3   5  15       2272.15       2442.43       235.03 o
   4   5  15       5433.13       5891.27       584.30 o
   5   5  15       1347.69       1510.03        80.75 o
   6   5  15       3009.32       2719.59       194.88 o
   7   5  15       1440.33       1451.34       132.92 o
   8   5  15         35.70         -3.70        24.37 o
   9   5  15        375.87        388.97        54.99 o
 -16   6  15       3855.67       4166.05       171.14 o
 -15   6  15       3681.13       4066.24       188.29 o
 -14   6  15         83.16         62.45        25.98 o
 -13   6  15       4475.56       4708.00       184.69 o
 -12   6  15       2439.27       2599.60       176.91 o
 -11   6  15        714.90        780.19        77.20 o
 -10   6  15       3716.18       4067.53       184.61 o
  -9   6  15          0.46         10.12        28.83 o
  -8   6  15       5423.56       5866.22       365.98 o
  -7   6  15        547.85        491.29        63.65 o
  -6   6  15       7498.76       8821.79      1093.97 o
  -5   6  15      12953.12      13253.92       484.03 o
  -4   6  15         69.49        160.68        54.74 o
  -3   6  15       9150.82       9431.43       397.54 o
  -2   6  15       1254.89       1397.25       101.79 o
  -1   6  15       3755.30       4042.52       241.71 o
   0   6  15       1439.38       1529.65       118.50 o
   1   6  15        441.36        414.15        54.56 o
   2   6  15       4886.28       5056.46       187.91 o
   3   6  15       3534.29       3619.06       152.15 o
   4   6  15       2234.95       2442.84       118.51 o
   5   6  15       7508.15       7726.54       249.80 o
   6   6  15        187.59        191.43        30.26 o
   7   6  15       6283.63       5904.86       192.63 o
 -14   7  15       4134.35       3917.33       142.23 o
 -13   7  15       1175.47       1257.42        85.72 o
 -12   7  15       3171.73       3212.28       155.55 o
 -11   7  15       1609.58       1725.41        98.61 o
 -10   7  15        109.05        127.76        28.85 o
  -9   7  15       5367.65       5900.42       201.30 o
  -8   7  15        276.62        278.41        54.58 o
  -7   7  15       2547.94       2858.51       137.90 o
  -6   7  15        459.53        457.90        54.18 o
  -5   7  15        203.30        248.15        53.92 o
  -4   7  15        122.76         84.98        33.47 o
  -3   7  15       1276.47       1296.61        85.94 o
  -2   7  15       6855.04       7372.70       216.87 o
  -1   7  15       5893.50       6256.22       216.49 o
   0   7  15       8108.96       8591.59       230.43 o
   1   7  15       2811.22       3110.34       126.05 o
   2   7  15       1469.89       1401.01        79.71 o
   3   7  15       3824.27       3910.29       198.32 o
   4   7  15        477.21        522.79        67.20 o
   5   7  15        634.69        596.04        63.38 o
 -10   8  15        250.04        228.70        57.53 o
  -9   8  15       1381.12       1336.86       128.46 o
  -8   8  15       1193.26       1177.71       120.74 o
  -7   8  15       2480.13       2543.43       174.90 o
  -6   8  15       2087.84       2337.39       164.03 o
  -5   8  15         33.03         37.15        24.00 o
  -4   8  15         11.35          8.41        21.74 o
  -3   8  15         26.34         66.40        26.97 o
  -2   8  15         95.33         97.38        32.35 o
  -1   8  15         33.20         50.09        27.64 o
   0   8  15        126.54        136.63        35.68 o
   1   8  15         60.98         53.31        23.15 o
   2   8  15         28.28         37.29        20.04 o
   3   8  15         26.08         31.47        16.80 o
  -5   9  15          3.91          2.21        14.55 o
  -4   9  15       1165.86       1165.18        76.48 o
  -3   9  15       1773.19       1784.75        94.95 o
 -20   0  16       4636.65       4392.54       194.34 o
 -19   0  16       2131.80       2006.86       146.20 o
 -18   0  16      18680.27      17438.90       549.54 o
 -17   0  16        763.91        568.83        86.12 o
 -16   0  16       9387.53       9318.10       418.27 o
 -15   0  16      10386.74       9666.18       448.12 o
 -14   0  16        623.99        580.01        93.31 o
 -13   0  16      11615.27      11123.14       510.14 o
 -12   0  16         11.64        -46.80        72.54 o
 -11   0  16       8324.04       7924.38       426.11 o
 -10   0  16       5453.92       5330.23       345.01 o
  -9   0  16        946.43        740.69       124.39 o
  -8   0  16       7108.84       7252.60       364.31 o
  -7   0  16       1405.12       1535.64       119.41 o
  -6   0  16      10599.34      10277.30       835.80 o
  -5   0  16       1033.77       1026.40       101.35 o
  -4   0  16      15002.21      15129.15      1217.04 o
  -3   0  16      36214.82      34586.77      2144.48 o
  -2   0  16        227.00        285.47        78.42 o
  -1   0  16      25310.76      24524.61      1851.39 o
   0   0  16       1853.13       1818.19       130.20 o
   1   0  16      16865.49      15647.49       726.35 o
   2   0  16       9911.71       8838.14       851.74 o
   3   0  16         34.81         42.26        32.99 o
   4   0  16      10308.90       9434.60       382.67 o
   5   0  16      12181.96      11573.58       462.06 o
   6   0  16       1978.53       1936.32       129.17 o
   7   0  16      12996.81      12304.11       345.30 o
   8   0  16        868.26        910.21        83.73 o
   9   0  16      15405.16      15328.42       504.73 o
  10   0  16         47.67         36.35        27.94 o
  11   0  16       9559.55      10093.76       335.45 o
 -20   1  16       1680.84       1788.92       121.23 o
 -19   1  16       1276.43       1209.83       158.37 o
 -18   1  16         12.36        -41.06        41.06 o
 -17   1  16       2613.64       2456.49       130.53 o
 -16   1  16       3090.63       2965.66       154.48 o
 -15   1  16       6812.01       6361.78       245.44 o
 -14   1  16      11929.06      11335.21       351.01 o
 -13   1  16       1395.10       1375.75       113.62 o
 -12   1  16       6208.15       5930.42       251.96 o
 -11   1  16          2.54         37.45        39.37 o
 -10   1  16         36.67          8.08        38.14 o
  -9   1  16        170.59        122.63        38.76 o
  -8   1  16       1730.12       1624.64       128.46 o
  -7   1  16       9803.19       9421.42       482.99 o
  -6   1  16       5205.68       4924.78       182.05 o
  -5   1  16      11912.93      11399.42       419.48 o
  -4   1  16       2184.74       2022.93       117.35 o
  -3   1  16       7901.77       7703.14       231.50 o
  -2   1  16       2586.33       2469.00       129.03 o
  -1   1  16          1.11         33.10        34.60 o
   0   1  16       2492.79       2366.62       124.79 o
   1   1  16       5559.81       5456.42       240.01 o
   2   1  16        446.25        425.00        43.22 o
   3   1  16       8134.46       7776.84       348.44 o
   4   1  16       1714.05       1648.20        85.90 o
   5   1  16      10926.59      10219.72       313.90 o
   6   1  16       6871.81       6542.19       172.93 o
   7   1  16       1375.80       1322.64        73.12 o
   8   1  16       7253.17       7364.52       198.77 o
   9   1  16        186.32        166.27        33.70 o
  10   1  16        126.81        120.52        26.45 o
  11   1  16        801.84        886.99        91.41 o
 -20   2  16        946.83        966.02        81.77 o
 -19   2  16       2081.80       2298.59       151.19 o
 -18   2  16        414.44        332.61        64.21 o
 -17   2  16       3561.13       3511.57       234.90 o
 -16   2  16         27.36        -41.71        41.71 o
 -15   2  16       3918.81       3960.86       228.45 o
 -14   2  16       5011.05       4937.49       206.42 o
 -13   2  16        687.04        693.98        76.53 o
 -12   2  16      16983.92      16730.08       429.32 o
 -11   2  16        811.66        800.07        84.64 o
 -10   2  16       9616.49       9068.85       459.55 o
  -9   2  16       4321.36       4153.98       391.36 o
  -8   2  16        237.27        308.73        61.08 o
  -7   2  16       5463.32       5207.18       185.50 o
  -6   2  16       8496.36       8147.77       235.91 o
  -5   2  16       2028.77       2079.01       117.93 o
  -4   2  16       2984.04       2868.38       138.31 o
  -3   2  16       1028.77       1059.95        88.12 o
  -2   2  16       5188.46       4822.94       182.81 o
  -1   2  16         11.01         47.52        22.27 o
   0   2  16       9538.90       8853.97       214.21 o
   1   2  16       4182.49       3869.85       160.42 o
   2   2  16       2307.55       2071.24       116.50 o
   3   2  16       4974.22       4513.06       208.76 o
   4   2  16          8.90         37.40        20.20 o
   5   2  16       1796.13       1697.40       102.53 o
   6   2  16       5684.64       5592.58       187.92 o
   7   2  16        137.75        176.30        44.98 o
   8   2  16      14495.08      14657.80       375.72 o
   9   2  16        121.46        107.97        40.15 o
  10   2  16       8454.58       8914.56       351.18 o
  11   2  16        588.58        721.16        84.42 o
 -19   3  16        724.29        703.69        71.56 o
 -18   3  16       4912.41       5270.54       239.16 o
 -17   3  16         55.28         67.73        38.84 o
 -16   3  16       2980.96       3050.96       205.69 o
 -15   3  16         70.46         62.77        52.02 o
 -14   3  16         13.27        -10.61        63.34 o
 -13   3  16       2921.90       2898.45       220.82 o
 -12   3  16       1571.36       1315.53       147.92 o
 -11   3  16       8342.71       8083.68       395.78 o
 -10   3  16      12280.18      11712.85       492.70 o
  -9   3  16       4039.92       3897.97       268.71 o
  -8   3  16      12100.98      11364.28       484.39 o
  -7   3  16       1358.29       1226.53       108.96 o
  -6   3  16        703.31        880.70       289.29 o
  -5   3  16        599.94        654.02        83.93 o
  -4   3  16        190.28        290.20        78.62 o
  -3   3  16       2275.01       2343.98       157.60 o
  -2   3  16        130.78        314.74       156.76 o
  -1   3  16       3308.45       3113.47       181.29 o
   0   3  16       2937.55       2904.58       174.04 o
   1   3  16       4736.06       4634.83       170.73 o
   2   3  16       9079.67       8492.40       287.62 o
   3   3  16       1741.89       1674.24       122.65 o
   4   3  16      12356.42      11601.80       343.06 o
   5   3  16        332.86        305.27        52.91 o
   6   3  16       2305.34       2243.50       139.72 o
   7   3  16        165.30        251.92        48.75 o
   8   3  16        288.12        314.44        49.67 o
   9   3  16       1866.32       1986.76       160.18 o
  10   3  16       1858.61       1936.06       144.02 o
  11   3  16       2547.75       2689.25       147.27 o
 -18   4  16         28.07         51.80        24.21 o
 -17   4  16        547.29        646.60        75.28 o
 -16   4  16        148.43        112.91        38.73 o
 -15   4  16        867.10        853.47        98.87 o
 -14   4  16        246.71        158.46        52.68 o
 -13   4  16         55.78         15.90        42.81 o
 -12   4  16          3.74         14.98        43.38 o
 -11   4  16       1376.81       1497.35       149.77 o
 -10   4  16         66.26         90.61        46.88 o
  -9   4  16        221.31        150.97        43.08 o
  -8   4  16        137.13        123.43        63.65 o
  -7   4  16        326.32        309.99        54.94 o
  -6   4  16        889.53        936.58        94.23 o
  -5   4  16         79.17        133.22        47.66 o
  -4   4  16         65.37        135.58        47.84 o
  -3   4  16        370.73        378.22        62.19 o
  -2   4  16        324.59        298.66        52.50 o
  -1   4  16       2172.54       2020.87       136.88 o
   0   4  16        100.92         43.53        80.80 o
   1   4  16         15.62        -12.81        73.91 o
   2   4  16         12.16         -5.08        37.28 o
   3   4  16        525.55        493.29        97.98 o
   4   4  16        197.85        184.84        40.46 o
   5   4  16       1489.60       1517.14       110.55 o
   6   4  16        811.56        787.40        75.58 o
   7   4  16         26.41        102.04        55.39 o
   8   4  16        211.51        228.59        57.50 o
   9   4  16        322.86        365.43        60.45 o
  10   4  16          9.31         23.81        22.25 o
 -17   5  16        511.62        508.05        56.61 o
 -16   5  16       1079.72       1103.76        78.75 o
 -15   5  16        849.15        974.27        84.06 o
 -14   5  16         72.00         90.04        41.08 o
 -13   5  16       6422.27       6896.14       278.56 o
 -12   5  16        402.70        442.06        74.30 o
 -11   5  16       4986.95       5175.81       189.32 o
 -10   5  16       2034.85       2324.39       137.78 o
  -9   5  16       1998.13       2165.90       151.98 o
  -8   5  16       6768.97       6988.47       338.51 o
  -7   5  16        122.03        144.18        53.57 o
  -6   5  16      13073.86      12988.22       579.67 o
  -5   5  16         90.16         95.26        37.47 o
  -4   5  16       2281.40       2256.20       132.02 o
  -3   5  16       1561.50       1577.99       108.79 o
  -2   5  16       1098.92       1099.36        90.12 o
  -1   5  16       1341.74       1361.67        99.22 o
   0   5  16       6469.02       6191.13       334.99 o
   1   5  16       3399.45       3222.19       231.36 o
   2   5  16      12819.53      12260.39       478.38 o
   3   5  16       3193.24       3002.12       214.20 o
   4   5  16       5349.93       5382.62       288.80 o
   5   5  16          8.94         -0.49        20.00 o
   6   5  16       1850.80       1943.53       148.34 o
   7   5  16        425.67        461.89        67.93 o
   8   5  16         55.92         68.78        26.40 o
 -15   6  16        422.12        413.28        50.35 o
 -14   6  16       1488.33       1556.48       109.95 o
 -13   6  16         18.36        -15.49        30.81 o
 -12   6  16        864.29        995.89        98.93 o
 -11   6  16        326.65        357.18        60.68 o
 -10   6  16       1523.14       1712.70       109.28 o
  -9   6  16       1266.30       1461.41       101.67 o
  -8   6  16       3219.30       3445.92       213.79 o
  -7   6  16       3631.38       3768.90       228.18 o
  -6   6  16       1001.64       1122.97       123.96 o
  -5   6  16       6778.46       6975.44       322.23 o
  -4   6  16       4554.87       4842.46       182.62 o
  -3   6  16       1122.70       1304.27        91.79 o
  -2   6  16      17350.92      18510.50       895.55 o
  -1   6  16       1294.97       1362.70        92.39 o
   0   6  16       6178.93       6566.63       448.15 o
   1   6  16       4957.71       5151.48       176.64 o
   2   6  16        829.85        921.14        78.06 o
   3   6  16       3376.42       3472.19       193.60 o
   4   6  16        795.68        861.90        88.62 o
   5   6  16        670.61        720.90        74.23 o
   6   6  16       4762.99       4454.20       174.45 o
 -12   7  16       2898.94       3131.16       136.81 o
 -11   7  16        289.14        345.70        49.70 o
 -10   7  16       5683.17       5799.68       224.35 o
  -9   7  16       5368.03       5938.58       182.18 o
  -8   7  16        503.98        572.11        55.29 o
  -7   7  16       6829.54       7707.44       289.16 o
  -6   7  16       2215.84       2460.02       154.95 o
  -5   7  16       7552.21       8203.03       216.55 o
  -4   7  16       6203.83       6890.71       194.68 o
  -3   7  16       1623.79       1674.42        89.11 o
  -2   7  16       5768.17       6063.60       177.18 o
  -1   7  16        619.87        611.66        51.22 o
   0   7  16       1996.26       2049.20        92.08 o
   1   7  16       4012.95       4151.94       128.74 o
   2   7  16         12.57         22.13        12.76 o
   3   7  16       6786.18       6001.64       203.24 o
  -8   8  16       6751.31       6773.48       216.86 o
  -7   8  16        215.35        211.54        34.68 o
  -6   8  16       5036.68       5219.83       195.40 o
  -5   8  16       6092.59       6419.02       223.93 o
  -4   8  16        733.14        728.94        68.28 o
  -3   8  16       6392.73       6324.12       221.13 o
  -2   8  16         28.18         16.87        16.32 o
  -1   8  16      11245.56      10270.83       286.62 o
 -19   1  17       3934.31       4188.45       196.22 o
 -18   1  17       1245.18       1149.89        75.49 o
 -17   1  17      11252.85      10509.15       779.78 o
 -16   1  17       1151.92       1088.22        86.38 o
 -15   1  17       6702.84       6233.61       270.65 o
 -14   1  17        197.96        122.20        37.80 o
 -13   1  17        461.77        400.54        62.94 o
 -12   1  17       1704.90       1598.19       123.00 o
 -11   1  17       3349.40       3196.79       178.36 o
 -10   1  17       3873.14       3810.94       159.04 o
  -9   1  17       1657.09       1628.31       102.86 o
  -8   1  17       5620.21       5425.54       237.71 o
  -7   1  17       5398.00       5072.24       184.63 o
  -6   1  17       2065.12       2191.99       125.15 o
  -5   1  17       8057.48       7596.02       270.90 o
  -4   1  17        370.17        467.63        66.13 o
  -3   1  17       8618.53       8141.50       244.67 o
  -2   1  17       2036.96       2025.92       117.60 o
  -1   1  17        113.06         79.08        50.57 o
   0   1  17       3555.20       3314.10       146.90 o
   1   1  17       5714.05       5658.00       162.55 o
   2   1  17       3491.72       3215.09       136.03 o
   3   1  17      13911.77      13800.25       395.04 o
   4   1  17       2855.10       2733.22       106.94 o
   5   1  17      13380.91      13157.54       349.50 o
   6   1  17         34.47         57.70        18.18 o
   7   1  17       3015.69       3168.22       119.99 o
   8   1  17         19.50         35.19        19.06 o
   9   1  17         99.18         78.95        21.37 o
  10   1  17        116.71         97.04        30.19 o
 -19   2  17       2599.69       2548.38       140.58 o
 -18   2  17       6901.05       7227.93       287.25 o
 -17   2  17        130.62        152.51        48.45 o
 -16   2  17       3023.68       3190.30       194.91 o
 -15   2  17        498.79        528.72        61.54 o
 -14   2  17        974.38       1007.39        87.09 o
 -13   2  17       2339.10       2274.74       135.46 o
 -12   2  17        879.76        865.51        84.77 o
 -11   2  17       6529.91       6106.33       235.29 o
 -10   2  17        301.51        347.09        59.73 o
  -9   2  17       2654.87       2531.91       124.59 o
  -8   2  17       1840.36       1736.88       104.88 o
  -7   2  17       5415.88       5135.10       182.91 o
  -6   2  17       6235.37       5882.11       198.15 o
  -5   2  17        120.65        188.75        46.54 o
  -4   2  17       4119.52       3895.74       160.93 o
  -3   2  17       6498.67       6219.61       207.64 o
  -2   2  17        151.08        119.48        27.49 o
  -1   2  17       9924.67       9709.43       222.89 o
   0   2  17         72.87         53.98        26.66 o
   1   2  17      14672.70      13642.83       316.42 o
   2   2  17       3455.03       3186.80       169.25 o
   3   2  17       4024.27       3761.10       184.48 o
   4   2  17       2025.30       1919.84       106.49 o
   5   2  17        522.82        513.80        54.44 o
   6   2  17        253.71        238.70        45.80 o
   7   2  17       5624.16       5805.45       213.83 o
   8   2  17        509.39        513.12        84.00 o
   9   2  17       5211.77       5340.79       248.49 o
  10   2  17         22.95         48.72        27.10 o
 -18   3  17        386.31        416.40        41.67 o
 -17   3  17         16.65         40.55        29.05 o
 -16   3  17       1685.93       1846.57       146.68 o
 -15   3  17       2400.85       2448.28       181.74 o
 -14   3  17       8105.76       8176.50       362.99 o
 -13   3  17       4524.86       4843.55       278.21 o
 -12   3  17       6733.01       6814.08       341.61 o
 -11   3  17       6956.37       6621.86       344.19 o
 -10   3  17         65.06         42.84        38.59 o
  -9   3  17       1164.60       1105.76        98.05 o
  -8   3  17       5503.14       5061.25       219.42 o
  -7   3  17        602.35        636.22       130.74 o
  -6   3  17       7766.49       7066.40       268.44 o
  -5   3  17        548.61        621.74        81.32 o
  -4   3  17       7967.46       7118.65       273.75 o
  -3   3  17       3041.05       3033.10       176.23 o
  -2   3  17       4362.43       4107.24       205.47 o
  -1   3  17       2379.22       2369.28       155.24 o
   0   3  17         52.44          5.75        63.65 o
   1   3  17       3151.58       2949.51       130.22 o
   2   3  17       1621.58       1605.87       114.06 o
   3   3  17        135.86         69.27        49.89 o
   4   3  17       5253.39       5452.48       224.06 o
   5   3  17       1849.91       1982.55       127.69 o
   6   3  17      13848.90      13784.33       428.18 o
   7   3  17       2364.83       2479.64       127.71 o
   8   3  17       4860.83       4881.61       247.20 o
   9   3  17       1572.81       1561.91       120.21 o
 -18   4  17       1787.40       1904.41       104.49 o
 -17   4  17       5188.01       5886.82       348.19 o
 -16   4  17        110.89        124.27        58.69 o
 -15   4  17       5965.55       6575.87       269.27 o
 -14   4  17       2280.96       2387.97       164.86 o
 -13   4  17       4040.38       4337.92       235.80 o
 -12   4  17      10190.75      10478.95       293.04 o
 -11   4  17        550.57        526.50        63.05 o
 -10   4  17      13480.71      13425.00       350.94 o
  -9   4  17        722.85        711.37        76.90 o
  -8   4  17       7722.85       7492.88       256.07 o
  -7   4  17       8753.40       8186.90       270.66 o
  -6   4  17        255.92        281.66       105.56 o
  -5   4  17      13295.28      12645.33       354.41 o
  -4   4  17       2938.29       2888.35       226.23 o
  -3   4  17       6034.95       5739.74       229.87 o
  -2   4  17      14156.61      13824.65       540.95 o
  -1   4  17         39.93         -3.16        31.98 o
   0   4  17      20863.38      20174.68       471.31 o
   1   4  17       2917.50       2765.01       225.30 o
   2   4  17       9634.79       9254.10       422.42 o
   3   4  17       3912.35       3837.62       255.34 o
   4   4  17        596.75        571.57        66.24 o
   5   4  17       2418.08       2414.89       128.07 o
   6   4  17        866.67        942.67        72.73 o
   7   4  17       1097.38       1071.03       109.11 o
   8   4  17       8150.15       8126.95       289.97 o
 -16   5  17       4249.09       4574.98       187.00 o
 -15   5  17       2525.78       2580.78       227.52 o
 -14   5  17       3474.90       3843.76       130.12 o
 -13   5  17       1919.33       2091.80       100.14 o
 -12   5  17       1675.16       1888.82       100.41 o
 -11   5  17        829.29        886.20        71.55 o
 -10   5  17        593.59        605.96        63.73 o
  -9   5  17       1841.23       1891.57       111.17 o
  -8   5  17        371.50        416.73        69.86 o
  -7   5  17        130.05        199.27        46.41 o
  -6   5  17       7250.02       7216.55       233.18 o
  -5   5  17       5392.86       5378.56       200.90 o
  -4   5  17       8268.03       8408.87       447.38 o
  -3   5  17       3767.36       3680.84       162.57 o
  -2   5  17       2669.17       2596.67       134.21 o
  -1   5  17       4233.87       3864.17       249.23 o
   0   5  17        300.55        252.32        66.03 o
   1   5  17          9.28         38.49        28.00 o
   2   5  17       2848.98       2714.50       193.89 o
   3   5  17       1898.30       1846.48       105.03 o
   4   5  17       5695.46       5762.26       181.25 o
   5   5  17       1320.43       1298.81        72.79 o
   6   5  17       2129.22       2135.10       134.68 o
   7   5  17       2124.94       1910.71       111.07 o
 -14   6  17       4483.86       4774.69       182.18 o
 -13   6  17       5298.01       5780.21       223.18 o
 -12   6  17        242.91        343.57        57.85 o
 -11   6  17       5811.21       6412.61       263.30 o
 -10   6  17        518.71        587.51        79.55 o
  -9   6  17       5794.78       5823.89       264.38 o
  -8   6  17       2475.29       2618.93       174.24 o
  -7   6  17        169.78        191.70        54.30 o
  -6   6  17       1338.96       1433.48       132.46 o
  -5   6  17        292.21        282.18        59.38 o
  -4   6  17       2323.79       2368.00       170.21 o
  -3   6  17       6163.85       6124.85       282.94 o
  -2   6  17       1601.98       1619.33       136.65 o
  -1   6  17      11378.29      11287.54       394.35 o
   0   6  17         10.26         40.44        28.07 o
   1   6  17       4428.42       4385.44       215.75 o
   2   6  17        105.80        138.77        25.96 o
   3   6  17       2280.95       2252.94       134.59 o
   4   6  17       1829.93       1725.67       106.49 o
 -11   7  17        117.79         76.49        19.45 o
 -10   7  17       1497.91       1631.78        97.13 o
  -9   7  17       1723.29       1833.28       109.51 o
  -8   7  17        412.76        522.17        60.58 o
  -7   7  17       3795.18       4145.84       182.74 o
  -6   7  17        739.25        778.32        76.58 o
  -5   7  17       4022.57       4371.69       191.42 o
  -4   7  17         13.43          5.98        18.13 o
  -3   7  17       1746.81       1822.73       115.11 o
  -2   7  17        352.64        310.14        45.97 o
  -1   7  17         76.61         84.55        25.38 o
   0   7  17        789.78        748.02        63.77 o
 -18   0  18       1677.04       1668.76       116.83 o
 -17   0  18       6589.18       5971.46       259.16 o
 -16   0  18       7842.31       7497.19       319.27 o
 -15   0  18       1126.73       1007.81       120.71 o
 -14   0  18       9509.72       8930.77       397.15 o
 -13   0  18       4509.65       4214.87       274.03 o
 -12   0  18       6546.46       6516.83       325.69 o
 -11   0  18       3509.61       3713.11       282.57 o
 -10   0  18       1284.91       1388.74       110.28 o
  -9   0  18      12146.13      12650.65      1099.95 o
  -8   0  18       1913.14       2145.06       140.86 o
  -7   0  18      18341.47      18404.78      1698.40 o
  -6   0  18      12664.08      12453.44      1313.16 o
  -5   0  18       1588.60       1687.37       169.63 o
  -4   0  18       5490.46       5465.45       511.51 o
  -3   0  18        225.03        298.95        56.38 o
  -2   0  18       1154.79       1024.48       117.18 o
  -1   0  18      12360.35      12394.56       905.03 o
   0   0  18        120.53        119.49        66.97 o
   1   0  18      37545.71      36970.57      1036.40 o
   2   0  18        345.47        361.64        58.74 o
   3   0  18      18373.65      18415.67       492.31 o
   4   0  18        164.22        197.88        40.21 o
   5   0  18        495.42        501.63        61.64 o
   6   0  18        678.92        708.74        67.88 o
   7   0  18        587.77        532.66        70.98 o
   8   0  18       1982.20       1859.72       123.04 o
 -18   1  18       1322.63       1434.27       110.54 o
 -17   1  18       1940.74       1709.26        69.87 o
 -16   1  18         50.28         59.90        36.20 o
 -15   1  18       3293.75       3269.39       118.70 o
 -14   1  18       2058.70       2010.19        98.67 o
 -13   1  18       1674.14       1731.09        96.45 o
 -12   1  18       4485.45       4508.92       162.08 o
 -11   1  18       3119.85       3024.36       135.21 o
 -10   1  18       3523.23       3478.78       146.74 o
  -9   1  18       1380.43       1536.89        99.16 o
  -8   1  18        428.28        461.93        59.02 o
  -7   1  18        402.44        398.54        55.27 o
  -6   1  18        141.15        207.02        62.08 o
  -5   1  18       4904.78       4750.68       178.14 o
  -4   1  18       1324.07       1308.12        94.40 o
  -3   1  18      10655.52      10257.20       385.06 o
  -2   1  18       2843.70       2770.16       133.67 o
  -1   1  18       7352.23       6978.92       184.40 o
   0   1  18       2048.95       1945.79       108.78 o
   1   1  18        511.29        454.91        63.96 o
   2   1  18       1979.27       1798.40       101.51 o
   3   1  18       3014.77       2964.86       129.15 o
   4   1  18         10.75         16.70        15.30 o
   5   1  18       6749.67       6559.29       187.43 o
   6   1  18        951.80        930.28        79.18 o
   7   1  18       7669.07       7847.20       314.43 o
   8   1  18       2636.40       2623.02       155.53 o
 -18   2  18        645.15        788.72        79.13 o
 -17   2  18       1000.82       1092.75        69.92 o
 -16   2  18       1050.06       1048.79        74.67 o
 -15   2  18       2520.79       2525.08       128.02 o
 -14   2  18        458.27        528.67        49.61 o
 -13   2  18       3567.41       3666.85       133.72 o
 -12   2  18       3034.15       2982.67       124.52 o
 -11   2  18        731.32        717.72        63.44 o
 -10   2  18       8377.16       7941.48       239.60 o
  -9   2  18         22.09         56.72        34.91 o
  -8   2  18      11203.75      10306.40       334.22 o
  -7   2  18       1664.73       1604.84       101.14 o
  -6   2  18       6253.01       5823.00       226.48 o
  -5   2  18       4151.91       3830.79       156.68 o
  -4   2  18        619.77        607.27        63.81 o
  -3   2  18       3073.37       2814.74       133.52 o
  -2   2  18       8794.79       8203.30       196.23 o
  -1   2  18        733.75        667.90        61.37 o
   0   2  18       9372.65       8772.03       236.68 o
   1   2  18         50.71         65.77        27.62 o
   2   2  18       4664.65       4584.84       196.53 o
   3   2  18       1016.86       1049.56        74.90 o
   4   2  18       3404.89       3338.30       131.95 o
   5   2  18       1694.45       1691.88       111.07 o
   6   2  18        921.13        905.95        77.98 o
   7   2  18       1012.09       1119.21        79.49 o
   8   2  18       1921.40       2016.60       135.10 o
 -17   3  18       1505.05       1613.80        77.83 o
 -16   3  18       4033.39       4423.01       150.59 o
 -15   3  18        876.91       1013.52        74.87 o
 -14   3  18       3488.99       3657.64       154.86 o
 -13   3  18        114.23        105.76        58.39 o
 -12   3  18       3060.75       3107.39       153.72 o
 -11   3  18         99.74         78.87        84.36 o
 -10   3  18        128.87        135.22       120.23 o
  -9   3  18       2937.66       2929.83       157.54 o
  -8   3  18       1711.62       1655.93       121.96 o
  -7   3  18       4102.97       3901.41       187.81 o
  -6   3  18       9378.52       8715.18       293.40 o
  -5   3  18       4709.64       4258.15       202.53 o
  -4   3  18      19525.01      18077.17       455.04 o
  -3   3  18       1213.43       1102.38       109.43 o
  -2   3  18       4760.01       4338.58       205.08 o
  -1   3  18       1195.58       1097.72       111.91 o
   0   3  18        282.58        227.47        77.70 o
   1   3  18       1498.43       1501.93       104.06 o
   2   3  18       2297.20       2198.09       195.33 o
   3   3  18       2797.78       2723.62       148.61 o
   4   3  18       5318.75       5521.69       208.49 o
   5   3  18       1475.29       1473.45        99.13 o
   6   3  18       6557.39       7026.86       212.30 o
   7   3  18        215.71        269.37        54.43 o
   8   3  18       3486.35       3559.37       170.60 o
 -16   4  18         51.55         57.52        42.79 o
 -15   4  18       3376.73       3352.32       122.93 o
 -14   4  18         81.06        105.10        95.38 o
 -13   4  18        754.66        831.37        69.25 o
 -12   4  18          7.78         29.54        87.65 o
 -11   4  18         13.00         67.63        90.20 o
 -10   4  18        262.34        258.98        78.45 o
  -9   4  18        285.54        317.13        54.69 o
  -8   4  18       1475.20       1357.75       103.87 o
  -7   4  18       1074.78       1073.74        92.63 o
  -6   4  18       1967.64       1858.34       121.67 o
  -5   4  18       2123.12       2012.20       126.77 o
  -4   4  18        905.96        860.66        82.55 o
  -3   4  18         16.51         -5.71        43.70 o
  -2   4  18       1479.77       1309.81       101.72 o
  -1   4  18        642.08        509.22        81.91 o
   0   4  18        376.32        362.87        79.44 o
   1   4  18        131.58        126.91        49.50 o
   2   4  18        688.06        640.29        97.97 o
   3   4  18       1100.38       1100.51        85.28 o
   4   4  18          9.45         22.58        19.90 o
   5   4  18         15.04         26.78        19.86 o
   6   4  18         88.72         99.32        33.63 o
   7   4  18       1630.82       1520.80       102.88 o
 -15   5  18       1430.29       1530.63        99.68 o
 -14   5  18       4037.14       4035.84       352.97 o
 -13   5  18         75.10         96.15        25.44 o
 -12   5  18        664.85        825.94        95.26 o
 -11   5  18       2944.46       2972.96       122.08 o
 -10   5  18          1.64         64.77        30.21 o
  -9   5  18       1536.88       1731.22        98.56 o
  -8   5  18       3004.62       3020.37       133.45 o
  -7   5  18       2452.67       2522.71       123.26 o
  -6   5  18       5316.02       5409.39       187.75 o
  -5   5  18       1607.40       1628.21       100.11 o
  -4   5  18       4360.39       4389.31       199.32 o
  -3   5  18         23.51         10.59        78.19 o
  -2   5  18       6475.96       6162.64       300.02 o
  -1   5  18          8.05         25.04        35.98 o
   0   5  18        373.90        384.32        71.87 o
   1   5  18       1036.02        946.40       105.26 o
   2   5  18       1465.77       1564.90        92.39 o
   3   5  18       1965.96       1869.85        91.72 o
   4   5  18       6970.12       6578.14       444.62 o
   5   5  18       2506.90       2521.46       133.69 o
 -13   6  18       1166.32       1229.37        80.66 o
 -12   6  18       1147.68       1281.89        91.82 o
 -11   6  18        607.82        593.43        67.67 o
 -10   6  18       4210.89       4300.47       197.42 o
  -9   6  18         14.09         25.85        21.55 o
  -8   6  18       1712.82       1834.55       132.71 o
  -7   6  18       1294.46       1303.43       113.46 o
  -6   6  18       2754.55       2919.38       174.46 o
  -5   6  18       3630.58       3711.87       198.30 o
  -4   6  18       1923.90       1908.48       138.31 o
  -3   6  18       1898.64       1942.28       137.55 o
  -2   6  18       1041.39       1069.75        99.44 o
  -1   6  18          7.25         18.97        22.35 o
   0   6  18       7717.42       7615.44       274.57 o
   1   6  18        186.85        160.00        29.79 o
   2   6  18      10169.23       9517.72       285.81 o
  -7   7  18       4088.08       3839.46       148.88 o
  -6   7  18         62.95         89.53        23.87 o
  -5   7  18       6123.34       5885.05       196.11 o
  -4   7  18        208.77        180.22        29.28 o
  -3   7  18       3459.78       3218.95       130.65 o
 -17   1  19       3070.46       3106.17       160.81 o
 -16   1  19       1423.63       1398.03       145.51 o
 -15   1  19       5154.62       5009.06       132.01 o
 -14   1  19       1670.42       1624.66        79.88 o
 -13   1  19       6244.55       6089.63       169.57 o
 -12   1  19        367.73        465.27        51.09 o
 -11   1  19       4475.72       4390.50       187.46 o
 -10   1  19         96.36        182.98        42.24 o
  -9   1  19          8.93         84.74        34.59 o
  -8   1  19        627.45        758.94        71.66 o
  -7   1  19       1311.10       1411.93        93.41 o
  -6   1  19       8427.91       8025.51       354.29 o
  -5   1  19       5678.85       5642.60       323.83 o
  -4   1  19       8136.61       7618.94       286.96 o
  -3   1  19       8592.87       8267.34       198.53 o
  -2   1  19        360.60        299.03        39.65 o
  -1   1  19       9008.90       8569.87       227.00 o
   0   1  19       1061.65       1055.38        90.08 o
   1   1  19       1589.04       1420.38        85.58 o
   2   1  19       1444.52       1392.49        83.01 o
   3   1  19       1109.08       1136.52        72.99 o
   4   1  19       1226.19       1340.03        76.64 o
   5   1  19       4640.38       4714.63       170.81 o
   6   1  19        947.41        880.29        88.77 o
   7   1  19       8777.44       8829.22       282.08 o
 -17   2  19       2943.94       3382.15       161.41 o
 -16   2  19       2816.22       2730.48       158.10 o
 -15   2  19        996.68       1198.62       122.32 o
 -14   2  19       3967.01       3956.43       155.42 o
 -13   2  19        162.68        220.54        35.21 o
 -12   2  19       1660.92       1765.99        88.95 o
 -11   2  19       1169.83       1356.63        83.23 o
 -10   2  19        446.88        609.27        85.92 o
  -9   2  19       8015.20       7750.56       232.03 o
  -8   2  19        286.63        326.16        49.99 o
  -7   2  19       6155.59       5919.58       193.07 o
  -6   2  19       2280.98       2221.98       112.30 o
  -5   2  19       3742.73       3478.28       141.61 o
  -4   2  19       1073.58       1027.24        75.80 o
  -3   2  19       2393.32       2052.45       107.50 o
  -2   2  19        657.36        622.17        58.61 o
  -1   2  19       3037.09       2943.02       123.40 o
   0   2  19        103.90        119.28        32.02 o
   1   2  19       7453.20       7289.98       197.80 o
   2   2  19         45.24         39.14        21.65 o
   3   2  19       8890.87       9107.02       269.70 o
   4   2  19        179.03        222.45        40.78 o
   5   2  19       7066.21       7175.88       214.43 o
   6   2  19        745.88        769.41        60.36 o
   7   2  19        610.34        691.89        69.61 o
 -16   3  19        394.47        368.50        37.15 o
 -15   3  19        193.20        265.98        94.55 o
 -14   3  19        952.25       1112.23        99.94 o
 -13   3  19        452.36        490.65       109.42 o
 -12   3  19       4539.61       4568.77       174.28 o
 -11   3  19       3554.23       3608.03       159.52 o
 -10   3  19       7570.34       7449.91       281.96 o
  -9   3  19       2577.02       2692.91       143.92 o
  -8   3  19        549.92        640.43        78.19 o
  -7   3  19       1209.39       1273.55       104.10 o
  -6   3  19        588.84        596.81        74.29 o
  -5   3  19         50.80         83.17        39.21 o
  -4   3  19       7475.27       7184.98       255.48 o
  -3   3  19        244.35        180.58        75.26 o
  -2   3  19      11173.42      10690.35       314.52 o
  -1   3  19       1323.67       1233.07       163.76 o
   0   3  19       3131.47       2927.94       215.59 o
   1   3  19       1802.71       1752.59       162.71 o
   2   3  19        975.46        924.85        81.26 o
   3   3  19       1173.14       1213.99        88.67 o
   4   3  19        839.47        884.23        70.85 o
   5   3  19        195.02        206.34        34.61 o
   6   3  19       3756.08       3825.77       181.18 o
 -15   4  19       2692.68       2916.16       156.42 o
 -14   4  19       1282.08       1400.45        74.00 o
 -13   4  19       3725.04       3986.32       138.46 o
 -12   4  19       1057.98       1126.55        77.01 o
 -11   4  19       2382.01       2621.47       123.86 o
 -10   4  19       4729.18       4801.10       173.00 o
  -9   4  19       1217.32       1249.02        91.02 o
  -8   4  19      15038.13      15510.00       658.49 o
  -7   4  19         93.89         81.66        32.74 o
  -6   4  19      18292.34      17528.95       395.75 o
  -5   4  19       3086.36       3014.77       144.44 o
  -4   4  19       1440.80       1425.68        97.55 o
  -3   4  19       2800.59       2582.96       132.72 o
  -2   4  19        566.54        545.07        89.50 o
  -1   4  19       1480.36       1557.15       147.09 o
   0   4  19       8384.01       7955.66       345.59 o
   1   4  19        481.10        471.77        54.89 o
   2   4  19      17798.50      17639.98       435.03 o
   3   4  19         38.90         62.72        20.65 o
   4   4  19       9237.20       9043.69       214.16 o
   5   4  19        277.32        266.95        44.62 o
 -14   5  19       3150.65       3231.76       138.34 o
 -13   5  19       1954.63       2118.44       122.26 o
 -12   5  19       5449.89       5170.90       416.23 o
 -11   5  19       1030.67       1109.30       109.41 o
 -10   5  19       3177.85       3262.24       118.61 o
  -9   5  19       2053.27       2146.40        98.02 o
  -8   5  19       1090.11       1069.80        70.88 o
  -7   5  19        255.51        237.79        35.57 o
  -6   5  19        240.73        181.62        30.78 o
  -5   5  19          7.91         -4.32        42.74 o
  -4   5  19       5005.06       4906.24       245.62 o
  -3   5  19         95.95        124.41        43.46 o
  -2   5  19       6906.56       6827.02       288.36 o
  -1   5  19       4942.50       4679.23       227.67 o
   0   5  19       3033.85       2853.19       169.19 o
   1   5  19       6326.70       6286.64       173.96 o
   2   5  19        480.35        464.90        40.06 o
   3   5  19        546.34        544.81        58.65 o
 -11   6  19       3571.78       3638.80       145.40 o
 -10   6  19       2034.61       2138.51       115.42 o
  -9   6  19       8915.30       9450.26       291.32 o
  -8   6  19         28.69         10.16        17.03 o
  -7   6  19       6113.99       6289.60       235.44 o
  -6   6  19        430.41        411.71        56.43 o
  -5   6  19       2377.24       2323.09       135.04 o
  -4   6  19       2020.42       1924.32       120.75 o
  -3   6  19        112.62        115.60        33.63 o
  -2   6  19       1313.42       1333.95        95.43 o
  -1   6  19        532.94        462.13        36.34 o
   0   6  19        660.63        643.23        58.47 o
 -16   0  20        105.56        187.09        45.38 o
 -15   0  20      15088.19      13346.48       393.74 o
 -14   0  20       1746.69       1649.30       136.83 o
 -13   0  20       3240.35       3159.26       199.31 o
 -12   0  20       1830.69       1786.71       160.19 o
 -11   0  20        825.40        869.46       127.69 o
 -10   0  20       4741.23       4771.37       280.04 o
  -9   0  20      11484.62      11072.13       455.17 o
  -8   0  20       2622.21       2570.41       215.06 o
  -7   0  20      14117.80      13935.14       527.22 o
  -6   0  20        182.36        185.53        72.62 o
  -5   0  20      13196.11      13982.08      1303.55 o
  -4   0  20       2558.66       2644.39       390.85 o
  -3   0  20       4742.26       4887.05       376.30 o
  -2   0  20       1335.36       1380.66        93.35 o
  -1   0  20         16.35         37.41        21.47 o
   0   0  20        186.53        221.63        39.15 o
   1   0  20       2490.44       2767.90       127.89 o
   2   0  20        187.66        189.82        34.91 o
   3   0  20      20049.16      21014.23       399.19 o
   4   0  20          6.76         28.21        21.41 o
 -16   1  20       1655.73       1750.80       113.41 o
 -15   1  20         99.97        171.56        33.54 o
 -14   1  20        449.68        486.95        55.70 o
 -13   1  20       4082.11       3930.66       117.78 o
 -12   1  20        202.70        271.76        39.11 o
 -11   1  20       8414.94       8436.09       304.85 o
 -10   1  20       5645.78       5724.23       167.79 o
  -9   1  20       2394.98       2445.40       111.30 o
  -8   1  20       5592.72       5586.98       268.32 o
  -7   1  20        925.16        976.59        73.48 o
  -6   1  20        660.50        611.77        57.15 o
  -5   1  20        173.64         85.80        37.16 o
  -4   1  20        226.89        192.85        30.64 o
  -3   1  20       3024.78       2942.04       102.43 o
  -2   1  20        858.24        831.08        60.87 o
  -1   1  20       8396.67       8497.19       207.99 o
   0   1  20       2332.87       2286.62       100.19 o
   1   1  20       5536.74       5462.12       157.02 o
   2   1  20       1348.00       1346.47        72.74 o
   3   1  20       1481.20       1524.76        74.01 o
   4   1  20         64.81        122.31        27.99 o
   5   1  20        285.88        295.16        45.37 o
 -16   2  20       1676.67       1830.69       109.08 o
 -15   2  20        534.85        639.82        77.36 o
 -14   2  20       2709.01       2743.06       110.53 o
 -13   2  20       2011.21       1993.77       102.33 o
 -12   2  20       1688.37       1703.20       100.73 o
 -11   2  20       1954.75       1879.71       111.33 o
 -10   2  20        122.44        203.72        37.00 o
  -9   2  20        863.64        885.84        63.91 o
  -8   2  20      10046.08       9693.54       293.00 o
  -7   2  20         12.66          8.54        47.36 o
  -6   2  20      18133.62      17883.62       647.47 o
  -5   2  20        452.56        363.90        38.50 o
  -4   2  20       4462.08       4390.64       187.73 o
  -3   2  20        481.38        393.84        52.35 o
  -2   2  20        139.96         51.17       111.12 o
  -1   2  20        895.96        984.28        74.69 o
   0   2  20       3283.29       3509.62       120.57 o
   1   2  20       1274.44       1282.62        90.69 o
   2   2  20       7127.25       7253.79       219.97 o
   3   2  20        425.25        430.42        48.99 o
   4   2  20       3404.48       3448.53       128.30 o
   5   2  20          5.89          0.42        15.69 o
 -15   3  20       1306.77       1504.37        97.99 o
 -14   3  20       2638.10       2741.90       103.85 o
 -13   3  20        984.19       1105.52        71.47 o
 -12   3  20       4365.06       4592.47       157.11 o
 -11   3  20        741.37        803.91        70.04 o
 -10   3  20       5040.58       5053.62       179.29 o
  -9   3  20        110.07        160.73        38.69 o
  -8   3  20       1461.74       1531.99       101.81 o
  -7   3  20         35.86         37.04        27.95 o
  -6   3  20         18.94         37.62        69.20 o
  -5   3  20       2950.97       2832.92       182.19 o
  -4   3  20       4657.24       4446.95       179.75 o
  -3   3  20       4477.03       4107.75       169.73 o
  -2   3  20      12236.10      11814.00       436.53 o
  -1   3  20       1306.96       1255.14       126.80 o
   0   3  20       4506.65       4480.92       171.56 o
   1   3  20         61.79         59.87        22.34 o
   2   3  20       1123.51       1128.28        76.30 o
   3   3  20        472.47        481.24        46.76 o
   4   3  20         23.35         44.49        26.18 o
 -13   4  20         31.88         69.99        20.34 o
 -12   4  20          2.61         33.95        20.15 o
 -11   4  20       1327.01       1349.05        76.74 o
 -10   4  20          9.34          7.55        21.59 o
  -9   4  20       1582.84       1568.79        88.93 o
  -8   4  20         11.79          2.98        34.12 o
  -7   4  20        822.19        796.19        65.95 o
  -6   4  20        747.55        651.02        59.49 o
  -5   4  20       1149.74       1035.59        79.70 o
  -4   4  20        755.61        647.98        73.28 o
  -3   4  20        873.87        828.10        97.21 o
  -2   4  20          6.65          1.86        23.02 o
  -1   4  20        780.16        718.52        87.96 o
   0   4  20        146.97        203.41        34.25 o
   1   4  20         48.86         66.88        23.57 o
   2   4  20         10.69          9.32        13.72 o
   3   4  20        474.61        441.14        52.28 o
 -11   5  20        317.56        325.95        45.81 o
 -10   5  20       3781.94       4052.45       178.88 o
  -9   5  20        503.88        466.43        60.68 o
  -8   5  20        752.34        589.02        95.97 o
  -7   5  20       2945.26       2732.69       213.63 o
  -6   5  20        280.04        261.45        47.65 o
  -5   5  20       3548.60       3325.20       173.93 o
  -4   5  20       3885.55       3755.27       185.48 o
  -3   5  20        603.32        543.52        66.13 o
  -2   5  20       6123.03       6020.65       233.53 o
  -1   5  20         84.39        116.52        20.74 o
   0   5  20       6014.10       5740.39       143.77 o
   1   5  20        448.62        512.49        52.00 o
 -14   1  21       1333.06       1436.80       106.39 o
 -13   1  21       5778.55       4960.93       499.59 o
 -12   1  21        982.26       1093.71       134.26 o
 -11   1  21      10407.20       9803.75       248.34 o
 -10   1  21        533.02        549.45        44.89 o
  -9   1  21       3738.88       3837.39       211.33 o
  -8   1  21        811.81        715.23        53.45 o
  -7   1  21       1309.09       1189.59        81.97 o
  -6   1  21         17.46         -1.15        44.56 o
  -5   1  21         72.25         26.18        62.36 o
  -4   1  21       3312.13       3189.98       201.92 o
  -3   1  21       1917.58       2069.96        85.81 o
  -2   1  21       3983.48       4094.68       123.19 o
  -1   1  21       4434.19       4487.23       127.70 o
   0   1  21        444.23        467.42        39.48 o
   1   1  21       6573.92       6603.00       152.86 o
   2   1  21         23.96         69.52        32.24 o
   3   1  21       4551.71       4799.71       207.68 o
 -14   2  21        188.66        234.40        47.94 o
 -13   2  21       2816.49       2864.20       158.89 o
 -12   2  21        563.43        621.89        63.42 o
 -11   2  21       1353.27       1427.32        83.69 o
 -10   2  21       1817.82       1852.64        99.58 o
  -9   2  21        855.92        946.91        75.01 o
  -8   2  21       1688.37       1747.58       140.04 o
  -7   2  21       4929.29       5095.82       193.32 o
  -6   2  21          2.47        -24.76        49.05 o
  -5   2  21       6117.69       6149.30       428.58 o
  -4   2  21        505.37        345.63        80.00 o
  -3   2  21       4285.20       4343.72       227.00 o
  -2   2  21        168.82        164.49        30.67 o
  -1   2  21       2028.37       2056.27       106.00 o
   0   2  21        360.98        364.83        42.88 o
   1   2  21         19.69         30.66        16.51 o
   2   2  21        546.23        540.21        45.39 o
   3   2  21       2959.91       2930.60       146.54 o
 -13   3  21        427.48        445.35        53.12 o
 -12   3  21       1303.35       1306.13        68.34 o
 -11   3  21        135.42        127.14        26.13 o
 -10   3  21       8908.19       8939.39       221.51 o
  -9   3  21       2032.26       1997.26       100.28 o
  -8   3  21       5856.38       5988.81       183.98 o
  -7   3  21       2924.06       2889.91       124.85 o
  -6   3  21       1296.65       1286.17        81.14 o
  -5   3  21        552.81        444.30        62.34 o
  -4   3  21         13.63          4.75        23.60 o
  -3   3  21         51.14         72.28        35.60 o
  -2   3  21       5676.45       5743.23       180.34 o
  -1   3  21        244.35        241.24        36.08 o
   0   3  21       9192.52       9242.67       223.54 o
   1   3  21        478.73        485.40        43.05 o
   2   3  21       3748.05       3714.97       159.68 o
 -11   4  21       1669.63       1732.10       103.58 o
 -10   4  21         82.74         56.19        29.52 o
  -9   4  21       1259.21       1288.08        66.43 o
  -8   4  21       3627.95       3608.55       119.77 o
  -7   4  21        373.41        320.70        49.92 o
  -6   4  21      14218.40      14013.56       281.40 o
  -5   4  21         45.58         21.88        27.46 o
  -4   4  21      14056.60      14160.63       411.83 o
  -3   4  21         42.07         26.89        21.62 o
  -2   4  21       5834.68       5822.39       161.01 o
  -1   4  21        479.33        525.13        42.90 o
   0   4  21         71.86         60.57        15.44 o
  -7   5  21       1214.67       1133.98        77.60 o
  -6   5  21       4024.61       3914.48       156.04 o
  -5   5  21        856.23        898.00        69.83 o
  -4   5  21         10.16         30.82        18.24 o
 -11   0  22       7130.61       6762.03       245.98 o
 -10   0  22       1376.50       1377.67       108.76 o
  -9   0  22         19.13        -53.44        53.44 o
  -8   0  22       1636.82       1672.65       127.97 o
  -7   0  22       7023.75       6911.88       284.74 o
  -6   0  22        807.03        560.94        73.11 o
  -5   0  22       9362.65       9085.99       285.56 o
  -4   0  22        204.99        180.93        37.11 o
  -3   0  22       8960.05       8907.90       294.44 o
  -2   0  22        270.06        265.84        47.10 o
  -1   0  22       7564.18       7990.56       269.47 o
   0   0  22        953.60        930.02        78.29 o
 -12   1  22        156.39         67.71        24.32 o
 -11   1  22       2569.99       2486.32       145.47 o
 -10   1  22        167.93        103.31        62.81 o
  -9   1  22       5340.80       4999.31       237.75 o
  -8   1  22       1507.22       1301.66        75.15 o
  -7   1  22       5762.83       5641.59       167.40 o
  -6   1  22       3148.97       3025.44       120.42 o
  -5   1  22       1022.54        944.55        74.58 o
  -4   1  22       1153.87       1218.57        95.67 o
  -3   1  22         46.48         42.12        15.89 o
  -2   1  22        204.70        226.75        45.49 o
  -1   1  22        876.13        867.08        82.62 o
   0   1  22        793.95        910.07        81.41 o
 -11   2  22       1203.54       1157.31        91.52 o
 -10   2  22       1580.49       1461.70       109.24 o
  -9   2  22       1350.45       1258.49        67.16 o
  -8   2  22         45.63         10.88        22.81 o
  -7   2  22        513.62        475.55        43.82 o
  -6   2  22       3378.69       3321.30       120.77 o
  -5   2  22         96.24        101.42        21.75 o
  -4   2  22      11450.67      11566.75       251.64 o
  -3   2  22         47.51         62.61        18.33 o
  -2   2  22       6661.25       6600.02       197.70 o
  -1   2  22          7.85         23.64        18.68 o
   0   2  22       1463.14       1457.00        98.15 o
  -9   3  22       1191.80       1144.44        83.86 o
  -8   3  22       4626.33       4703.62       131.01 o
  -7   3  22        839.90        791.71        50.38 o
  -6   3  22       2815.83       2819.66       142.29 o
  -5   3  22         33.21         32.61        21.08 o
  -4   3  22        778.02        710.75        50.21 o
  -3   3  22        283.95        273.12        38.62 o
  -2   3  22        713.29        660.67        64.63 o
                                                
